# Supplementary material for: Thermodynamic Driving Forces for the Self-Assembly of Diblock Polypeptoids
Source: ACS Nano. 2024 May 29;18(23):14917–24. doi: 10.1021/acsnano.3c12228 (PMC11171762; doi:10.1021/acsnano.3c12228)
Supplement: Supplementary file 2 — nn3c12228_si_002.pdb [file nn3c12228_si_002.pdb]

REMARK    GENERATED BY TRJCONV
TITLE     Protonated-Ndc10-Nte10 nanofiber in 4 M urea
REMARK    THIS IS A SIMULATION BOX
CRYST1  162.942  124.021  120.121  90.00  90.00  90.00 P 1           1
MODEL        1
ATOM      1  N   NDC A   1      19.069  48.550  15.396  1.00  0.00           N
ATOM      2  HN1 NDC A   1      18.923  48.744  14.429  1.00  0.00           H
ATOM      3  HN2 NDC A   1      19.963  48.114  15.322  1.00  0.00           H
ATOM      4  CA  NDC A   1      19.304  49.814  16.031  1.00  0.00           C
ATOM      5  HA1 NDC A   1      19.718  50.534  15.292  1.00  0.00           H
ATOM      6  HA2 NDC A   1      18.311  50.191  16.358  1.00  0.00           H
ATOM      7  CA5 NDC A   1      18.177  47.525  15.873  1.00  0.00           C
ATOM      8  HA3 NDC A   1      18.672  46.566  15.608  1.00  0.00           H
ATOM      9  HA4 NDC A   1      18.053  47.581  16.976  1.00  0.00           H
ATOM     10  CB  NDC A   1      16.808  47.625  15.124  1.00  0.00           C
ATOM     11  HB1 NDC A   1      16.974  47.766  14.034  1.00  0.00           H
ATOM     12  HB2 NDC A   1      16.376  46.603  15.170  1.00  0.00           H
ATOM     13  CG  NDC A   1      15.855  48.740  15.601  1.00  0.00           C
ATOM     14  HG1 NDC A   1      16.071  49.688  15.062  1.00  0.00           H
ATOM     15  HG2 NDC A   1      14.851  48.518  15.181  1.00  0.00           H
ATOM     16  CD  NDC A   1      15.747  49.016  17.137  1.00  0.00           C
ATOM     17  HD1 NDC A   1      15.410  48.087  17.645  1.00  0.00           H
ATOM     18  HD2 NDC A   1      16.779  49.319  17.414  1.00  0.00           H
ATOM     19  CE  NDC A   1      14.709  50.090  17.602  1.00  0.00           C
ATOM     20  HE1 NDC A   1      14.827  50.088  18.707  1.00  0.00           H
ATOM     21  HE2 NDC A   1      15.023  51.133  17.382  1.00  0.00           H
ATOM     22  CZ  NDC A   1      13.221  49.873  17.211  1.00  0.00           C
ATOM     23  HZ1 NDC A   1      13.134  49.809  16.105  1.00  0.00           H
ATOM     24  HZ2 NDC A   1      12.889  48.854  17.504  1.00  0.00           H
ATOM     25  CH  NDC A   1      12.258  50.949  17.670  1.00  0.00           C
ATOM     26  HH1 NDC A   1      12.681  51.944  17.410  1.00  0.00           H
ATOM     27  HH2 NDC A   1      11.222  50.863  17.277  1.00  0.00           H
ATOM     28  CT  NDC A   1      12.042  50.968  19.204  1.00  0.00           C
ATOM     29  HT5 NDC A   1      11.844  49.916  19.502  1.00  0.00           H
ATOM     30  HT6 NDC A   1      12.802  51.515  19.802  1.00  0.00           H
ATOM     31  CI  NDC A   1      10.616  51.386  19.514  1.00  0.00           C
ATOM     32  HI1 NDC A   1       9.849  50.672  19.145  1.00  0.00           H
ATOM     33  HI2 NDC A   1      10.546  51.235  20.612  1.00  0.00           H
ATOM     34  CK  NDC A   1      10.167  52.863  19.084  1.00  0.00           C
ATOM     35  HK1 NDC A   1      11.018  53.544  18.870  1.00  0.00           H
ATOM     36  HK2 NDC A   1       9.450  53.214  19.857  1.00  0.00           H
ATOM     37  HK3 NDC A   1       9.631  52.824  18.111  1.00  0.00           H
ATOM     38  C   NDC A   1      20.321  49.578  17.058  1.00  0.00           C
ATOM     39  O   NDC A   1      20.685  48.383  17.224  1.00  0.00           O
ATOM     40  N   NDC A   2      20.755  50.575  17.833  1.00  0.00           N
ATOM     41  CA  NDC A   2      20.072  51.850  18.078  1.00  0.00           C
ATOM     42  HA1 NDC A   2      20.820  52.559  18.494  1.00  0.00           H
ATOM     43  HA2 NDC A   2      19.642  52.270  17.143  1.00  0.00           H
ATOM     44  CA5 NDC A   2      21.947  50.477  18.697  1.00  0.00           C
ATOM     45  HA3 NDC A   2      21.696  50.894  19.695  1.00  0.00           H
ATOM     46  HA4 NDC A   2      22.259  49.412  18.737  1.00  0.00           H
ATOM     47  CB  NDC A   2      23.130  51.268  18.203  1.00  0.00           C
ATOM     48  HB1 NDC A   2      23.514  50.747  17.301  1.00  0.00           H
ATOM     49  HB2 NDC A   2      22.754  52.231  17.795  1.00  0.00           H
ATOM     50  CG  NDC A   2      24.084  51.625  19.351  1.00  0.00           C
ATOM     51  HG1 NDC A   2      23.490  51.948  20.233  1.00  0.00           H
ATOM     52  HG2 NDC A   2      24.646  50.714  19.646  1.00  0.00           H
ATOM     53  CD  NDC A   2      25.054  52.751  19.027  1.00  0.00           C
ATOM     54  HD1 NDC A   2      25.684  52.230  18.274  1.00  0.00           H
ATOM     55  HD2 NDC A   2      24.563  53.706  18.745  1.00  0.00           H
ATOM     56  CE  NDC A   2      25.858  53.372  20.220  1.00  0.00           C
ATOM     57  HE1 NDC A   2      25.165  53.665  21.037  1.00  0.00           H
ATOM     58  HE2 NDC A   2      26.515  52.592  20.660  1.00  0.00           H
ATOM     59  CZ  NDC A   2      26.739  54.524  19.701  1.00  0.00           C
ATOM     60  HZ1 NDC A   2      27.275  54.312  18.751  1.00  0.00           H
ATOM     61  HZ2 NDC A   2      26.023  55.331  19.435  1.00  0.00           H
ATOM     62  CH  NDC A   2      27.754  54.986  20.715  1.00  0.00           C
ATOM     63  HH1 NDC A   2      28.268  54.071  21.080  1.00  0.00           H
ATOM     64  HH2 NDC A   2      27.249  55.446  21.591  1.00  0.00           H
ATOM     65  CT  NDC A   2      28.752  56.000  20.184  1.00  0.00           C
ATOM     66  HT5 NDC A   2      28.950  55.688  19.136  1.00  0.00           H
ATOM     67  HT6 NDC A   2      28.198  56.961  20.108  1.00  0.00           H
ATOM     68  CI  NDC A   2      30.144  56.049  20.784  1.00  0.00           C
ATOM     69  HI1 NDC A   2      30.553  57.063  20.584  1.00  0.00           H
ATOM     70  HI2 NDC A   2      30.185  55.952  21.890  1.00  0.00           H
ATOM     71  CK  NDC A   2      31.107  54.950  20.148  1.00  0.00           C
ATOM     72  HK1 NDC A   2      30.620  53.954  20.071  1.00  0.00           H
ATOM     73  HK2 NDC A   2      32.109  54.862  20.619  1.00  0.00           H
ATOM     74  HK3 NDC A   2      31.165  55.331  19.106  1.00  0.00           H
ATOM     75  C   NDC A   2      18.909  51.749  18.995  1.00  0.00           C
ATOM     76  O   NDC A   2      18.312  50.687  19.116  1.00  0.00           O
ATOM     77  N   NDC A   3      18.400  52.837  19.649  1.00  0.00           N
ATOM     78  CA  NDC A   3      19.028  54.115  19.515  1.00  0.00           C
ATOM     79  HA1 NDC A   3      19.366  54.348  18.482  1.00  0.00           H
ATOM     80  HA2 NDC A   3      18.254  54.911  19.555  1.00  0.00           H
ATOM     81  CA5 NDC A   3      17.273  52.694  20.500  1.00  0.00           C
ATOM     82  HA3 NDC A   3      17.053  51.646  20.795  1.00  0.00           H
ATOM     83  HA4 NDC A   3      17.468  53.184  21.478  1.00  0.00           H
ATOM     84  CB  NDC A   3      15.894  53.240  20.021  1.00  0.00           C
ATOM     85  HB1 NDC A   3      16.042  53.796  19.071  1.00  0.00           H
ATOM     86  HB2 NDC A   3      15.274  52.338  19.831  1.00  0.00           H
ATOM     87  CG  NDC A   3      15.269  54.344  20.967  1.00  0.00           C
ATOM     88  HG1 NDC A   3      14.964  53.958  21.962  1.00  0.00           H
ATOM     89  HG2 NDC A   3      15.974  55.201  21.029  1.00  0.00           H
ATOM     90  CD  NDC A   3      13.866  54.852  20.509  1.00  0.00           C
ATOM     91  HD1 NDC A   3      13.926  55.371  19.528  1.00  0.00           H
ATOM     92  HD2 NDC A   3      13.204  53.977  20.332  1.00  0.00           H
ATOM     93  CE  NDC A   3      13.019  55.867  21.425  1.00  0.00           C
ATOM     94  HE1 NDC A   3      12.743  55.395  22.393  1.00  0.00           H
ATOM     95  HE2 NDC A   3      13.601  56.708  21.860  1.00  0.00           H
ATOM     96  CZ  NDC A   3      11.731  56.206  20.733  1.00  0.00           C
ATOM     97  HZ1 NDC A   3      11.869  56.569  19.692  1.00  0.00           H
ATOM     98  HZ2 NDC A   3      11.122  55.286  20.602  1.00  0.00           H
ATOM     99  CH  NDC A   3      10.948  57.315  21.552  1.00  0.00           C
ATOM    100  HH1 NDC A   3      10.985  57.041  22.628  1.00  0.00           H
ATOM    101  HH2 NDC A   3      11.515  58.261  21.427  1.00  0.00           H
ATOM    102  CT  NDC A   3       9.449  57.478  21.157  1.00  0.00           C
ATOM    103  HT5 NDC A   3       9.504  57.519  20.048  1.00  0.00           H
ATOM    104  HT6 NDC A   3       9.001  56.495  21.414  1.00  0.00           H
ATOM    105  CI  NDC A   3       8.797  58.727  21.892  1.00  0.00           C
ATOM    106  HI1 NDC A   3       8.574  58.359  22.917  1.00  0.00           H
ATOM    107  HI2 NDC A   3       9.556  59.537  21.864  1.00  0.00           H
ATOM    108  CK  NDC A   3       7.468  59.156  21.331  1.00  0.00           C
ATOM    109  HK1 NDC A   3       7.712  59.600  20.342  1.00  0.00           H
ATOM    110  HK2 NDC A   3       7.020  59.952  21.963  1.00  0.00           H
ATOM    111  HK3 NDC A   3       6.703  58.394  21.069  1.00  0.00           H
ATOM    112  C   NDC A   3      20.207  54.323  20.479  1.00  0.00           C
ATOM    113  O   NDC A   3      20.923  53.340  20.719  1.00  0.00           O
ATOM    114  N   NDC A   4      20.418  55.490  21.062  1.00  0.00           N
ATOM    115  CA  NDC A   4      19.735  56.763  20.861  1.00  0.00           C
ATOM    116  HA1 NDC A   4      20.408  57.595  21.160  1.00  0.00           H
ATOM    117  HA2 NDC A   4      19.361  56.887  19.823  1.00  0.00           H
ATOM    118  CA5 NDC A   4      21.597  55.585  21.926  1.00  0.00           C
ATOM    119  HA3 NDC A   4      21.407  56.386  22.672  1.00  0.00           H
ATOM    120  HA4 NDC A   4      21.754  54.684  22.557  1.00  0.00           H
ATOM    121  CB  NDC A   4      22.773  55.849  20.945  1.00  0.00           C
ATOM    122  HB1 NDC A   4      22.831  55.048  20.178  1.00  0.00           H
ATOM    123  HB2 NDC A   4      22.560  56.768  20.357  1.00  0.00           H
ATOM    124  CG  NDC A   4      24.140  56.198  21.537  1.00  0.00           C
ATOM    125  HG1 NDC A   4      24.544  55.300  22.053  1.00  0.00           H
ATOM    126  HG2 NDC A   4      24.680  56.609  20.658  1.00  0.00           H
ATOM    127  CD  NDC A   4      24.108  57.179  22.618  1.00  0.00           C
ATOM    128  HD1 NDC A   4      23.372  58.006  22.527  1.00  0.00           H
ATOM    129  HD2 NDC A   4      23.644  56.604  23.448  1.00  0.00           H
ATOM    130  CE  NDC A   4      25.486  57.739  23.074  1.00  0.00           C
ATOM    131  HE1 NDC A   4      25.357  58.484  23.888  1.00  0.00           H
ATOM    132  HE2 NDC A   4      26.174  56.969  23.484  1.00  0.00           H
ATOM    133  CZ  NDC A   4      26.209  58.473  21.868  1.00  0.00           C
ATOM    134  HZ1 NDC A   4      26.418  57.686  21.112  1.00  0.00           H
ATOM    135  HZ2 NDC A   4      25.549  59.253  21.431  1.00  0.00           H
ATOM    136  CH  NDC A   4      27.513  59.178  22.267  1.00  0.00           C
ATOM    137  HH1 NDC A   4      28.276  58.460  22.636  1.00  0.00           H
ATOM    138  HH2 NDC A   4      27.303  59.840  23.134  1.00  0.00           H
ATOM    139  CT  NDC A   4      28.086  60.020  21.129  1.00  0.00           C
ATOM    140  HT5 NDC A   4      28.465  59.318  20.356  1.00  0.00           H
ATOM    141  HT6 NDC A   4      27.249  60.674  20.800  1.00  0.00           H
ATOM    142  CI  NDC A   4      29.309  60.894  21.550  1.00  0.00           C
ATOM    143  HI1 NDC A   4      29.541  61.557  20.690  1.00  0.00           H
ATOM    144  HI2 NDC A   4      29.003  61.593  22.358  1.00  0.00           H
ATOM    145  CK  NDC A   4      30.567  59.999  21.950  1.00  0.00           C
ATOM    146  HK1 NDC A   4      30.717  59.100  21.314  1.00  0.00           H
ATOM    147  HK2 NDC A   4      30.409  59.627  22.985  1.00  0.00           H
ATOM    148  HK3 NDC A   4      31.470  60.645  21.922  1.00  0.00           H
ATOM    149  C   NDC A   4      18.553  56.908  21.789  1.00  0.00           C
ATOM    150  O   NDC A   4      17.934  55.987  22.292  1.00  0.00           O
ATOM    151  N   NDC A   5      18.264  58.145  22.236  1.00  0.00           N
ATOM    152  CA  NDC A   5      19.011  59.405  22.044  1.00  0.00           C
ATOM    153  HA1 NDC A   5      19.271  59.555  20.974  1.00  0.00           H
ATOM    154  HA2 NDC A   5      18.307  60.231  22.281  1.00  0.00           H
ATOM    155  CA5 NDC A   5      17.161  58.271  23.116  1.00  0.00           C
ATOM    156  HA3 NDC A   5      16.734  57.394  23.648  1.00  0.00           H
ATOM    157  HA4 NDC A   5      17.390  58.798  24.068  1.00  0.00           H
ATOM    158  CB  NDC A   5      15.951  58.884  22.378  1.00  0.00           C
ATOM    159  HB1 NDC A   5      16.295  59.742  21.762  1.00  0.00           H
ATOM    160  HB2 NDC A   5      15.585  58.090  21.693  1.00  0.00           H
ATOM    161  CG  NDC A   5      14.850  59.329  23.316  1.00  0.00           C
ATOM    162  HG1 NDC A   5      14.267  58.553  23.856  1.00  0.00           H
ATOM    163  HG2 NDC A   5      15.274  59.899  24.170  1.00  0.00           H
ATOM    164  CD  NDC A   5      13.829  60.295  22.688  1.00  0.00           C
ATOM    165  HD1 NDC A   5      14.344  61.233  22.391  1.00  0.00           H
ATOM    166  HD2 NDC A   5      13.386  59.707  21.855  1.00  0.00           H
ATOM    167  CE  NDC A   5      12.589  60.630  23.564  1.00  0.00           C
ATOM    168  HE1 NDC A   5      12.271  59.650  23.979  1.00  0.00           H
ATOM    169  HE2 NDC A   5      13.000  61.220  24.412  1.00  0.00           H
ATOM    170  CZ  NDC A   5      11.476  61.327  22.845  1.00  0.00           C
ATOM    171  HZ1 NDC A   5      11.939  62.290  22.540  1.00  0.00           H
ATOM    172  HZ2 NDC A   5      11.145  60.990  21.839  1.00  0.00           H
ATOM    173  CH  NDC A   5      10.314  61.624  23.779  1.00  0.00           C
ATOM    174  HH1 NDC A   5       9.932  60.645  24.138  1.00  0.00           H
ATOM    175  HH2 NDC A   5      10.762  62.085  24.685  1.00  0.00           H
ATOM    176  CT  NDC A   5       9.239  62.391  23.091  1.00  0.00           C
ATOM    177  HT5 NDC A   5       9.606  63.406  22.828  1.00  0.00           H
ATOM    178  HT6 NDC A   5       8.981  62.018  22.077  1.00  0.00           H
ATOM    179  CI  NDC A   5       7.976  62.507  23.939  1.00  0.00           C
ATOM    180  HI1 NDC A   5       7.765  61.493  24.341  1.00  0.00           H
ATOM    181  HI2 NDC A   5       8.160  63.092  24.865  1.00  0.00           H
ATOM    182  CK  NDC A   5       6.722  63.040  23.279  1.00  0.00           C
ATOM    183  HK1 NDC A   5       6.464  62.214  22.582  1.00  0.00           H
ATOM    184  HK2 NDC A   5       6.953  63.878  22.587  1.00  0.00           H
ATOM    185  HK3 NDC A   5       5.952  63.317  24.030  1.00  0.00           H
ATOM    186  C   NDC A   5      20.233  59.457  22.956  1.00  0.00           C
ATOM    187  O   NDC A   5      20.693  58.401  23.388  1.00  0.00           O
ATOM    188  N   NDC A   6      20.741  60.670  23.337  1.00  0.00           N
ATOM    189  CA  NDC A   6      20.006  61.944  23.185  1.00  0.00           C
ATOM    190  HA1 NDC A   6      20.752  62.760  23.296  1.00  0.00           H
ATOM    191  HA2 NDC A   6      19.688  62.056  22.127  1.00  0.00           H
ATOM    192  CA5 NDC A   6      22.008  60.802  23.960  1.00  0.00           C
ATOM    193  HA3 NDC A   6      21.981  61.594  24.738  1.00  0.00           H
ATOM    194  HA4 NDC A   6      22.346  59.847  24.416  1.00  0.00           H
ATOM    195  CB  NDC A   6      23.074  61.217  22.957  1.00  0.00           C
ATOM    196  HB1 NDC A   6      23.175  60.502  22.114  1.00  0.00           H
ATOM    197  HB2 NDC A   6      22.862  62.195  22.474  1.00  0.00           H
ATOM    198  CG  NDC A   6      24.492  61.406  23.565  1.00  0.00           C
ATOM    199  HG1 NDC A   6      24.630  60.656  24.373  1.00  0.00           H
ATOM    200  HG2 NDC A   6      25.298  61.371  22.801  1.00  0.00           H
ATOM    201  CD  NDC A   6      24.641  62.798  24.279  1.00  0.00           C
ATOM    202  HD1 NDC A   6      24.079  63.481  23.607  1.00  0.00           H
ATOM    203  HD2 NDC A   6      24.022  62.918  25.193  1.00  0.00           H
ATOM    204  CE  NDC A   6      26.095  63.171  24.408  1.00  0.00           C
ATOM    205  HE1 NDC A   6      26.214  63.944  25.196  1.00  0.00           H
ATOM    206  HE2 NDC A   6      26.626  62.275  24.795  1.00  0.00           H
ATOM    207  CZ  NDC A   6      26.767  63.773  23.174  1.00  0.00           C
ATOM    208  HZ1 NDC A   6      26.890  62.961  22.426  1.00  0.00           H
ATOM    209  HZ2 NDC A   6      26.073  64.561  22.811  1.00  0.00           H
ATOM    210  CH  NDC A   6      28.210  64.283  23.456  1.00  0.00           C
ATOM    211  HH1 NDC A   6      28.778  63.408  23.838  1.00  0.00           H
ATOM    212  HH2 NDC A   6      28.177  64.911  24.372  1.00  0.00           H
ATOM    213  CT  NDC A   6      29.009  64.854  22.288  1.00  0.00           C
ATOM    214  HT5 NDC A   6      29.159  63.973  21.628  1.00  0.00           H
ATOM    215  HT6 NDC A   6      28.432  65.536  21.627  1.00  0.00           H
ATOM    216  CI  NDC A   6      30.304  65.629  22.615  1.00  0.00           C
ATOM    217  HI1 NDC A   6      30.686  65.953  21.623  1.00  0.00           H
ATOM    218  HI2 NDC A   6      30.088  66.577  23.153  1.00  0.00           H
ATOM    219  CK  NDC A   6      31.495  64.962  23.410  1.00  0.00           C
ATOM    220  HK1 NDC A   6      32.291  65.679  23.703  1.00  0.00           H
ATOM    221  HK2 NDC A   6      31.953  64.131  22.831  1.00  0.00           H
ATOM    222  HK3 NDC A   6      31.170  64.669  24.431  1.00  0.00           H
ATOM    223  C   NDC A   6      18.880  62.142  24.207  1.00  0.00           C
ATOM    224  O   NDC A   6      18.305  61.187  24.603  1.00  0.00           O
ATOM    225  N   NDC A   7      18.393  63.367  24.560  1.00  0.00           N
ATOM    226  CA  NDC A   7      19.174  64.615  24.197  1.00  0.00           C
ATOM    227  HA1 NDC A   7      19.612  64.646  23.177  1.00  0.00           H
ATOM    228  HA2 NDC A   7      18.404  65.416  24.197  1.00  0.00           H
ATOM    229  CA5 NDC A   7      17.140  63.555  25.372  1.00  0.00           C
ATOM    230  HA3 NDC A   7      17.014  62.653  26.008  1.00  0.00           H
ATOM    231  HA4 NDC A   7      17.411  64.405  26.034  1.00  0.00           H
ATOM    232  CB  NDC A   7      15.984  64.003  24.585  1.00  0.00           C
ATOM    233  HB1 NDC A   7      16.077  65.056  24.242  1.00  0.00           H
ATOM    234  HB2 NDC A   7      15.950  63.339  23.695  1.00  0.00           H
ATOM    235  CG  NDC A   7      14.677  64.032  25.415  1.00  0.00           C
ATOM    236  HG1 NDC A   7      14.652  62.982  25.777  1.00  0.00           H
ATOM    237  HG2 NDC A   7      14.804  64.723  26.275  1.00  0.00           H
ATOM    238  CD  NDC A   7      13.433  64.450  24.611  1.00  0.00           C
ATOM    239  HD1 NDC A   7      13.665  65.357  24.013  1.00  0.00           H
ATOM    240  HD2 NDC A   7      13.135  63.605  23.954  1.00  0.00           H
ATOM    241  CE  NDC A   7      12.237  64.848  25.467  1.00  0.00           C
ATOM    242  HE1 NDC A   7      11.895  63.959  26.039  1.00  0.00           H
ATOM    243  HE2 NDC A   7      12.510  65.660  26.174  1.00  0.00           H
ATOM    244  CZ  NDC A   7      11.098  65.397  24.580  1.00  0.00           C
ATOM    245  HZ1 NDC A   7      11.430  66.132  23.816  1.00  0.00           H
ATOM    246  HZ2 NDC A   7      10.722  64.586  23.920  1.00  0.00           H
ATOM    247  CH  NDC A   7       9.870  66.060  25.286  1.00  0.00           C
ATOM    248  HH1 NDC A   7       9.235  65.266  25.734  1.00  0.00           H
ATOM    249  HH2 NDC A   7      10.243  66.838  25.986  1.00  0.00           H
ATOM    250  CT  NDC A   7       8.919  66.794  24.404  1.00  0.00           C
ATOM    251  HT5 NDC A   7       9.482  67.603  23.891  1.00  0.00           H
ATOM    252  HT6 NDC A   7       8.488  66.226  23.552  1.00  0.00           H
ATOM    253  CI  NDC A   7       7.776  67.571  25.093  1.00  0.00           C
ATOM    254  HI1 NDC A   7       7.190  66.780  25.608  1.00  0.00           H
ATOM    255  HI2 NDC A   7       8.283  68.257  25.806  1.00  0.00           H
ATOM    256  CK  NDC A   7       6.813  68.281  24.099  1.00  0.00           C
ATOM    257  HK1 NDC A   7       6.164  68.994  24.651  1.00  0.00           H
ATOM    258  HK2 NDC A   7       6.089  67.527  23.722  1.00  0.00           H
ATOM    259  HK3 NDC A   7       7.469  68.736  23.327  1.00  0.00           H
ATOM    260  C   NDC A   7      20.353  64.904  25.161  1.00  0.00           C
ATOM    261  O   NDC A   7      21.088  63.929  25.537  1.00  0.00           O
ATOM    262  N   NDC A   8      20.711  66.155  25.505  1.00  0.00           N
ATOM    263  CA  NDC A   8      19.941  67.385  25.220  1.00  0.00           C
ATOM    264  HA1 NDC A   8      20.646  68.243  25.194  1.00  0.00           H
ATOM    265  HA2 NDC A   8      19.616  67.498  24.163  1.00  0.00           H
ATOM    266  CA5 NDC A   8      21.862  66.319  26.371  1.00  0.00           C
ATOM    267  HA3 NDC A   8      21.670  67.240  26.961  1.00  0.00           H
ATOM    268  HA4 NDC A   8      21.824  65.560  27.182  1.00  0.00           H
ATOM    269  CB  NDC A   8      23.160  66.318  25.563  1.00  0.00           C
ATOM    270  HB1 NDC A   8      23.308  65.300  25.143  1.00  0.00           H
ATOM    271  HB2 NDC A   8      22.976  67.084  24.780  1.00  0.00           H
ATOM    272  CG  NDC A   8      24.338  66.822  26.394  1.00  0.00           C
ATOM    273  HG1 NDC A   8      23.983  67.630  27.070  1.00  0.00           H
ATOM    274  HG2 NDC A   8      24.554  66.016  27.127  1.00  0.00           H
ATOM    275  CD  NDC A   8      25.571  67.199  25.577  1.00  0.00           C
ATOM    276  HD1 NDC A   8      25.901  66.348  24.945  1.00  0.00           H
ATOM    277  HD2 NDC A   8      25.245  67.938  24.814  1.00  0.00           H
ATOM    278  CE  NDC A   8      26.718  67.723  26.454  1.00  0.00           C
ATOM    279  HE1 NDC A   8      26.446  68.626  27.040  1.00  0.00           H
ATOM    280  HE2 NDC A   8      26.897  66.974  27.255  1.00  0.00           H
ATOM    281  CZ  NDC A   8      27.966  67.981  25.554  1.00  0.00           C
ATOM    282  HZ1 NDC A   8      28.399  67.000  25.264  1.00  0.00           H
ATOM    283  HZ2 NDC A   8      27.699  68.463  24.589  1.00  0.00           H
ATOM    284  CH  NDC A   8      29.201  68.606  26.241  1.00  0.00           C
ATOM    285  HH1 NDC A   8      29.472  67.868  27.026  1.00  0.00           H
ATOM    286  HH2 NDC A   8      29.033  69.525  26.841  1.00  0.00           H
ATOM    287  CT  NDC A   8      30.280  68.899  25.175  1.00  0.00           C
ATOM    288  HT5 NDC A   8      30.676  67.880  24.977  1.00  0.00           H
ATOM    289  HT6 NDC A   8      29.871  69.303  24.225  1.00  0.00           H
ATOM    290  CI  NDC A   8      31.391  69.818  25.758  1.00  0.00           C
ATOM    291  HI1 NDC A   8      31.995  70.296  24.958  1.00  0.00           H
ATOM    292  HI2 NDC A   8      30.965  70.618  26.402  1.00  0.00           H
ATOM    293  CK  NDC A   8      32.407  69.032  26.663  1.00  0.00           C
ATOM    294  HK1 NDC A   8      33.032  68.343  26.057  1.00  0.00           H
ATOM    295  HK2 NDC A   8      31.862  68.620  27.539  1.00  0.00           H
ATOM    296  HK3 NDC A   8      33.092  69.794  27.093  1.00  0.00           H
ATOM    297  C   NDC A   8      18.793  67.657  26.145  1.00  0.00           C
ATOM    298  O   NDC A   8      18.200  66.725  26.639  1.00  0.00           O
ATOM    299  N   NDC A   9      18.451  68.963  26.365  1.00  0.00           N
ATOM    300  CA  NDC A   9      19.142  70.120  25.750  1.00  0.00           C
ATOM    301  HA1 NDC A   9      19.422  70.007  24.681  1.00  0.00           H
ATOM    302  HA2 NDC A   9      18.401  70.935  25.894  1.00  0.00           H
ATOM    303  CA5 NDC A   9      17.467  69.225  27.432  1.00  0.00           C
ATOM    304  HA3 NDC A   9      17.547  68.464  28.238  1.00  0.00           H
ATOM    305  HA4 NDC A   9      17.655  70.181  27.965  1.00  0.00           H
ATOM    306  CB  NDC A   9      16.047  69.146  26.868  1.00  0.00           C
ATOM    307  HB1 NDC A   9      16.065  69.659  25.883  1.00  0.00           H
ATOM    308  HB2 NDC A   9      15.859  68.082  26.610  1.00  0.00           H
ATOM    309  CG  NDC A   9      14.899  69.591  27.847  1.00  0.00           C
ATOM    310  HG1 NDC A   9      15.138  68.891  28.676  1.00  0.00           H
ATOM    311  HG2 NDC A   9      15.051  70.663  28.097  1.00  0.00           H
ATOM    312  CD  NDC A   9      13.552  69.408  27.172  1.00  0.00           C
ATOM    313  HD1 NDC A   9      13.667  70.080  26.295  1.00  0.00           H
ATOM    314  HD2 NDC A   9      13.450  68.356  26.831  1.00  0.00           H
ATOM    315  CE  NDC A   9      12.304  69.893  28.000  1.00  0.00           C
ATOM    316  HE1 NDC A   9      12.284  69.076  28.753  1.00  0.00           H
ATOM    317  HE2 NDC A   9      12.728  70.780  28.519  1.00  0.00           H
ATOM    318  CZ  NDC A   9      11.108  70.286  27.070  1.00  0.00           C
ATOM    319  HZ1 NDC A   9      11.578  70.815  26.213  1.00  0.00           H
ATOM    320  HZ2 NDC A   9      10.670  69.362  26.636  1.00  0.00           H
ATOM    321  CH  NDC A   9      10.024  71.245  27.663  1.00  0.00           C
ATOM    322  HH1 NDC A   9       9.284  70.549  28.112  1.00  0.00           H
ATOM    323  HH2 NDC A   9      10.411  71.997  28.384  1.00  0.00           H
ATOM    324  CT  NDC A   9       9.153  71.996  26.643  1.00  0.00           C
ATOM    325  HT5 NDC A   9       8.353  72.419  27.287  1.00  0.00           H
ATOM    326  HT6 NDC A   9       9.743  72.798  26.150  1.00  0.00           H
ATOM    327  CI  NDC A   9       8.475  71.088  25.521  1.00  0.00           C
ATOM    328  HI1 NDC A   9       9.235  70.569  24.899  1.00  0.00           H
ATOM    329  HI2 NDC A   9       7.964  70.280  26.087  1.00  0.00           H
ATOM    330  CK  NDC A   9       7.535  71.908  24.620  1.00  0.00           C
ATOM    331  HK1 NDC A   9       7.508  71.486  23.592  1.00  0.00           H
ATOM    332  HK2 NDC A   9       7.791  72.989  24.634  1.00  0.00           H
ATOM    333  HK3 NDC A   9       6.509  71.823  25.037  1.00  0.00           H
ATOM    334  C   NDC A   9      20.423  70.599  26.518  1.00  0.00           C
ATOM    335  O   NDC A   9      20.650  70.167  27.604  1.00  0.00           O
ATOM    336  N   NDC A  10      21.092  71.655  25.974  1.00  0.00           N
ATOM    337  CA  NDC A  10      20.571  72.589  24.972  1.00  0.00           C
ATOM    338  HA1 NDC A  10      21.496  72.917  24.452  1.00  0.00           H
ATOM    339  HA2 NDC A  10      20.001  72.095  24.156  1.00  0.00           H
ATOM    340  CA5 NDC A  10      22.412  71.869  26.547  1.00  0.00           C
ATOM    341  HA3 NDC A  10      22.721  72.903  26.282  1.00  0.00           H
ATOM    342  HA4 NDC A  10      22.424  71.828  27.657  1.00  0.00           H
ATOM    343  CB  NDC A  10      23.527  71.016  25.943  1.00  0.00           C
ATOM    344  HB1 NDC A  10      23.440  69.936  26.188  1.00  0.00           H
ATOM    345  HB2 NDC A  10      23.573  71.250  24.857  1.00  0.00           H
ATOM    346  CG  NDC A  10      24.870  71.520  26.504  1.00  0.00           C
ATOM    347  HG1 NDC A  10      25.585  70.915  25.905  1.00  0.00           H
ATOM    348  HG2 NDC A  10      24.936  72.549  26.090  1.00  0.00           H
ATOM    349  CD  NDC A  10      25.266  71.410  28.005  1.00  0.00           C
ATOM    350  HD1 NDC A  10      24.718  72.238  28.502  1.00  0.00           H
ATOM    351  HD2 NDC A  10      24.934  70.401  28.329  1.00  0.00           H
ATOM    352  CE  NDC A  10      26.801  71.428  28.186  1.00  0.00           C
ATOM    353  HE1 NDC A  10      27.061  71.385  29.266  1.00  0.00           H
ATOM    354  HE2 NDC A  10      27.129  70.511  27.651  1.00  0.00           H
ATOM    355  CZ  NDC A  10      27.519  72.566  27.540  1.00  0.00           C
ATOM    356  HZ1 NDC A  10      27.496  72.508  26.431  1.00  0.00           H
ATOM    357  HZ2 NDC A  10      27.058  73.543  27.802  1.00  0.00           H
ATOM    358  CH  NDC A  10      28.984  72.730  28.008  1.00  0.00           C
ATOM    359  HH1 NDC A  10      29.611  71.855  27.736  1.00  0.00           H
ATOM    360  HH2 NDC A  10      28.985  72.694  29.118  1.00  0.00           H
ATOM    361  CT  NDC A  10      29.654  73.985  27.454  1.00  0.00           C
ATOM    362  HT5 NDC A  10      29.759  73.762  26.370  1.00  0.00           H
ATOM    363  HT6 NDC A  10      29.094  74.942  27.526  1.00  0.00           H
ATOM    364  CI  NDC A  10      30.976  74.224  28.107  1.00  0.00           C
ATOM    365  HI1 NDC A  10      30.846  74.410  29.195  1.00  0.00           H
ATOM    366  HI2 NDC A  10      31.668  73.356  28.061  1.00  0.00           H
ATOM    367  CK  NDC A  10      31.710  75.475  27.629  1.00  0.00           C
ATOM    368  HK1 NDC A  10      32.652  75.530  28.216  1.00  0.00           H
ATOM    369  HK2 NDC A  10      31.186  76.435  27.827  1.00  0.00           H
ATOM    370  HK3 NDC A  10      31.895  75.482  26.534  1.00  0.00           H
ATOM    371  C   NDC A  10      19.830  73.790  25.426  1.00  0.00           C
ATOM    372  O   NDC A  10      19.386  73.745  26.558  1.00  0.00           O
ATOM    373  N   NTE A   1      19.474  74.713  24.471  1.00  0.00           N
ATOM    374  CA  NTE A   1      19.729  74.716  23.056  1.00  0.00           C
ATOM    375  HA1 NTE A   1      18.802  75.185  22.661  1.00  0.00           H
ATOM    376  HA2 NTE A   1      19.863  73.698  22.633  1.00  0.00           H
ATOM    377  CA5 NTE A   1      18.674  75.749  24.953  1.00  0.00           C
ATOM    378  HA3 NTE A   1      18.912  76.068  25.990  1.00  0.00           H
ATOM    379  HA4 NTE A   1      19.014  76.617  24.348  1.00  0.00           H
ATOM    380  CB  NTE A   1      17.137  75.651  24.793  1.00  0.00           C
ATOM    381  HB1 NTE A   1      16.848  74.788  25.431  1.00  0.00           H
ATOM    382  HB2 NTE A   1      16.826  75.424  23.751  1.00  0.00           H
ATOM    383  OG  NTE A   1      16.473  76.771  25.368  1.00  0.00           O
ATOM    384  CD  NTE A   1      16.386  77.837  24.447  1.00  0.00           C
ATOM    385  HD1 NTE A   1      16.287  77.355  23.450  1.00  0.00           H
ATOM    386  HD2 NTE A   1      17.316  78.444  24.436  1.00  0.00           H
ATOM    387  CE  NTE A   1      15.153  78.670  24.669  1.00  0.00           C
ATOM    388  HE1 NTE A   1      15.291  79.684  24.237  1.00  0.00           H
ATOM    389  HE2 NTE A   1      15.044  78.820  25.764  1.00  0.00           H
ATOM    390  OZ  NTE A   1      14.062  77.907  24.180  1.00  0.00           O
ATOM    391  CH  NTE A   1      12.844  78.298  24.695  1.00  0.00           C
ATOM    392  HH1 NTE A   1      12.845  79.405  24.788  1.00  0.00           H
ATOM    393  HH2 NTE A   1      12.657  77.909  25.719  1.00  0.00           H
ATOM    394  CT  NTE A   1      11.635  77.974  23.754  1.00  0.00           C
ATOM    395  HT5 NTE A   1      10.693  78.424  24.136  1.00  0.00           H
ATOM    396  HT6 NTE A   1      11.802  78.429  22.755  1.00  0.00           H
ATOM    397  OI  NTE A   1      11.387  76.592  23.709  1.00  0.00           O
ATOM    398  CK  NTE A   1      10.211  76.174  22.990  1.00  0.00           C
ATOM    399  HK1 NTE A   1      10.369  76.145  21.891  1.00  0.00           H
ATOM    400  HK2 NTE A   1       9.977  75.159  23.375  1.00  0.00           H
ATOM    401  HK3 NTE A   1       9.392  76.883  23.237  1.00  0.00           H
ATOM    402  C   NTE A   1      21.001  75.437  22.645  1.00  0.00           C
ATOM    403  O   NTE A   1      21.934  75.560  23.438  1.00  0.00           O
ATOM    404  N   NTE A   2      21.173  75.835  21.313  1.00  0.00           N
ATOM    405  CA  NTE A   2      20.042  75.794  20.432  1.00  0.00           C
ATOM    406  HA1 NTE A   2      20.424  75.721  19.391  1.00  0.00           H
ATOM    407  HA2 NTE A   2      19.268  75.000  20.502  1.00  0.00           H
ATOM    408  CA5 NTE A   2      22.442  76.240  20.816  1.00  0.00           C
ATOM    409  HA3 NTE A   2      22.298  77.163  20.215  1.00  0.00           H
ATOM    410  HA4 NTE A   2      23.119  76.484  21.662  1.00  0.00           H
ATOM    411  CB  NTE A   2      23.065  75.130  20.049  1.00  0.00           C
ATOM    412  HB1 NTE A   2      22.292  74.581  19.469  1.00  0.00           H
ATOM    413  HB2 NTE A   2      23.770  75.448  19.251  1.00  0.00           H
ATOM    414  OG  NTE A   2      23.864  74.253  20.941  1.00  0.00           O
ATOM    415  CD  NTE A   2      24.138  73.010  20.420  1.00  0.00           C
ATOM    416  HD1 NTE A   2      23.196  72.481  20.162  1.00  0.00           H
ATOM    417  HD2 NTE A   2      24.834  73.349  19.624  1.00  0.00           H
ATOM    418  CE  NTE A   2      24.894  72.098  21.452  1.00  0.00           C
ATOM    419  HE1 NTE A   2      25.056  71.076  21.048  1.00  0.00           H
ATOM    420  HE2 NTE A   2      24.269  72.009  22.366  1.00  0.00           H
ATOM    421  OZ  NTE A   2      26.137  72.705  21.849  1.00  0.00           O
ATOM    422  CH  NTE A   2      26.750  71.953  22.948  1.00  0.00           C
ATOM    423  HH1 NTE A   2      26.295  72.286  23.906  1.00  0.00           H
ATOM    424  HH2 NTE A   2      26.557  70.887  22.706  1.00  0.00           H
ATOM    425  CT  NTE A   2      28.232  72.280  23.025  1.00  0.00           C
ATOM    426  HT5 NTE A   2      28.726  72.043  22.059  1.00  0.00           H
ATOM    427  HT6 NTE A   2      28.672  71.774  23.911  1.00  0.00           H
ATOM    428  OI  NTE A   2      28.420  73.689  23.139  1.00  0.00           O
ATOM    429  CK  NTE A   2      29.792  74.065  23.298  1.00  0.00           C
ATOM    430  HK1 NTE A   2      30.192  73.756  24.287  1.00  0.00           H
ATOM    431  HK2 NTE A   2      29.867  75.170  23.382  1.00  0.00           H
ATOM    432  HK3 NTE A   2      30.435  73.549  22.553  1.00  0.00           H
ATOM    433  C   NTE A   2      19.370  77.152  20.391  1.00  0.00           C
ATOM    434  O   NTE A   2      19.497  77.863  21.366  1.00  0.00           O
ATOM    435  N   NTE A   3      18.292  77.397  19.534  1.00  0.00           N
ATOM    436  CA  NTE A   3      17.960  76.617  18.391  1.00  0.00           C
ATOM    437  HA1 NTE A   3      16.873  76.734  18.197  1.00  0.00           H
ATOM    438  HA2 NTE A   3      18.096  75.556  18.692  1.00  0.00           H
ATOM    439  CA5 NTE A   3      17.550  78.614  19.589  1.00  0.00           C
ATOM    440  HA3 NTE A   3      18.178  79.295  20.201  1.00  0.00           H
ATOM    441  HA4 NTE A   3      17.278  79.057  18.607  1.00  0.00           H
ATOM    442  CB  NTE A   3      16.182  78.557  20.289  1.00  0.00           C
ATOM    443  HB1 NTE A   3      15.617  79.467  19.993  1.00  0.00           H
ATOM    444  HB2 NTE A   3      16.340  78.506  21.387  1.00  0.00           H
ATOM    445  OG  NTE A   3      15.347  77.385  19.921  1.00  0.00           O
ATOM    446  CD  NTE A   3      14.026  77.418  20.537  1.00  0.00           C
ATOM    447  HD1 NTE A   3      13.704  78.443  20.253  1.00  0.00           H
ATOM    448  HD2 NTE A   3      14.074  77.255  21.635  1.00  0.00           H
ATOM    449  CE  NTE A   3      13.010  76.365  20.048  1.00  0.00           C
ATOM    450  HE1 NTE A   3      13.048  76.340  18.938  1.00  0.00           H
ATOM    451  HE2 NTE A   3      11.942  76.597  20.247  1.00  0.00           H
ATOM    452  OZ  NTE A   3      13.194  75.114  20.647  1.00  0.00           O
ATOM    453  CH  NTE A   3      12.369  74.151  20.093  1.00  0.00           C
ATOM    454  HH1 NTE A   3      11.889  74.593  19.193  1.00  0.00           H
ATOM    455  HH2 NTE A   3      11.571  73.941  20.838  1.00  0.00           H
ATOM    456  CT  NTE A   3      13.068  72.861  19.831  1.00  0.00           C
ATOM    457  HT5 NTE A   3      13.764  72.613  20.660  1.00  0.00           H
ATOM    458  HT6 NTE A   3      12.217  72.147  19.808  1.00  0.00           H
ATOM    459  OI  NTE A   3      13.702  72.775  18.534  1.00  0.00           O
ATOM    460  CK  NTE A   3      14.938  73.498  18.367  1.00  0.00           C
ATOM    461  HK1 NTE A   3      15.262  73.208  17.344  1.00  0.00           H
ATOM    462  HK2 NTE A   3      14.704  74.583  18.418  1.00  0.00           H
ATOM    463  HK3 NTE A   3      15.726  73.427  19.147  1.00  0.00           H
ATOM    464  C   NTE A   3      18.647  76.840  17.074  1.00  0.00           C
ATOM    465  O   NTE A   3      19.868  77.144  16.998  1.00  0.00           O
ATOM    466  N   NTE A   4      17.999  76.580  15.851  1.00  0.00           N
ATOM    467  CA  NTE A   4      16.568  76.370  15.780  1.00  0.00           C
ATOM    468  HA1 NTE A   4      16.303  75.882  14.818  1.00  0.00           H
ATOM    469  HA2 NTE A   4      16.321  75.559  16.497  1.00  0.00           H
ATOM    470  CA5 NTE A   4      18.667  77.090  14.677  1.00  0.00           C
ATOM    471  HA3 NTE A   4      17.872  77.387  13.961  1.00  0.00           H
ATOM    472  HA4 NTE A   4      19.362  77.932  14.880  1.00  0.00           H
ATOM    473  CB  NTE A   4      19.380  75.971  13.947  1.00  0.00           C
ATOM    474  HB1 NTE A   4      20.048  75.388  14.616  1.00  0.00           H
ATOM    475  HB2 NTE A   4      18.561  75.305  13.599  1.00  0.00           H
ATOM    476  OG  NTE A   4      20.284  76.433  12.922  1.00  0.00           O
ATOM    477  CD  NTE A   4      20.305  75.521  11.885  1.00  0.00           C
ATOM    478  HD1 NTE A   4      20.351  74.506  12.335  1.00  0.00           H
ATOM    479  HD2 NTE A   4      19.351  75.558  11.316  1.00  0.00           H
ATOM    480  CE  NTE A   4      21.453  75.744  11.001  1.00  0.00           C
ATOM    481  HE1 NTE A   4      21.485  74.889  10.292  1.00  0.00           H
ATOM    482  HE2 NTE A   4      22.355  75.804  11.647  1.00  0.00           H
ATOM    483  OZ  NTE A   4      21.283  76.989  10.262  1.00  0.00           O
ATOM    484  CH  NTE A   4      22.465  77.290   9.443  1.00  0.00           C
ATOM    485  HH1 NTE A   4      23.444  77.224   9.964  1.00  0.00           H
ATOM    486  HH2 NTE A   4      22.572  76.727   8.491  1.00  0.00           H
ATOM    487  CT  NTE A   4      22.280  78.832   9.032  1.00  0.00           C
ATOM    488  HT5 NTE A   4      21.287  78.734   8.543  1.00  0.00           H
ATOM    489  HT6 NTE A   4      23.000  79.181   8.261  1.00  0.00           H
ATOM    490  OI  NTE A   4      22.355  79.719  10.144  1.00  0.00           O
ATOM    491  CK  NTE A   4      22.479  81.114   9.611  1.00  0.00           C
ATOM    492  HK1 NTE A   4      23.398  81.255   9.004  1.00  0.00           H
ATOM    493  HK2 NTE A   4      22.478  81.726  10.539  1.00  0.00           H
ATOM    494  HK3 NTE A   4      21.647  81.424   8.944  1.00  0.00           H
ATOM    495  C   NTE A   4      15.708  77.635  15.790  1.00  0.00           C
ATOM    496  O   NTE A   4      16.346  78.705  15.695  1.00  0.00           O
ATOM    497  N   NTE A   5      14.379  77.649  16.074  1.00  0.00           N
ATOM    498  CA  NTE A   5      13.611  76.398  16.086  1.00  0.00           C
ATOM    499  HA1 NTE A   5      12.843  76.567  16.872  1.00  0.00           H
ATOM    500  HA2 NTE A   5      14.211  75.522  16.411  1.00  0.00           H
ATOM    501  CA5 NTE A   5      13.609  78.894  16.045  1.00  0.00           C
ATOM    502  HA3 NTE A   5      13.836  79.432  15.100  1.00  0.00           H
ATOM    503  HA4 NTE A   5      12.515  78.708  15.983  1.00  0.00           H
ATOM    504  CB  NTE A   5      13.898  79.801  17.245  1.00  0.00           C
ATOM    505  HB1 NTE A   5      14.972  79.812  17.531  1.00  0.00           H
ATOM    506  HB2 NTE A   5      13.302  79.335  18.059  1.00  0.00           H
ATOM    507  OG  NTE A   5      13.487  81.078  16.973  1.00  0.00           O
ATOM    508  CD  NTE A   5      13.654  81.952  18.035  1.00  0.00           C
ATOM    509  HD1 NTE A   5      14.716  81.926  18.362  1.00  0.00           H
ATOM    510  HD2 NTE A   5      12.899  81.709  18.813  1.00  0.00           H
ATOM    511  CE  NTE A   5      13.444  83.424  17.580  1.00  0.00           C
ATOM    512  HE1 NTE A   5      13.514  84.129  18.435  1.00  0.00           H
ATOM    513  HE2 NTE A   5      12.408  83.439  17.179  1.00  0.00           H
ATOM    514  OZ  NTE A   5      14.351  83.866  16.608  1.00  0.00           O
ATOM    515  CH  NTE A   5      13.687  84.784  15.810  1.00  0.00           C
ATOM    516  HH1 NTE A   5      13.412  85.625  16.483  1.00  0.00           H
ATOM    517  HH2 NTE A   5      12.766  84.317  15.401  1.00  0.00           H
ATOM    518  CT  NTE A   5      14.627  85.243  14.694  1.00  0.00           C
ATOM    519  HT5 NTE A   5      14.890  84.377  14.050  1.00  0.00           H
ATOM    520  HT6 NTE A   5      14.087  86.049  14.152  1.00  0.00           H
ATOM    521  OI  NTE A   5      15.882  85.795  15.049  1.00  0.00           O
ATOM    522  CK  NTE A   5      15.774  87.106  15.504  1.00  0.00           C
ATOM    523  HK1 NTE A   5      15.403  87.825  14.744  1.00  0.00           H
ATOM    524  HK2 NTE A   5      15.092  87.028  16.378  1.00  0.00           H
ATOM    525  HK3 NTE A   5      16.731  87.437  15.961  1.00  0.00           H
ATOM    526  C   NTE A   5      12.947  76.192  14.745  1.00  0.00           C
ATOM    527  O   NTE A   5      13.136  76.988  13.835  1.00  0.00           O
ATOM    528  N   NTE A   6      11.966  75.244  14.591  1.00  0.00           N
ATOM    529  CA  NTE A   6      11.772  74.184  15.624  1.00  0.00           C
ATOM    530  HA1 NTE A   6      11.716  73.188  15.135  1.00  0.00           H
ATOM    531  HA2 NTE A   6      12.541  74.133  16.425  1.00  0.00           H
ATOM    532  CA5 NTE A   6      11.156  75.299  13.424  1.00  0.00           C
ATOM    533  HA3 NTE A   6      11.709  75.522  12.486  1.00  0.00           H
ATOM    534  HA4 NTE A   6      10.658  74.310  13.332  1.00  0.00           H
ATOM    535  CB  NTE A   6      10.099  76.417  13.474  1.00  0.00           C
ATOM    536  HB1 NTE A   6       9.530  76.268  14.416  1.00  0.00           H
ATOM    537  HB2 NTE A   6      10.724  77.335  13.444  1.00  0.00           H
ATOM    538  OG  NTE A   6       9.308  76.486  12.264  1.00  0.00           O
ATOM    539  CD  NTE A   6       8.358  77.527  12.387  1.00  0.00           C
ATOM    540  HD1 NTE A   6       7.960  77.362  13.411  1.00  0.00           H
ATOM    541  HD2 NTE A   6       8.819  78.524  12.222  1.00  0.00           H
ATOM    542  CE  NTE A   6       7.260  77.355  11.365  1.00  0.00           C
ATOM    543  HE1 NTE A   6       6.460  78.101  11.560  1.00  0.00           H
ATOM    544  HE2 NTE A   6       6.865  76.345  11.607  1.00  0.00           H
ATOM    545  OZ  NTE A   6       7.506  77.325   9.976  1.00  0.00           O
ATOM    546  CH  NTE A   6       6.404  76.834   9.195  1.00  0.00           C
ATOM    547  HH1 NTE A   6       5.444  77.107   9.682  1.00  0.00           H
ATOM    548  HH2 NTE A   6       6.446  77.361   8.218  1.00  0.00           H
ATOM    549  CT  NTE A   6       6.569  75.293   8.931  1.00  0.00           C
ATOM    550  HT5 NTE A   6       7.546  75.093   8.442  1.00  0.00           H
ATOM    551  HT6 NTE A   6       5.692  75.019   8.305  1.00  0.00           H
ATOM    552  OI  NTE A   6       6.429  74.458  10.092  1.00  0.00           O
ATOM    553  CK  NTE A   6       7.631  73.917  10.583  1.00  0.00           C
ATOM    554  HK1 NTE A   6       8.269  74.769  10.900  1.00  0.00           H
ATOM    555  HK2 NTE A   6       8.175  73.330   9.812  1.00  0.00           H
ATOM    556  HK3 NTE A   6       7.487  73.227  11.442  1.00  0.00           H
ATOM    557  C   NTE A   6      10.487  74.540  16.334  1.00  0.00           C
ATOM    558  O   NTE A   6      10.312  75.726  16.704  1.00  0.00           O
ATOM    559  N   NTE A   7       9.848  73.507  16.959  1.00  0.00           N
ATOM    560  CA  NTE A   7      10.317  72.108  17.112  1.00  0.00           C
ATOM    561  HA1 NTE A   7       9.965  71.744  18.101  1.00  0.00           H
ATOM    562  HA2 NTE A   7      11.427  72.070  17.090  1.00  0.00           H
ATOM    563  CA5 NTE A   7       8.610  73.841  17.635  1.00  0.00           C
ATOM    564  HA3 NTE A   7       7.943  74.501  17.040  1.00  0.00           H
ATOM    565  HA4 NTE A   7       7.967  72.937  17.701  1.00  0.00           H
ATOM    566  CB  NTE A   7       8.574  74.402  19.100  1.00  0.00           C
ATOM    567  HB1 NTE A   7       8.879  75.467  19.191  1.00  0.00           H
ATOM    568  HB2 NTE A   7       9.310  73.832  19.707  1.00  0.00           H
ATOM    569  OG  NTE A   7       7.302  74.252  19.703  1.00  0.00           O
ATOM    570  CD  NTE A   7       7.279  74.709  21.025  1.00  0.00           C
ATOM    571  HD1 NTE A   7       7.735  75.720  21.085  1.00  0.00           H
ATOM    572  HD2 NTE A   7       8.000  74.154  21.662  1.00  0.00           H
ATOM    573  CE  NTE A   7       5.809  74.551  21.586  1.00  0.00           C
ATOM    574  HE1 NTE A   7       5.547  73.478  21.465  1.00  0.00           H
ATOM    575  HE2 NTE A   7       5.082  75.048  20.909  1.00  0.00           H
ATOM    576  OZ  NTE A   7       5.751  75.015  22.905  1.00  0.00           O
ATOM    577  CH  NTE A   7       4.435  74.958  23.357  1.00  0.00           C
ATOM    578  HH1 NTE A   7       4.079  73.929  23.132  1.00  0.00           H
ATOM    579  HH2 NTE A   7       3.851  75.765  22.865  1.00  0.00           H
ATOM    580  CT  NTE A   7       4.320  74.992  24.868  1.00  0.00           C
ATOM    581  HT5 NTE A   7       3.323  74.722  25.277  1.00  0.00           H
ATOM    582  HT6 NTE A   7       5.057  74.206  25.141  1.00  0.00           H
ATOM    583  OI  NTE A   7       4.776  76.284  25.421  1.00  0.00           O
ATOM    584  CK  NTE A   7       4.379  76.288  26.768  1.00  0.00           C
ATOM    585  HK1 NTE A   7       4.959  76.888  27.502  1.00  0.00           H
ATOM    586  HK2 NTE A   7       3.332  76.658  26.809  1.00  0.00           H
ATOM    587  HK3 NTE A   7       4.426  75.234  27.115  1.00  0.00           H
ATOM    588  C   NTE A   7       9.734  71.195  16.061  1.00  0.00           C
ATOM    589  O   NTE A   7       9.314  71.721  15.035  1.00  0.00           O
ATOM    590  N   NTE A   8       9.880  69.816  16.191  1.00  0.00           N
ATOM    591  CA  NTE A   8      10.688  69.239  17.311  1.00  0.00           C
ATOM    592  HA1 NTE A   8      11.171  68.319  16.918  1.00  0.00           H
ATOM    593  HA2 NTE A   8      11.535  69.896  17.605  1.00  0.00           H
ATOM    594  CA5 NTE A   8       9.221  68.919  15.292  1.00  0.00           C
ATOM    595  HA3 NTE A   8       8.768  69.461  14.435  1.00  0.00           H
ATOM    596  HA4 NTE A   8       9.995  68.264  14.839  1.00  0.00           H
ATOM    597  CB  NTE A   8       8.014  68.132  15.860  1.00  0.00           C
ATOM    598  HB1 NTE A   8       8.315  67.545  16.754  1.00  0.00           H
ATOM    599  HB2 NTE A   8       7.413  69.007  16.190  1.00  0.00           H
ATOM    600  OG  NTE A   8       7.379  67.411  14.898  1.00  0.00           O
ATOM    601  CD  NTE A   8       6.455  66.561  15.526  1.00  0.00           C
ATOM    602  HD1 NTE A   8       7.013  65.673  15.892  1.00  0.00           H
ATOM    603  HD2 NTE A   8       5.971  67.122  16.354  1.00  0.00           H
ATOM    604  CE  NTE A   8       5.401  65.890  14.573  1.00  0.00           C
ATOM    605  HE1 NTE A   8       5.830  65.695  13.567  1.00  0.00           H
ATOM    606  HE2 NTE A   8       4.611  66.631  14.324  1.00  0.00           H
ATOM    607  OZ  NTE A   8       4.717  64.715  15.128  1.00  0.00           O
ATOM    608  CH  NTE A   8       3.395  64.510  14.674  1.00  0.00           C
ATOM    609  HH1 NTE A   8       2.751  65.344  15.028  1.00  0.00           H
ATOM    610  HH2 NTE A   8       3.449  64.483  13.565  1.00  0.00           H
ATOM    611  CT  NTE A   8       2.713  63.251  15.185  1.00  0.00           C
ATOM    612  HT5 NTE A   8       1.673  63.230  14.796  1.00  0.00           H
ATOM    613  HT6 NTE A   8       2.475  63.209  16.270  1.00  0.00           H
ATOM    614  OI  NTE A   8       3.345  62.081  14.667  1.00  0.00           O
ATOM    615  CK  NTE A   8       2.655  60.860  15.033  1.00  0.00           C
ATOM    616  HK1 NTE A   8       2.984  60.465  16.018  1.00  0.00           H
ATOM    617  HK2 NTE A   8       2.899  60.037  14.328  1.00  0.00           H
ATOM    618  HK3 NTE A   8       1.553  60.970  15.125  1.00  0.00           H
ATOM    619  C   NTE A   8       9.810  68.799  18.546  1.00  0.00           C
ATOM    620  O   NTE A   8       8.751  69.337  18.704  1.00  0.00           O
ATOM    621  N   NTE A   9      10.315  67.815  19.378  1.00  0.00           N
ATOM    622  CA  NTE A   9      11.626  67.145  19.349  1.00  0.00           C
ATOM    623  HA1 NTE A   9      11.997  66.951  20.378  1.00  0.00           H
ATOM    624  HA2 NTE A   9      12.292  67.881  18.850  1.00  0.00           H
ATOM    625  CA5 NTE A   9       9.467  67.493  20.508  1.00  0.00           C
ATOM    626  HA3 NTE A   9      10.221  67.046  21.192  1.00  0.00           H
ATOM    627  HA4 NTE A   9       9.017  68.383  20.997  1.00  0.00           H
ATOM    628  CB  NTE A   9       8.363  66.446  20.226  1.00  0.00           C
ATOM    629  HB1 NTE A   9       7.541  66.968  19.690  1.00  0.00           H
ATOM    630  HB2 NTE A   9       7.944  66.200  21.225  1.00  0.00           H
ATOM    631  OG  NTE A   9       8.838  65.325  19.507  1.00  0.00           O
ATOM    632  CD  NTE A   9       7.758  64.514  19.113  1.00  0.00           C
ATOM    633  HD1 NTE A   9       7.015  65.042  18.477  1.00  0.00           H
ATOM    634  HD2 NTE A   9       7.436  64.085  20.087  1.00  0.00           H
ATOM    635  CE  NTE A   9       8.261  63.425  18.184  1.00  0.00           C
ATOM    636  HE1 NTE A   9       8.888  62.654  18.681  1.00  0.00           H
ATOM    637  HE2 NTE A   9       8.793  63.952  17.363  1.00  0.00           H
ATOM    638  OZ  NTE A   9       7.127  62.763  17.585  1.00  0.00           O
ATOM    639  CH  NTE A   9       7.304  62.324  16.235  1.00  0.00           C
ATOM    640  HH1 NTE A   9       7.517  63.209  15.599  1.00  0.00           H
ATOM    641  HH2 NTE A   9       6.301  61.932  15.958  1.00  0.00           H
ATOM    642  CT  NTE A   9       8.405  61.218  16.047  1.00  0.00           C
ATOM    643  HT5 NTE A   9       8.565  60.567  16.933  1.00  0.00           H
ATOM    644  HT6 NTE A   9       7.961  60.559  15.270  1.00  0.00           H
ATOM    645  OI  NTE A   9       9.706  61.682  15.756  1.00  0.00           O
ATOM    646  CK  NTE A   9      10.501  60.713  15.156  1.00  0.00           C
ATOM    647  HK1 NTE A   9      10.662  59.872  15.864  1.00  0.00           H
ATOM    648  HK2 NTE A   9      10.174  60.208  14.223  1.00  0.00           H
ATOM    649  HK3 NTE A   9      11.522  61.093  14.938  1.00  0.00           H
ATOM    650  C   NTE A   9      11.647  65.947  18.480  1.00  0.00           C
ATOM    651  O   NTE A   9      11.485  66.075  17.285  1.00  0.00           O
ATOM    652  N   NTE A  10      12.264  64.752  18.973  1.00  0.00           N
ATOM    653  CA  NTE A  10      12.426  64.404  20.367  1.00  0.00           C
ATOM    654  HA1 NTE A  10      11.845  65.063  21.047  1.00  0.00           H
ATOM    655  HA2 NTE A  10      12.077  63.358  20.498  1.00  0.00           H
ATOM    656  CA5 NTE A  10      12.919  63.823  18.027  1.00  0.00           C
ATOM    657  HA3 NTE A  10      12.881  64.170  16.973  1.00  0.00           H
ATOM    658  HA4 NTE A  10      13.977  63.699  18.344  1.00  0.00           H
ATOM    659  CB  NTE A  10      12.434  62.383  17.846  1.00  0.00           C
ATOM    660  HB1 NTE A  10      11.346  62.249  17.663  1.00  0.00           H
ATOM    661  HB2 NTE A  10      13.004  61.877  17.038  1.00  0.00           H
ATOM    662  OG  NTE A  10      12.701  61.691  19.091  1.00  0.00           O
ATOM    663  CD  NTE A  10      12.198  60.351  19.143  1.00  0.00           C
ATOM    664  HD1 NTE A  10      11.917  60.207  20.208  1.00  0.00           H
ATOM    665  HD2 NTE A  10      11.226  60.424  18.610  1.00  0.00           H
ATOM    666  CE  NTE A  10      13.078  59.221  18.561  1.00  0.00           C
ATOM    667  HE1 NTE A  10      12.776  58.224  18.948  1.00  0.00           H
ATOM    668  HE2 NTE A  10      14.091  59.442  18.959  1.00  0.00           H
ATOM    669  OZ  NTE A  10      13.008  59.245  17.160  1.00  0.00           O
ATOM    670  CH  NTE A  10      13.943  58.440  16.418  1.00  0.00           C
ATOM    671  HH1 NTE A  10      15.001  58.629  16.701  1.00  0.00           H
ATOM    672  HH2 NTE A  10      13.779  57.349  16.543  1.00  0.00           H
ATOM    673  CT  NTE A  10      13.584  58.749  14.949  1.00  0.00           C
ATOM    674  HT5 NTE A  10      12.526  58.581  14.655  1.00  0.00           H
ATOM    675  HT6 NTE A  10      14.108  58.110  14.207  1.00  0.00           H
ATOM    676  OI  NTE A  10      13.911  60.090  14.551  1.00  0.00           O
ATOM    677  CK  NTE A  10      14.047  60.268  13.110  1.00  0.00           C
ATOM    678  HK1 NTE A  10      13.067  60.341  12.590  1.00  0.00           H
ATOM    679  HK2 NTE A  10      14.612  59.463  12.593  1.00  0.00           H
ATOM    680  HK3 NTE A  10      14.723  61.141  12.986  1.00  0.00           H
ATOM    681  C   NTE A  10      13.870  64.383  20.792  1.00  0.00           C
ATOM    682  NT  NTE A  10      14.442  65.519  21.032  1.00  0.00           N
ATOM    683  HT1 NTE A  10      13.880  66.321  21.235  1.00  0.00           H
ATOM    684  HT2 NTE A  10      15.338  65.357  21.447  1.00  0.00           H
ATOM    685  O   NTE A  10      14.447  63.320  20.821  1.00  0.00           O
ATOM    686  N   NDC B   1      45.253  78.668  23.938  1.00  0.00           N
ATOM    687  HN1 NDC B   1      45.089  79.388  24.607  1.00  0.00           H
ATOM    688  HN2 NDC B   1      45.776  79.228  23.300  1.00  0.00           H
ATOM    689  CA  NDC B   1      46.201  77.750  24.558  1.00  0.00           C
ATOM    690  HA1 NDC B   1      46.782  78.389  25.257  1.00  0.00           H
ATOM    691  HA2 NDC B   1      45.622  77.006  25.145  1.00  0.00           H
ATOM    692  CA5 NDC B   1      44.042  78.190  23.283  1.00  0.00           C
ATOM    693  HA3 NDC B   1      43.542  79.014  22.731  1.00  0.00           H
ATOM    694  HA4 NDC B   1      44.317  77.499  22.458  1.00  0.00           H
ATOM    695  CB  NDC B   1      43.076  77.495  24.351  1.00  0.00           C
ATOM    696  HB1 NDC B   1      43.615  76.589  24.701  1.00  0.00           H
ATOM    697  HB2 NDC B   1      42.686  78.194  25.122  1.00  0.00           H
ATOM    698  CG  NDC B   1      41.887  76.844  23.712  1.00  0.00           C
ATOM    699  HG1 NDC B   1      41.268  77.500  23.063  1.00  0.00           H
ATOM    700  HG2 NDC B   1      42.281  76.056  23.035  1.00  0.00           H
ATOM    701  CD  NDC B   1      40.904  76.191  24.743  1.00  0.00           C
ATOM    702  HD1 NDC B   1      41.521  75.721  25.539  1.00  0.00           H
ATOM    703  HD2 NDC B   1      40.215  76.939  25.192  1.00  0.00           H
ATOM    704  CE  NDC B   1      40.071  75.177  24.010  1.00  0.00           C
ATOM    705  HE1 NDC B   1      39.640  75.776  23.180  1.00  0.00           H
ATOM    706  HE2 NDC B   1      40.708  74.411  23.518  1.00  0.00           H
ATOM    707  CZ  NDC B   1      39.099  74.390  24.852  1.00  0.00           C
ATOM    708  HZ1 NDC B   1      39.712  73.664  25.428  1.00  0.00           H
ATOM    709  HZ2 NDC B   1      38.493  74.964  25.586  1.00  0.00           H
ATOM    710  CH  NDC B   1      38.087  73.477  24.050  1.00  0.00           C
ATOM    711  HH1 NDC B   1      37.575  74.065  23.259  1.00  0.00           H
ATOM    712  HH2 NDC B   1      38.564  72.629  23.513  1.00  0.00           H
ATOM    713  CT  NDC B   1      36.960  72.908  24.958  1.00  0.00           C
ATOM    714  HT5 NDC B   1      37.476  72.213  25.655  1.00  0.00           H
ATOM    715  HT6 NDC B   1      36.717  73.793  25.584  1.00  0.00           H
ATOM    716  CI  NDC B   1      35.851  72.227  24.172  1.00  0.00           C
ATOM    717  HI1 NDC B   1      35.471  72.851  23.335  1.00  0.00           H
ATOM    718  HI2 NDC B   1      36.386  71.361  23.728  1.00  0.00           H
ATOM    719  CK  NDC B   1      34.784  71.867  25.113  1.00  0.00           C
ATOM    720  HK1 NDC B   1      34.378  72.761  25.632  1.00  0.00           H
ATOM    721  HK2 NDC B   1      35.201  71.124  25.827  1.00  0.00           H
ATOM    722  HK3 NDC B   1      33.873  71.427  24.654  1.00  0.00           H
ATOM    723  C   NDC B   1      47.134  77.268  23.518  1.00  0.00           C
ATOM    724  O   NDC B   1      47.784  78.097  22.917  1.00  0.00           O
ATOM    725  N   NDC B   2      47.539  75.963  23.539  1.00  0.00           N
ATOM    726  CA  NDC B   2      46.751  74.842  24.104  1.00  0.00           C
ATOM    727  HA1 NDC B   2      47.515  74.037  24.043  1.00  0.00           H
ATOM    728  HA2 NDC B   2      46.437  75.055  25.148  1.00  0.00           H
ATOM    729  CA5 NDC B   2      48.827  75.669  22.905  1.00  0.00           C
ATOM    730  HA3 NDC B   2      48.702  74.756  22.285  1.00  0.00           H
ATOM    731  HA4 NDC B   2      49.279  76.515  22.343  1.00  0.00           H
ATOM    732  CB  NDC B   2      49.874  75.393  24.034  1.00  0.00           C
ATOM    733  HB1 NDC B   2      50.112  76.237  24.717  1.00  0.00           H
ATOM    734  HB2 NDC B   2      49.523  74.521  24.626  1.00  0.00           H
ATOM    735  CG  NDC B   2      51.257  75.085  23.393  1.00  0.00           C
ATOM    736  HG1 NDC B   2      51.157  74.529  22.437  1.00  0.00           H
ATOM    737  HG2 NDC B   2      51.750  76.034  23.091  1.00  0.00           H
ATOM    738  CD  NDC B   2      52.205  74.276  24.317  1.00  0.00           C
ATOM    739  HD1 NDC B   2      52.727  74.997  24.983  1.00  0.00           H
ATOM    740  HD2 NDC B   2      51.669  73.504  24.909  1.00  0.00           H
ATOM    741  CE  NDC B   2      53.339  73.457  23.583  1.00  0.00           C
ATOM    742  HE1 NDC B   2      52.900  72.799  22.803  1.00  0.00           H
ATOM    743  HE2 NDC B   2      53.900  74.256  23.052  1.00  0.00           H
ATOM    744  CZ  NDC B   2      54.298  72.728  24.500  1.00  0.00           C
ATOM    745  HZ1 NDC B   2      54.794  73.403  25.230  1.00  0.00           H
ATOM    746  HZ2 NDC B   2      53.746  71.987  25.117  1.00  0.00           H
ATOM    747  CH  NDC B   2      55.306  71.982  23.613  1.00  0.00           C
ATOM    748  HH1 NDC B   2      55.504  72.503  22.652  1.00  0.00           H
ATOM    749  HH2 NDC B   2      54.871  71.027  23.247  1.00  0.00           H
ATOM    750  CT  NDC B   2      56.625  71.532  24.207  1.00  0.00           C
ATOM    751  HT5 NDC B   2      57.162  72.483  24.413  1.00  0.00           H
ATOM    752  HT6 NDC B   2      56.413  71.111  25.213  1.00  0.00           H
ATOM    753  CI  NDC B   2      57.508  70.512  23.389  1.00  0.00           C
ATOM    754  HI1 NDC B   2      56.792  69.800  22.927  1.00  0.00           H
ATOM    755  HI2 NDC B   2      57.873  71.227  22.621  1.00  0.00           H
ATOM    756  CK  NDC B   2      58.592  69.885  24.262  1.00  0.00           C
ATOM    757  HK1 NDC B   2      58.098  69.159  24.943  1.00  0.00           H
ATOM    758  HK2 NDC B   2      59.096  70.652  24.888  1.00  0.00           H
ATOM    759  HK3 NDC B   2      59.342  69.409  23.595  1.00  0.00           H
ATOM    760  C   NDC B   2      45.581  74.389  23.242  1.00  0.00           C
ATOM    761  O   NDC B   2      44.754  75.172  22.832  1.00  0.00           O
ATOM    762  N   NDC B   3      45.409  73.028  23.050  1.00  0.00           N
ATOM    763  CA  NDC B   3      46.298  71.984  23.430  1.00  0.00           C
ATOM    764  HA1 NDC B   3      46.740  72.343  24.384  1.00  0.00           H
ATOM    765  HA2 NDC B   3      45.585  71.174  23.697  1.00  0.00           H
ATOM    766  CA5 NDC B   3      44.322  72.607  22.173  1.00  0.00           C
ATOM    767  HA3 NDC B   3      43.861  73.437  21.597  1.00  0.00           H
ATOM    768  HA4 NDC B   3      44.782  71.913  21.437  1.00  0.00           H
ATOM    769  CB  NDC B   3      43.123  71.856  22.997  1.00  0.00           C
ATOM    770  HB1 NDC B   3      43.521  71.284  23.863  1.00  0.00           H
ATOM    771  HB2 NDC B   3      42.591  72.638  23.580  1.00  0.00           H
ATOM    772  CG  NDC B   3      42.196  71.093  22.065  1.00  0.00           C
ATOM    773  HG1 NDC B   3      41.581  71.937  21.686  1.00  0.00           H
ATOM    774  HG2 NDC B   3      42.761  70.563  21.269  1.00  0.00           H
ATOM    775  CD  NDC B   3      41.306  70.228  22.953  1.00  0.00           C
ATOM    776  HD1 NDC B   3      41.842  69.351  23.373  1.00  0.00           H
ATOM    777  HD2 NDC B   3      41.031  70.801  23.864  1.00  0.00           H
ATOM    778  CE  NDC B   3      40.112  69.619  22.171  1.00  0.00           C
ATOM    779  HE1 NDC B   3      39.509  70.455  21.756  1.00  0.00           H
ATOM    780  HE2 NDC B   3      40.363  69.049  21.252  1.00  0.00           H
ATOM    781  CZ  NDC B   3      39.195  68.859  23.152  1.00  0.00           C
ATOM    782  HZ1 NDC B   3      39.674  68.020  23.700  1.00  0.00           H
ATOM    783  HZ2 NDC B   3      38.964  69.585  23.961  1.00  0.00           H
ATOM    784  CH  NDC B   3      37.978  68.325  22.457  1.00  0.00           C
ATOM    785  HH1 NDC B   3      37.450  69.208  22.038  1.00  0.00           H
ATOM    786  HH2 NDC B   3      38.283  67.611  21.662  1.00  0.00           H
ATOM    787  CT  NDC B   3      37.107  67.566  23.469  1.00  0.00           C
ATOM    788  HT5 NDC B   3      37.757  66.839  24.001  1.00  0.00           H
ATOM    789  HT6 NDC B   3      36.762  68.284  24.244  1.00  0.00           H
ATOM    790  CI  NDC B   3      35.954  66.930  22.665  1.00  0.00           C
ATOM    791  HI1 NDC B   3      36.276  66.512  21.688  1.00  0.00           H
ATOM    792  HI2 NDC B   3      35.599  66.128  23.346  1.00  0.00           H
ATOM    793  CK  NDC B   3      34.824  67.897  22.458  1.00  0.00           C
ATOM    794  HK1 NDC B   3      34.121  67.462  21.716  1.00  0.00           H
ATOM    795  HK2 NDC B   3      35.129  68.891  22.066  1.00  0.00           H
ATOM    796  HK3 NDC B   3      34.286  68.128  23.402  1.00  0.00           H
ATOM    797  C   NDC B   3      47.230  71.496  22.349  1.00  0.00           C
ATOM    798  O   NDC B   3      47.912  72.369  21.792  1.00  0.00           O
ATOM    799  N   NDC B   4      47.552  70.205  22.081  1.00  0.00           N
ATOM    800  CA  NDC B   4      46.834  69.080  22.611  1.00  0.00           C
ATOM    801  HA1 NDC B   4      47.500  68.200  22.482  1.00  0.00           H
ATOM    802  HA2 NDC B   4      46.537  69.118  23.681  1.00  0.00           H
ATOM    803  CA5 NDC B   4      48.827  69.898  21.366  1.00  0.00           C
ATOM    804  HA3 NDC B   4      48.690  68.960  20.786  1.00  0.00           H
ATOM    805  HA4 NDC B   4      49.121  70.658  20.612  1.00  0.00           H
ATOM    806  CB  NDC B   4      49.967  69.529  22.318  1.00  0.00           C
ATOM    807  HB1 NDC B   4      50.077  70.366  23.040  1.00  0.00           H
ATOM    808  HB2 NDC B   4      49.786  68.595  22.893  1.00  0.00           H
ATOM    809  CG  NDC B   4      51.357  69.058  21.720  1.00  0.00           C
ATOM    810  HG1 NDC B   4      51.074  68.297  20.962  1.00  0.00           H
ATOM    811  HG2 NDC B   4      51.853  69.929  21.240  1.00  0.00           H
ATOM    812  CD  NDC B   4      52.208  68.290  22.792  1.00  0.00           C
ATOM    813  HD1 NDC B   4      52.462  68.898  23.686  1.00  0.00           H
ATOM    814  HD2 NDC B   4      51.620  67.412  23.135  1.00  0.00           H
ATOM    815  CE  NDC B   4      53.524  67.986  22.179  1.00  0.00           C
ATOM    816  HE1 NDC B   4      53.387  67.298  21.317  1.00  0.00           H
ATOM    817  HE2 NDC B   4      54.009  68.886  21.743  1.00  0.00           H
ATOM    818  CZ  NDC B   4      54.536  67.367  23.120  1.00  0.00           C
ATOM    819  HZ1 NDC B   4      54.918  68.196  23.754  1.00  0.00           H
ATOM    820  HZ2 NDC B   4      54.120  66.528  23.717  1.00  0.00           H
ATOM    821  CH  NDC B   4      55.704  66.648  22.461  1.00  0.00           C
ATOM    822  HH1 NDC B   4      56.145  67.264  21.648  1.00  0.00           H
ATOM    823  HH2 NDC B   4      55.322  65.754  21.923  1.00  0.00           H
ATOM    824  CT  NDC B   4      56.954  66.109  23.349  1.00  0.00           C
ATOM    825  HT5 NDC B   4      57.270  66.989  23.950  1.00  0.00           H
ATOM    826  HT6 NDC B   4      56.547  65.362  24.063  1.00  0.00           H
ATOM    827  CI  NDC B   4      58.232  65.702  22.535  1.00  0.00           C
ATOM    828  HI1 NDC B   4      58.249  66.402  21.672  1.00  0.00           H
ATOM    829  HI2 NDC B   4      59.103  65.992  23.161  1.00  0.00           H
ATOM    830  CK  NDC B   4      58.345  64.272  22.097  1.00  0.00           C
ATOM    831  HK1 NDC B   4      59.187  64.134  21.386  1.00  0.00           H
ATOM    832  HK2 NDC B   4      57.393  64.076  21.557  1.00  0.00           H
ATOM    833  HK3 NDC B   4      58.555  63.625  22.975  1.00  0.00           H
ATOM    834  C   NDC B   4      45.671  68.715  21.709  1.00  0.00           C
ATOM    835  O   NDC B   4      45.012  69.675  21.198  1.00  0.00           O
ATOM    836  N   NDC B   5      45.186  67.438  21.738  1.00  0.00           N
ATOM    837  CA  NDC B   5      46.127  66.306  21.940  1.00  0.00           C
ATOM    838  HA1 NDC B   5      46.630  66.386  22.927  1.00  0.00           H
ATOM    839  HA2 NDC B   5      45.486  65.405  22.052  1.00  0.00           H
ATOM    840  CA5 NDC B   5      43.891  67.030  21.216  1.00  0.00           C
ATOM    841  HA3 NDC B   5      43.402  67.860  20.662  1.00  0.00           H
ATOM    842  HA4 NDC B   5      43.993  66.159  20.535  1.00  0.00           H
ATOM    843  CB  NDC B   5      42.879  66.526  22.222  1.00  0.00           C
ATOM    844  HB1 NDC B   5      43.297  65.667  22.790  1.00  0.00           H
ATOM    845  HB2 NDC B   5      42.676  67.395  22.884  1.00  0.00           H
ATOM    846  CG  NDC B   5      41.490  66.248  21.718  1.00  0.00           C
ATOM    847  HG1 NDC B   5      40.800  66.194  22.587  1.00  0.00           H
ATOM    848  HG2 NDC B   5      41.196  66.985  20.941  1.00  0.00           H
ATOM    849  CD  NDC B   5      41.389  64.924  20.989  1.00  0.00           C
ATOM    850  HD1 NDC B   5      41.963  65.061  20.048  1.00  0.00           H
ATOM    851  HD2 NDC B   5      41.848  64.106  21.584  1.00  0.00           H
ATOM    852  CE  NDC B   5      39.905  64.587  20.638  1.00  0.00           C
ATOM    853  HE1 NDC B   5      39.405  65.568  20.492  1.00  0.00           H
ATOM    854  HE2 NDC B   5      39.845  64.114  19.634  1.00  0.00           H
ATOM    855  CZ  NDC B   5      39.165  63.762  21.731  1.00  0.00           C
ATOM    856  HZ1 NDC B   5      39.830  62.898  21.942  1.00  0.00           H
ATOM    857  HZ2 NDC B   5      39.102  64.232  22.736  1.00  0.00           H
ATOM    858  CH  NDC B   5      37.738  63.344  21.198  1.00  0.00           C
ATOM    859  HH1 NDC B   5      37.299  64.151  20.574  1.00  0.00           H
ATOM    860  HH2 NDC B   5      37.888  62.435  20.579  1.00  0.00           H
ATOM    861  CT  NDC B   5      36.768  63.051  22.241  1.00  0.00           C
ATOM    862  HT5 NDC B   5      37.039  62.323  23.035  1.00  0.00           H
ATOM    863  HT6 NDC B   5      36.418  63.908  22.855  1.00  0.00           H
ATOM    864  CI  NDC B   5      35.457  62.547  21.508  1.00  0.00           C
ATOM    865  HI1 NDC B   5      35.171  63.372  20.822  1.00  0.00           H
ATOM    866  HI2 NDC B   5      35.737  61.685  20.865  1.00  0.00           H
ATOM    867  CK  NDC B   5      34.373  62.243  22.523  1.00  0.00           C
ATOM    868  HK1 NDC B   5      34.618  61.290  23.038  1.00  0.00           H
ATOM    869  HK2 NDC B   5      33.400  62.133  21.997  1.00  0.00           H
ATOM    870  HK3 NDC B   5      34.232  63.044  23.279  1.00  0.00           H
ATOM    871  C   NDC B   5      47.205  66.060  20.820  1.00  0.00           C
ATOM    872  O   NDC B   5      47.490  66.975  20.023  1.00  0.00           O
ATOM    873  N   NDC B   6      47.749  64.831  20.592  1.00  0.00           N
ATOM    874  CA  NDC B   6      47.115  63.590  21.038  1.00  0.00           C
ATOM    875  HA1 NDC B   6      47.927  62.832  21.040  1.00  0.00           H
ATOM    876  HA2 NDC B   6      46.613  63.633  22.028  1.00  0.00           H
ATOM    877  CA5 NDC B   6      49.045  64.710  19.992  1.00  0.00           C
ATOM    878  HA3 NDC B   6      48.938  63.943  19.196  1.00  0.00           H
ATOM    879  HA4 NDC B   6      49.390  65.653  19.519  1.00  0.00           H
ATOM    880  CB  NDC B   6      50.150  64.270  20.981  1.00  0.00           C
ATOM    881  HB1 NDC B   6      50.482  65.130  21.601  1.00  0.00           H
ATOM    882  HB2 NDC B   6      49.815  63.586  21.791  1.00  0.00           H
ATOM    883  CG  NDC B   6      51.437  63.771  20.240  1.00  0.00           C
ATOM    884  HG1 NDC B   6      51.078  63.002  19.524  1.00  0.00           H
ATOM    885  HG2 NDC B   6      51.748  64.634  19.613  1.00  0.00           H
ATOM    886  CD  NDC B   6      52.460  63.208  21.232  1.00  0.00           C
ATOM    887  HD1 NDC B   6      52.893  63.905  21.981  1.00  0.00           H
ATOM    888  HD2 NDC B   6      52.045  62.372  21.835  1.00  0.00           H
ATOM    889  CE  NDC B   6      53.645  62.690  20.387  1.00  0.00           C
ATOM    890  HE1 NDC B   6      53.417  61.816  19.741  1.00  0.00           H
ATOM    891  HE2 NDC B   6      54.073  63.462  19.713  1.00  0.00           H
ATOM    892  CZ  NDC B   6      54.844  62.255  21.266  1.00  0.00           C
ATOM    893  HZ1 NDC B   6      55.211  63.024  21.978  1.00  0.00           H
ATOM    894  HZ2 NDC B   6      54.500  61.422  21.915  1.00  0.00           H
ATOM    895  CH  NDC B   6      55.940  61.679  20.396  1.00  0.00           C
ATOM    896  HH1 NDC B   6      56.376  62.405  19.677  1.00  0.00           H
ATOM    897  HH2 NDC B   6      55.544  60.827  19.802  1.00  0.00           H
ATOM    898  CT  NDC B   6      57.000  61.070  21.256  1.00  0.00           C
ATOM    899  HT5 NDC B   6      57.453  61.925  21.801  1.00  0.00           H
ATOM    900  HT6 NDC B   6      56.479  60.363  21.937  1.00  0.00           H
ATOM    901  CI  NDC B   6      57.892  60.345  20.225  1.00  0.00           C
ATOM    902  HI1 NDC B   6      57.221  59.751  19.568  1.00  0.00           H
ATOM    903  HI2 NDC B   6      58.382  61.099  19.573  1.00  0.00           H
ATOM    904  CK  NDC B   6      59.007  59.535  20.807  1.00  0.00           C
ATOM    905  HK1 NDC B   6      59.568  60.255  21.441  1.00  0.00           H
ATOM    906  HK2 NDC B   6      59.600  59.261  19.908  1.00  0.00           H
ATOM    907  HK3 NDC B   6      58.670  58.647  21.383  1.00  0.00           H
ATOM    908  C   NDC B   6      46.211  63.152  19.932  1.00  0.00           C
ATOM    909  O   NDC B   6      45.400  63.993  19.575  1.00  0.00           O
ATOM    910  N   NDC B   7      45.995  61.834  19.677  1.00  0.00           N
ATOM    911  CA  NDC B   7      46.870  60.726  19.990  1.00  0.00           C
ATOM    912  HA1 NDC B   7      47.187  60.804  21.052  1.00  0.00           H
ATOM    913  HA2 NDC B   7      46.251  59.804  19.969  1.00  0.00           H
ATOM    914  CA5 NDC B   7      44.851  61.461  18.792  1.00  0.00           C
ATOM    915  HA3 NDC B   7      44.569  62.336  18.167  1.00  0.00           H
ATOM    916  HA4 NDC B   7      45.156  60.582  18.185  1.00  0.00           H
ATOM    917  CB  NDC B   7      43.675  61.040  19.628  1.00  0.00           C
ATOM    918  HB1 NDC B   7      44.046  60.221  20.282  1.00  0.00           H
ATOM    919  HB2 NDC B   7      43.476  61.908  20.292  1.00  0.00           H
ATOM    920  CG  NDC B   7      42.424  60.667  18.794  1.00  0.00           C
ATOM    921  HG1 NDC B   7      42.155  61.495  18.104  1.00  0.00           H
ATOM    922  HG2 NDC B   7      42.651  59.825  18.106  1.00  0.00           H
ATOM    923  CD  NDC B   7      41.300  60.259  19.688  1.00  0.00           C
ATOM    924  HD1 NDC B   7      41.607  59.470  20.407  1.00  0.00           H
ATOM    925  HD2 NDC B   7      41.094  61.047  20.444  1.00  0.00           H
ATOM    926  CE  NDC B   7      40.088  59.948  18.827  1.00  0.00           C
ATOM    927  HE1 NDC B   7      39.811  60.834  18.217  1.00  0.00           H
ATOM    928  HE2 NDC B   7      40.240  59.029  18.221  1.00  0.00           H
ATOM    929  CZ  NDC B   7      38.805  59.605  19.670  1.00  0.00           C
ATOM    930  HZ1 NDC B   7      39.023  58.744  20.338  1.00  0.00           H
ATOM    931  HZ2 NDC B   7      38.619  60.515  20.279  1.00  0.00           H
ATOM    932  CH  NDC B   7      37.581  59.195  18.842  1.00  0.00           C
ATOM    933  HH1 NDC B   7      37.292  60.021  18.157  1.00  0.00           H
ATOM    934  HH2 NDC B   7      37.839  58.385  18.127  1.00  0.00           H
ATOM    935  CT  NDC B   7      36.284  58.857  19.743  1.00  0.00           C
ATOM    936  HT5 NDC B   7      36.571  57.946  20.309  1.00  0.00           H
ATOM    937  HT6 NDC B   7      36.048  59.626  20.509  1.00  0.00           H
ATOM    938  CI  NDC B   7      35.041  58.712  18.914  1.00  0.00           C
ATOM    939  HI1 NDC B   7      34.831  59.567  18.236  1.00  0.00           H
ATOM    940  HI2 NDC B   7      35.276  57.910  18.182  1.00  0.00           H
ATOM    941  CK  NDC B   7      33.715  58.373  19.646  1.00  0.00           C
ATOM    942  HK1 NDC B   7      33.276  59.229  20.203  1.00  0.00           H
ATOM    943  HK2 NDC B   7      34.024  57.711  20.484  1.00  0.00           H
ATOM    944  HK3 NDC B   7      32.955  57.893  18.993  1.00  0.00           H
ATOM    945  C   NDC B   7      48.089  60.652  19.175  1.00  0.00           C
ATOM    946  O   NDC B   7      48.756  61.625  18.881  1.00  0.00           O
ATOM    947  N   NDC B   8      48.689  59.390  19.041  1.00  0.00           N
ATOM    948  CA  NDC B   8      47.968  58.133  19.254  1.00  0.00           C
ATOM    949  HA1 NDC B   8      48.699  57.299  19.322  1.00  0.00           H
ATOM    950  HA2 NDC B   8      47.449  58.187  20.235  1.00  0.00           H
ATOM    951  CA5 NDC B   8      50.031  59.243  18.516  1.00  0.00           C
ATOM    952  HA3 NDC B   8      49.959  58.354  17.854  1.00  0.00           H
ATOM    953  HA4 NDC B   8      50.387  60.123  17.939  1.00  0.00           H
ATOM    954  CB  NDC B   8      51.114  58.817  19.524  1.00  0.00           C
ATOM    955  HB1 NDC B   8      51.287  59.600  20.293  1.00  0.00           H
ATOM    956  HB2 NDC B   8      50.788  57.906  20.069  1.00  0.00           H
ATOM    957  CG  NDC B   8      52.511  58.688  18.825  1.00  0.00           C
ATOM    958  HG1 NDC B   8      52.344  58.204  17.839  1.00  0.00           H
ATOM    959  HG2 NDC B   8      52.983  59.673  18.624  1.00  0.00           H
ATOM    960  CD  NDC B   8      53.386  57.668  19.638  1.00  0.00           C
ATOM    961  HD1 NDC B   8      53.570  58.018  20.677  1.00  0.00           H
ATOM    962  HD2 NDC B   8      52.823  56.714  19.726  1.00  0.00           H
ATOM    963  CE  NDC B   8      54.645  57.500  18.838  1.00  0.00           C
ATOM    964  HE1 NDC B   8      54.455  57.136  17.806  1.00  0.00           H
ATOM    965  HE2 NDC B   8      55.139  58.495  18.846  1.00  0.00           H
ATOM    966  CZ  NDC B   8      55.666  56.691  19.641  1.00  0.00           C
ATOM    967  HZ1 NDC B   8      55.800  57.152  20.643  1.00  0.00           H
ATOM    968  HZ2 NDC B   8      55.243  55.683  19.840  1.00  0.00           H
ATOM    969  CH  NDC B   8      56.887  56.456  18.762  1.00  0.00           C
ATOM    970  HH1 NDC B   8      57.285  57.458  18.494  1.00  0.00           H
ATOM    971  HH2 NDC B   8      56.631  55.892  17.840  1.00  0.00           H
ATOM    972  CT  NDC B   8      57.946  55.729  19.574  1.00  0.00           C
ATOM    973  HT5 NDC B   8      58.228  56.287  20.493  1.00  0.00           H
ATOM    974  HT6 NDC B   8      57.537  54.737  19.860  1.00  0.00           H
ATOM    975  CI  NDC B   8      59.270  55.569  18.814  1.00  0.00           C
ATOM    976  HI1 NDC B   8      59.232  55.003  17.858  1.00  0.00           H
ATOM    977  HI2 NDC B   8      59.827  56.514  18.634  1.00  0.00           H
ATOM    978  CK  NDC B   8      60.180  54.720  19.699  1.00  0.00           C
ATOM    979  HK1 NDC B   8      60.359  55.166  20.701  1.00  0.00           H
ATOM    980  HK2 NDC B   8      61.196  54.481  19.318  1.00  0.00           H
ATOM    981  HK3 NDC B   8      59.682  53.740  19.861  1.00  0.00           H
ATOM    982  C   NDC B   8      47.046  57.829  18.045  1.00  0.00           C
ATOM    983  O   NDC B   8      46.643  58.731  17.367  1.00  0.00           O
ATOM    984  N   NDC B   9      46.686  56.532  17.777  1.00  0.00           N
ATOM    985  CA  NDC B   9      47.342  55.336  18.311  1.00  0.00           C
ATOM    986  HA1 NDC B   9      47.595  55.383  19.392  1.00  0.00           H
ATOM    987  HA2 NDC B   9      46.655  54.465  18.250  1.00  0.00           H
ATOM    988  CA5 NDC B   9      45.398  56.378  17.120  1.00  0.00           C
ATOM    989  HA3 NDC B   9      45.306  57.232  16.415  1.00  0.00           H
ATOM    990  HA4 NDC B   9      45.424  55.521  16.414  1.00  0.00           H
ATOM    991  CB  NDC B   9      44.234  56.264  18.076  1.00  0.00           C
ATOM    992  HB1 NDC B   9      44.303  55.330  18.674  1.00  0.00           H
ATOM    993  HB2 NDC B   9      44.246  57.089  18.820  1.00  0.00           H
ATOM    994  CG  NDC B   9      42.892  56.102  17.339  1.00  0.00           C
ATOM    995  HG1 NDC B   9      42.669  57.039  16.785  1.00  0.00           H
ATOM    996  HG2 NDC B   9      42.930  55.220  16.665  1.00  0.00           H
ATOM    997  CD  NDC B   9      41.706  55.794  18.284  1.00  0.00           C
ATOM    998  HD1 NDC B   9      41.883  54.824  18.795  1.00  0.00           H
ATOM    999  HD2 NDC B   9      41.570  56.601  19.035  1.00  0.00           H
ATOM   1000  CE  NDC B   9      40.457  55.562  17.426  1.00  0.00           C
ATOM   1001  HE1 NDC B   9      40.265  56.380  16.700  1.00  0.00           H
ATOM   1002  HE2 NDC B   9      40.650  54.718  16.729  1.00  0.00           H
ATOM   1003  CZ  NDC B   9      39.193  55.378  18.256  1.00  0.00           C
ATOM   1004  HZ1 NDC B   9      39.431  54.636  19.048  1.00  0.00           H
ATOM   1005  HZ2 NDC B   9      38.927  56.306  18.806  1.00  0.00           H
ATOM   1006  CH  NDC B   9      37.926  54.977  17.538  1.00  0.00           C
ATOM   1007  HH1 NDC B   9      37.767  55.617  16.644  1.00  0.00           H
ATOM   1008  HH2 NDC B   9      38.042  53.916  17.230  1.00  0.00           H
ATOM   1009  CT  NDC B   9      36.676  55.085  18.373  1.00  0.00           C
ATOM   1010  HT5 NDC B   9      36.778  54.562  19.348  1.00  0.00           H
ATOM   1011  HT6 NDC B   9      36.630  56.152  18.681  1.00  0.00           H
ATOM   1012  CI  NDC B   9      35.382  54.688  17.584  1.00  0.00           C
ATOM   1013  HI1 NDC B   9      35.273  55.372  16.715  1.00  0.00           H
ATOM   1014  HI2 NDC B   9      35.546  53.679  17.149  1.00  0.00           H
ATOM   1015  CK  NDC B   9      34.265  54.797  18.560  1.00  0.00           C
ATOM   1016  HK1 NDC B   9      34.261  53.935  19.261  1.00  0.00           H
ATOM   1017  HK2 NDC B   9      33.335  54.671  17.966  1.00  0.00           H
ATOM   1018  HK3 NDC B   9      34.264  55.700  19.207  1.00  0.00           H
ATOM   1019  C   NDC B   9      48.581  54.986  17.496  1.00  0.00           C
ATOM   1020  O   NDC B   9      49.244  55.926  17.155  1.00  0.00           O
ATOM   1021  N   NDC B  10      49.019  53.690  17.278  1.00  0.00           N
ATOM   1022  CA  NDC B  10      48.414  52.491  17.808  1.00  0.00           C
ATOM   1023  HA1 NDC B  10      49.135  51.720  18.152  1.00  0.00           H
ATOM   1024  HA2 NDC B  10      48.064  52.730  18.835  1.00  0.00           H
ATOM   1025  CA5 NDC B  10      50.211  53.680  16.485  1.00  0.00           C
ATOM   1026  HA3 NDC B  10      50.273  52.755  15.872  1.00  0.00           H
ATOM   1027  HA4 NDC B  10      50.228  54.489  15.725  1.00  0.00           H
ATOM   1028  CB  NDC B  10      51.498  53.717  17.356  1.00  0.00           C
ATOM   1029  HB1 NDC B  10      51.611  54.613  18.004  1.00  0.00           H
ATOM   1030  HB2 NDC B  10      51.345  52.886  18.077  1.00  0.00           H
ATOM   1031  CG  NDC B  10      52.803  53.500  16.525  1.00  0.00           C
ATOM   1032  HG1 NDC B  10      52.574  52.639  15.861  1.00  0.00           H
ATOM   1033  HG2 NDC B  10      52.968  54.361  15.843  1.00  0.00           H
ATOM   1034  CD  NDC B  10      54.054  53.271  17.468  1.00  0.00           C
ATOM   1035  HD1 NDC B  10      54.233  54.085  18.202  1.00  0.00           H
ATOM   1036  HD2 NDC B  10      53.922  52.404  18.149  1.00  0.00           H
ATOM   1037  CE  NDC B  10      55.280  52.967  16.594  1.00  0.00           C
ATOM   1038  HE1 NDC B  10      55.114  52.059  15.974  1.00  0.00           H
ATOM   1039  HE2 NDC B  10      55.490  53.803  15.893  1.00  0.00           H
ATOM   1040  CZ  NDC B  10      56.553  52.699  17.347  1.00  0.00           C
ATOM   1041  HZ1 NDC B  10      56.874  53.679  17.761  1.00  0.00           H
ATOM   1042  HZ2 NDC B  10      56.396  52.146  18.297  1.00  0.00           H
ATOM   1043  CH  NDC B  10      57.585  51.942  16.488  1.00  0.00           C
ATOM   1044  HH1 NDC B  10      57.743  52.357  15.470  1.00  0.00           H
ATOM   1045  HH2 NDC B  10      57.118  50.942  16.356  1.00  0.00           H
ATOM   1046  CT  NDC B  10      58.918  51.656  17.262  1.00  0.00           C
ATOM   1047  HT5 NDC B  10      59.443  52.609  17.482  1.00  0.00           H
ATOM   1048  HT6 NDC B  10      58.741  51.101  18.208  1.00  0.00           H
ATOM   1049  CI  NDC B  10      59.884  50.837  16.499  1.00  0.00           C
ATOM   1050  HI1 NDC B  10      59.371  49.967  16.037  1.00  0.00           H
ATOM   1051  HI2 NDC B  10      59.982  51.367  15.527  1.00  0.00           H
ATOM   1052  CK  NDC B  10      61.204  50.619  17.186  1.00  0.00           C
ATOM   1053  HK1 NDC B  10      61.190  50.021  18.122  1.00  0.00           H
ATOM   1054  HK2 NDC B  10      61.554  51.616  17.528  1.00  0.00           H
ATOM   1055  HK3 NDC B  10      61.896  50.138  16.462  1.00  0.00           H
ATOM   1056  C   NDC B  10      47.344  51.894  16.865  1.00  0.00           C
ATOM   1057  O   NDC B  10      46.349  52.569  16.874  1.00  0.00           O
ATOM   1058  N   NTE B   1      47.297  50.514  16.535  1.00  0.00           N
ATOM   1059  CA  NTE B   1      48.462  49.649  16.531  1.00  0.00           C
ATOM   1060  HA1 NTE B   1      48.096  48.691  16.105  1.00  0.00           H
ATOM   1061  HA2 NTE B   1      48.697  49.638  17.617  1.00  0.00           H
ATOM   1062  CA5 NTE B   1      46.014  50.001  16.014  1.00  0.00           C
ATOM   1063  HA3 NTE B   1      45.604  50.707  15.260  1.00  0.00           H
ATOM   1064  HA4 NTE B   1      46.185  49.050  15.466  1.00  0.00           H
ATOM   1065  CB  NTE B   1      45.076  49.682  17.133  1.00  0.00           C
ATOM   1066  HB1 NTE B   1      44.797  50.584  17.718  1.00  0.00           H
ATOM   1067  HB2 NTE B   1      45.594  48.976  17.817  1.00  0.00           H
ATOM   1068  OG  NTE B   1      43.913  48.940  16.699  1.00  0.00           O
ATOM   1069  CD  NTE B   1      43.035  48.886  17.858  1.00  0.00           C
ATOM   1070  HD1 NTE B   1      42.751  49.951  17.995  1.00  0.00           H
ATOM   1071  HD2 NTE B   1      43.559  48.603  18.796  1.00  0.00           H
ATOM   1072  CE  NTE B   1      41.889  47.951  17.659  1.00  0.00           C
ATOM   1073  HE1 NTE B   1      41.518  48.277  16.664  1.00  0.00           H
ATOM   1074  HE2 NTE B   1      41.105  48.142  18.423  1.00  0.00           H
ATOM   1075  OZ  NTE B   1      42.066  46.535  17.670  1.00  0.00           O
ATOM   1076  CH  NTE B   1      42.440  45.953  16.417  1.00  0.00           C
ATOM   1077  HH1 NTE B   1      43.174  46.627  15.926  1.00  0.00           H
ATOM   1078  HH2 NTE B   1      41.505  46.024  15.823  1.00  0.00           H
ATOM   1079  CT  NTE B   1      42.973  44.525  16.370  1.00  0.00           C
ATOM   1080  HT5 NTE B   1      43.869  44.534  17.027  1.00  0.00           H
ATOM   1081  HT6 NTE B   1      42.171  43.862  16.759  1.00  0.00           H
ATOM   1082  OI  NTE B   1      43.410  44.178  15.030  1.00  0.00           O
ATOM   1083  CK  NTE B   1      44.130  42.968  15.115  1.00  0.00           C
ATOM   1084  HK1 NTE B   1      44.307  42.662  14.062  1.00  0.00           H
ATOM   1085  HK2 NTE B   1      45.048  43.076  15.732  1.00  0.00           H
ATOM   1086  HK3 NTE B   1      43.525  42.183  15.617  1.00  0.00           H
ATOM   1087  C   NTE B   1      49.764  50.106  15.871  1.00  0.00           C
ATOM   1088  O   NTE B   1      50.754  49.823  16.548  1.00  0.00           O
ATOM   1089  N   NTE B   2      49.828  50.476  14.533  1.00  0.00           N
ATOM   1090  CA  NTE B   2      48.750  50.598  13.602  1.00  0.00           C
ATOM   1091  HA1 NTE B   2      49.115  50.167  12.645  1.00  0.00           H
ATOM   1092  HA2 NTE B   2      47.885  50.031  14.008  1.00  0.00           H
ATOM   1093  CA5 NTE B   2      51.181  50.557  13.930  1.00  0.00           C
ATOM   1094  HA3 NTE B   2      51.153  51.083  12.952  1.00  0.00           H
ATOM   1095  HA4 NTE B   2      51.760  51.165  14.657  1.00  0.00           H
ATOM   1096  CB  NTE B   2      51.849  49.175  13.776  1.00  0.00           C
ATOM   1097  HB1 NTE B   2      51.395  48.455  14.490  1.00  0.00           H
ATOM   1098  HB2 NTE B   2      51.706  48.801  12.740  1.00  0.00           H
ATOM   1099  OG  NTE B   2      53.251  49.265  13.962  1.00  0.00           O
ATOM   1100  CD  NTE B   2      53.934  48.008  13.880  1.00  0.00           C
ATOM   1101  HD1 NTE B   2      54.867  48.083  14.479  1.00  0.00           H
ATOM   1102  HD2 NTE B   2      53.305  47.200  14.311  1.00  0.00           H
ATOM   1103  CE  NTE B   2      54.480  47.733  12.445  1.00  0.00           C
ATOM   1104  HE1 NTE B   2      54.780  48.661  11.914  1.00  0.00           H
ATOM   1105  HE2 NTE B   2      53.581  47.283  11.971  1.00  0.00           H
ATOM   1106  OZ  NTE B   2      55.574  46.841  12.431  1.00  0.00           O
ATOM   1107  CH  NTE B   2      56.134  46.647  11.091  1.00  0.00           C
ATOM   1108  HH1 NTE B   2      55.208  46.366  10.545  1.00  0.00           H
ATOM   1109  HH2 NTE B   2      56.680  47.500  10.634  1.00  0.00           H
ATOM   1110  CT  NTE B   2      57.071  45.407  11.162  1.00  0.00           C
ATOM   1111  HT5 NTE B   2      57.014  45.076  10.103  1.00  0.00           H
ATOM   1112  HT6 NTE B   2      56.670  44.512  11.684  1.00  0.00           H
ATOM   1113  OI  NTE B   2      58.404  45.672  11.696  1.00  0.00           O
ATOM   1114  CK  NTE B   2      59.310  44.652  11.284  1.00  0.00           C
ATOM   1115  HK1 NTE B   2      58.975  43.682  11.710  1.00  0.00           H
ATOM   1116  HK2 NTE B   2      60.329  44.973  11.588  1.00  0.00           H
ATOM   1117  HK3 NTE B   2      59.201  44.487  10.191  1.00  0.00           H
ATOM   1118  C   NTE B   2      48.508  52.036  13.248  1.00  0.00           C
ATOM   1119  O   NTE B   2      49.330  52.905  13.534  1.00  0.00           O
ATOM   1120  N   NTE B   3      47.308  52.333  12.709  1.00  0.00           N
ATOM   1121  CA  NTE B   3      46.223  51.339  12.248  1.00  0.00           C
ATOM   1122  HA1 NTE B   3      45.292  51.930  12.385  1.00  0.00           H
ATOM   1123  HA2 NTE B   3      46.189  50.393  12.830  1.00  0.00           H
ATOM   1124  CA5 NTE B   3      46.943  53.762  12.664  1.00  0.00           C
ATOM   1125  HA3 NTE B   3      47.847  54.357  12.415  1.00  0.00           H
ATOM   1126  HA4 NTE B   3      46.224  53.893  11.827  1.00  0.00           H
ATOM   1127  CB  NTE B   3      46.309  54.200  13.999  1.00  0.00           C
ATOM   1128  HB1 NTE B   3      47.054  54.461  14.780  1.00  0.00           H
ATOM   1129  HB2 NTE B   3      45.686  53.399  14.451  1.00  0.00           H
ATOM   1130  OG  NTE B   3      45.411  55.290  13.696  1.00  0.00           O
ATOM   1131  CD  NTE B   3      46.108  56.533  13.665  1.00  0.00           C
ATOM   1132  HD1 NTE B   3      46.925  56.427  12.920  1.00  0.00           H
ATOM   1133  HD2 NTE B   3      46.631  56.786  14.612  1.00  0.00           H
ATOM   1134  CE  NTE B   3      45.238  57.601  13.018  1.00  0.00           C
ATOM   1135  HE1 NTE B   3      45.928  58.462  12.892  1.00  0.00           H
ATOM   1136  HE2 NTE B   3      44.427  57.837  13.740  1.00  0.00           H
ATOM   1137  OZ  NTE B   3      44.777  57.186  11.769  1.00  0.00           O
ATOM   1138  CH  NTE B   3      44.154  58.238  11.025  1.00  0.00           C
ATOM   1139  HH1 NTE B   3      44.927  58.787  10.445  1.00  0.00           H
ATOM   1140  HH2 NTE B   3      43.667  59.001  11.669  1.00  0.00           H
ATOM   1141  CT  NTE B   3      43.222  57.630   9.939  1.00  0.00           C
ATOM   1142  HT5 NTE B   3      42.950  58.487   9.287  1.00  0.00           H
ATOM   1143  HT6 NTE B   3      43.573  56.828   9.254  1.00  0.00           H
ATOM   1144  OI  NTE B   3      42.009  57.245  10.563  1.00  0.00           O
ATOM   1145  CK  NTE B   3      41.001  56.907   9.608  1.00  0.00           C
ATOM   1146  HK1 NTE B   3      40.103  56.531  10.142  1.00  0.00           H
ATOM   1147  HK2 NTE B   3      40.685  57.809   9.042  1.00  0.00           H
ATOM   1148  HK3 NTE B   3      41.395  56.166   8.879  1.00  0.00           H
ATOM   1149  C   NTE B   3      46.430  51.056  10.829  1.00  0.00           C
ATOM   1150  O   NTE B   3      47.546  51.288  10.354  1.00  0.00           O
ATOM   1151  N   NTE B   4      45.407  50.471  10.113  1.00  0.00           N
ATOM   1152  CA  NTE B   4      44.049  50.403  10.608  1.00  0.00           C
ATOM   1153  HA1 NTE B   4      43.500  49.572  10.115  1.00  0.00           H
ATOM   1154  HA2 NTE B   4      43.967  50.238  11.703  1.00  0.00           H
ATOM   1155  CA5 NTE B   4      45.627  49.878   8.796  1.00  0.00           C
ATOM   1156  HA3 NTE B   4      46.670  49.601   8.531  1.00  0.00           H
ATOM   1157  HA4 NTE B   4      45.183  48.893   8.535  1.00  0.00           H
ATOM   1158  CB  NTE B   4      45.020  50.805   7.801  1.00  0.00           C
ATOM   1159  HB1 NTE B   4      43.940  51.050   7.885  1.00  0.00           H
ATOM   1160  HB2 NTE B   4      45.483  51.780   8.065  1.00  0.00           H
ATOM   1161  OG  NTE B   4      45.325  50.490   6.411  1.00  0.00           O
ATOM   1162  CD  NTE B   4      45.427  51.622   5.578  1.00  0.00           C
ATOM   1163  HD1 NTE B   4      44.430  52.111   5.602  1.00  0.00           H
ATOM   1164  HD2 NTE B   4      46.173  52.276   6.078  1.00  0.00           H
ATOM   1165  CE  NTE B   4      45.752  51.350   4.064  1.00  0.00           C
ATOM   1166  HE1 NTE B   4      45.599  52.342   3.588  1.00  0.00           H
ATOM   1167  HE2 NTE B   4      45.051  50.608   3.627  1.00  0.00           H
ATOM   1168  OZ  NTE B   4      47.081  50.909   3.765  1.00  0.00           O
ATOM   1169  CH  NTE B   4      47.411  49.611   4.266  1.00  0.00           C
ATOM   1170  HH1 NTE B   4      48.512  49.464   4.227  1.00  0.00           H
ATOM   1171  HH2 NTE B   4      47.176  49.554   5.351  1.00  0.00           H
ATOM   1172  CT  NTE B   4      46.816  48.392   3.539  1.00  0.00           C
ATOM   1173  HT5 NTE B   4      45.722  48.560   3.437  1.00  0.00           H
ATOM   1174  HT6 NTE B   4      46.860  47.519   4.225  1.00  0.00           H
ATOM   1175  OI  NTE B   4      47.413  48.018   2.299  1.00  0.00           O
ATOM   1176  CK  NTE B   4      46.840  46.855   1.723  1.00  0.00           C
ATOM   1177  HK1 NTE B   4      47.414  46.440   0.868  1.00  0.00           H
ATOM   1178  HK2 NTE B   4      45.857  47.133   1.286  1.00  0.00           H
ATOM   1179  HK3 NTE B   4      46.746  46.084   2.517  1.00  0.00           H
ATOM   1180  C   NTE B   4      43.341  51.632  10.409  1.00  0.00           C
ATOM   1181  O   NTE B   4      43.924  52.753  10.508  1.00  0.00           O
ATOM   1182  N   NTE B   5      41.949  51.700  10.400  1.00  0.00           N
ATOM   1183  CA  NTE B   5      41.055  50.510  10.441  1.00  0.00           C
ATOM   1184  HA1 NTE B   5      40.177  50.835  11.040  1.00  0.00           H
ATOM   1185  HA2 NTE B   5      41.556  49.728  11.051  1.00  0.00           H
ATOM   1186  CA5 NTE B   5      41.263  52.947  10.308  1.00  0.00           C
ATOM   1187  HA3 NTE B   5      40.394  52.930  11.001  1.00  0.00           H
ATOM   1188  HA4 NTE B   5      41.906  53.824  10.537  1.00  0.00           H
ATOM   1189  CB  NTE B   5      40.596  53.186   8.960  1.00  0.00           C
ATOM   1190  HB1 NTE B   5      39.932  54.075   8.897  1.00  0.00           H
ATOM   1191  HB2 NTE B   5      39.874  52.365   8.763  1.00  0.00           H
ATOM   1192  OG  NTE B   5      41.530  53.112   7.934  1.00  0.00           O
ATOM   1193  CD  NTE B   5      40.864  53.148   6.639  1.00  0.00           C
ATOM   1194  HD1 NTE B   5      39.981  52.475   6.684  1.00  0.00           H
ATOM   1195  HD2 NTE B   5      41.501  52.714   5.839  1.00  0.00           H
ATOM   1196  CE  NTE B   5      40.451  54.581   6.374  1.00  0.00           C
ATOM   1197  HE1 NTE B   5      39.640  54.914   7.056  1.00  0.00           H
ATOM   1198  HE2 NTE B   5      39.959  54.603   5.378  1.00  0.00           H
ATOM   1199  OZ  NTE B   5      41.530  55.566   6.369  1.00  0.00           O
ATOM   1200  CH  NTE B   5      41.068  56.886   6.073  1.00  0.00           C
ATOM   1201  HH1 NTE B   5      40.400  57.185   6.910  1.00  0.00           H
ATOM   1202  HH2 NTE B   5      40.462  56.839   5.143  1.00  0.00           H
ATOM   1203  CT  NTE B   5      42.285  57.785   5.989  1.00  0.00           C
ATOM   1204  HT5 NTE B   5      41.995  58.841   6.174  1.00  0.00           H
ATOM   1205  HT6 NTE B   5      42.996  57.599   6.822  1.00  0.00           H
ATOM   1206  OI  NTE B   5      42.928  57.741   4.683  1.00  0.00           O
ATOM   1207  CK  NTE B   5      43.753  58.884   4.281  1.00  0.00           C
ATOM   1208  HK1 NTE B   5      44.297  58.823   3.314  1.00  0.00           H
ATOM   1209  HK2 NTE B   5      43.065  59.754   4.220  1.00  0.00           H
ATOM   1210  HK3 NTE B   5      44.535  59.051   5.051  1.00  0.00           H
ATOM   1211  C   NTE B   5      40.616  49.829   9.111  1.00  0.00           C
ATOM   1212  O   NTE B   5      41.569  49.474   8.345  1.00  0.00           O
ATOM   1213  N   NTE B   6      39.464  49.105   9.274  1.00  0.00           N
ATOM   1214  CA  NTE B   6      38.552  49.070  10.495  1.00  0.00           C
ATOM   1215  HA1 NTE B   6      38.016  48.104  10.618  1.00  0.00           H
ATOM   1216  HA2 NTE B   6      39.045  49.174  11.486  1.00  0.00           H
ATOM   1217  CA5 NTE B   6      39.038  48.282   8.201  1.00  0.00           C
ATOM   1218  HA3 NTE B   6      39.819  48.245   7.412  1.00  0.00           H
ATOM   1219  HA4 NTE B   6      38.973  47.221   8.521  1.00  0.00           H
ATOM   1220  CB  NTE B   6      37.722  48.569   7.497  1.00  0.00           C
ATOM   1221  HB1 NTE B   6      36.927  48.313   8.230  1.00  0.00           H
ATOM   1222  HB2 NTE B   6      37.598  49.654   7.297  1.00  0.00           H
ATOM   1223  OG  NTE B   6      37.674  47.726   6.368  1.00  0.00           O
ATOM   1224  CD  NTE B   6      36.331  47.735   5.886  1.00  0.00           C
ATOM   1225  HD1 NTE B   6      35.718  47.285   6.696  1.00  0.00           H
ATOM   1226  HD2 NTE B   6      35.972  48.783   5.806  1.00  0.00           H
ATOM   1227  CE  NTE B   6      36.149  47.035   4.598  1.00  0.00           C
ATOM   1228  HE1 NTE B   6      36.768  47.541   3.827  1.00  0.00           H
ATOM   1229  HE2 NTE B   6      35.099  47.015   4.237  1.00  0.00           H
ATOM   1230  OZ  NTE B   6      36.556  45.718   4.770  1.00  0.00           O
ATOM   1231  CH  NTE B   6      36.554  44.933   3.548  1.00  0.00           C
ATOM   1232  HH1 NTE B   6      35.572  44.818   3.041  1.00  0.00           H
ATOM   1233  HH2 NTE B   6      37.245  45.408   2.820  1.00  0.00           H
ATOM   1234  CT  NTE B   6      37.185  43.571   3.990  1.00  0.00           C
ATOM   1235  HT5 NTE B   6      37.095  42.800   3.195  1.00  0.00           H
ATOM   1236  HT6 NTE B   6      36.564  43.160   4.814  1.00  0.00           H
ATOM   1237  OI  NTE B   6      38.552  43.625   4.475  1.00  0.00           O
ATOM   1238  CK  NTE B   6      38.881  42.457   5.141  1.00  0.00           C
ATOM   1239  HK1 NTE B   6      39.951  42.381   5.430  1.00  0.00           H
ATOM   1240  HK2 NTE B   6      38.740  41.541   4.529  1.00  0.00           H
ATOM   1241  HK3 NTE B   6      38.303  42.396   6.088  1.00  0.00           H
ATOM   1242  C   NTE B   6      37.574  50.198  10.497  1.00  0.00           C
ATOM   1243  O   NTE B   6      37.775  51.212   9.879  1.00  0.00           O
ATOM   1244  N   NTE B   7      36.621  50.189  11.464  1.00  0.00           N
ATOM   1245  CA  NTE B   7      36.238  49.071  12.314  1.00  0.00           C
ATOM   1246  HA1 NTE B   7      35.967  49.588  13.259  1.00  0.00           H
ATOM   1247  HA2 NTE B   7      37.087  48.432  12.638  1.00  0.00           H
ATOM   1248  CA5 NTE B   7      35.821  51.420  11.694  1.00  0.00           C
ATOM   1249  HA3 NTE B   7      35.542  51.542  12.762  1.00  0.00           H
ATOM   1250  HA4 NTE B   7      36.382  52.347  11.446  1.00  0.00           H
ATOM   1251  CB  NTE B   7      34.385  51.507  10.944  1.00  0.00           C
ATOM   1252  HB1 NTE B   7      33.859  50.590  11.285  1.00  0.00           H
ATOM   1253  HB2 NTE B   7      34.577  51.334   9.864  1.00  0.00           H
ATOM   1254  OG  NTE B   7      33.734  52.685  11.371  1.00  0.00           O
ATOM   1255  CD  NTE B   7      34.128  53.906  10.708  1.00  0.00           C
ATOM   1256  HD1 NTE B   7      33.397  53.961   9.873  1.00  0.00           H
ATOM   1257  HD2 NTE B   7      35.160  53.733  10.334  1.00  0.00           H
ATOM   1258  CE  NTE B   7      33.974  55.245  11.451  1.00  0.00           C
ATOM   1259  HE1 NTE B   7      33.002  55.189  11.986  1.00  0.00           H
ATOM   1260  HE2 NTE B   7      33.848  56.015  10.660  1.00  0.00           H
ATOM   1261  OZ  NTE B   7      35.092  55.672  12.153  1.00  0.00           O
ATOM   1262  CH  NTE B   7      35.476  54.887  13.238  1.00  0.00           C
ATOM   1263  HH1 NTE B   7      35.588  53.811  12.986  1.00  0.00           H
ATOM   1264  HH2 NTE B   7      34.705  55.012  14.028  1.00  0.00           H
ATOM   1265  CT  NTE B   7      36.749  55.277  13.935  1.00  0.00           C
ATOM   1266  HT5 NTE B   7      36.778  56.369  14.136  1.00  0.00           H
ATOM   1267  HT6 NTE B   7      36.880  54.765  14.912  1.00  0.00           H
ATOM   1268  OI  NTE B   7      37.910  54.823  13.211  1.00  0.00           O
ATOM   1269  CK  NTE B   7      39.054  55.542  13.674  1.00  0.00           C
ATOM   1270  HK1 NTE B   7      39.966  54.910  13.616  1.00  0.00           H
ATOM   1271  HK2 NTE B   7      39.322  56.441  13.077  1.00  0.00           H
ATOM   1272  HK3 NTE B   7      38.919  55.881  14.723  1.00  0.00           H
ATOM   1273  C   NTE B   7      35.079  48.244  11.851  1.00  0.00           C
ATOM   1274  O   NTE B   7      34.816  48.118  10.647  1.00  0.00           O
ATOM   1275  N   NTE B   8      34.349  47.526  12.733  1.00  0.00           N
ATOM   1276  CA  NTE B   8      34.343  47.736  14.178  1.00  0.00           C
ATOM   1277  HA1 NTE B   8      34.078  46.795  14.705  1.00  0.00           H
ATOM   1278  HA2 NTE B   8      35.349  48.065  14.516  1.00  0.00           H
ATOM   1279  CA5 NTE B   8      33.297  46.696  12.244  1.00  0.00           C
ATOM   1280  HA3 NTE B   8      32.365  46.934  12.800  1.00  0.00           H
ATOM   1281  HA4 NTE B   8      33.041  46.780  11.166  1.00  0.00           H
ATOM   1282  CB  NTE B   8      33.527  45.118  12.579  1.00  0.00           C
ATOM   1283  HB1 NTE B   8      34.628  45.124  12.434  1.00  0.00           H
ATOM   1284  HB2 NTE B   8      33.378  44.883  13.654  1.00  0.00           H
ATOM   1285  OG  NTE B   8      32.899  44.221  11.669  1.00  0.00           O
ATOM   1286  CD  NTE B   8      33.093  42.847  12.012  1.00  0.00           C
ATOM   1287  HD1 NTE B   8      34.123  42.506  12.252  1.00  0.00           H
ATOM   1288  HD2 NTE B   8      32.569  42.612  12.964  1.00  0.00           H
ATOM   1289  CE  NTE B   8      32.418  42.021  10.864  1.00  0.00           C
ATOM   1290  HE1 NTE B   8      32.526  40.973  11.220  1.00  0.00           H
ATOM   1291  HE2 NTE B   8      32.897  42.204   9.879  1.00  0.00           H
ATOM   1292  OZ  NTE B   8      31.013  42.329  10.645  1.00  0.00           O
ATOM   1293  CH  NTE B   8      30.141  41.646  11.512  1.00  0.00           C
ATOM   1294  HH1 NTE B   8      30.064  40.632  11.065  1.00  0.00           H
ATOM   1295  HH2 NTE B   8      30.628  41.602  12.509  1.00  0.00           H
ATOM   1296  CT  NTE B   8      28.700  42.248  11.504  1.00  0.00           C
ATOM   1297  HT5 NTE B   8      27.959  41.569  11.976  1.00  0.00           H
ATOM   1298  HT6 NTE B   8      28.407  42.490  10.460  1.00  0.00           H
ATOM   1299  OI  NTE B   8      28.810  43.398  12.341  1.00  0.00           O
ATOM   1300  CK  NTE B   8      27.642  44.209  12.215  1.00  0.00           C
ATOM   1301  HK1 NTE B   8      27.659  44.911  13.076  1.00  0.00           H
ATOM   1302  HK2 NTE B   8      26.768  43.542  12.378  1.00  0.00           H
ATOM   1303  HK3 NTE B   8      27.590  44.669  11.205  1.00  0.00           H
ATOM   1304  C   NTE B   8      33.187  48.703  14.439  1.00  0.00           C
ATOM   1305  O   NTE B   8      32.834  49.450  13.497  1.00  0.00           O
ATOM   1306  N   NTE B   9      32.699  48.933  15.660  1.00  0.00           N
ATOM   1307  CA  NTE B   9      33.095  48.042  16.770  1.00  0.00           C
ATOM   1308  HA1 NTE B   9      33.083  48.649  17.700  1.00  0.00           H
ATOM   1309  HA2 NTE B   9      34.131  47.655  16.670  1.00  0.00           H
ATOM   1310  CA5 NTE B   9      31.639  49.903  15.868  1.00  0.00           C
ATOM   1311  HA3 NTE B   9      31.242  50.402  14.958  1.00  0.00           H
ATOM   1312  HA4 NTE B   9      30.702  49.398  16.186  1.00  0.00           H
ATOM   1313  CB  NTE B   9      32.010  51.154  16.732  1.00  0.00           C
ATOM   1314  HB1 NTE B   9      31.253  51.961  16.626  1.00  0.00           H
ATOM   1315  HB2 NTE B   9      32.949  51.624  16.371  1.00  0.00           H
ATOM   1316  OG  NTE B   9      32.202  50.792  18.034  1.00  0.00           O
ATOM   1317  CD  NTE B   9      32.517  51.829  18.906  1.00  0.00           C
ATOM   1318  HD1 NTE B   9      31.728  52.611  18.908  1.00  0.00           H
ATOM   1319  HD2 NTE B   9      33.508  52.146  18.517  1.00  0.00           H
ATOM   1320  CE  NTE B   9      32.778  51.370  20.341  1.00  0.00           C
ATOM   1321  HE1 NTE B   9      33.423  52.119  20.849  1.00  0.00           H
ATOM   1322  HE2 NTE B   9      33.243  50.363  20.391  1.00  0.00           H
ATOM   1323  OZ  NTE B   9      31.477  51.367  20.963  1.00  0.00           O
ATOM   1324  CH  NTE B   9      31.566  50.993  22.312  1.00  0.00           C
ATOM   1325  HH1 NTE B   9      32.355  51.672  22.698  1.00  0.00           H
ATOM   1326  HH2 NTE B   9      31.767  49.915  22.490  1.00  0.00           H
ATOM   1327  CT  NTE B   9      30.228  51.361  23.082  1.00  0.00           C
ATOM   1328  HT5 NTE B   9      29.928  52.351  22.677  1.00  0.00           H
ATOM   1329  HT6 NTE B   9      29.467  50.572  22.902  1.00  0.00           H
ATOM   1330  OI  NTE B   9      30.347  51.649  24.457  1.00  0.00           O
ATOM   1331  CK  NTE B   9      30.818  50.489  25.168  1.00  0.00           C
ATOM   1332  HK1 NTE B   9      31.865  50.255  24.877  1.00  0.00           H
ATOM   1333  HK2 NTE B   9      30.862  50.609  26.271  1.00  0.00           H
ATOM   1334  HK3 NTE B   9      30.206  49.586  24.956  1.00  0.00           H
ATOM   1335  C   NTE B   9      32.230  46.798  16.954  1.00  0.00           C
ATOM   1336  O   NTE B   9      31.903  46.048  16.009  1.00  0.00           O
ATOM   1337  N   NTE B  10      31.974  46.425  18.282  1.00  0.00           N
ATOM   1338  CA  NTE B  10      32.250  47.239  19.457  1.00  0.00           C
ATOM   1339  HA1 NTE B  10      32.033  48.317  19.302  1.00  0.00           H
ATOM   1340  HA2 NTE B  10      31.616  46.945  20.321  1.00  0.00           H
ATOM   1341  CA5 NTE B  10      31.151  45.313  18.641  1.00  0.00           C
ATOM   1342  HA3 NTE B  10      31.310  44.446  17.964  1.00  0.00           H
ATOM   1343  HA4 NTE B  10      31.367  44.885  19.643  1.00  0.00           H
ATOM   1344  CB  NTE B  10      29.608  45.715  18.667  1.00  0.00           C
ATOM   1345  HB1 NTE B  10      29.376  46.052  17.634  1.00  0.00           H
ATOM   1346  HB2 NTE B  10      28.928  44.888  18.962  1.00  0.00           H
ATOM   1347  OG  NTE B  10      29.365  46.689  19.683  1.00  0.00           O
ATOM   1348  CD  NTE B  10      28.010  46.844  20.051  1.00  0.00           C
ATOM   1349  HD1 NTE B  10      27.459  46.754  19.090  1.00  0.00           H
ATOM   1350  HD2 NTE B  10      27.694  46.024  20.731  1.00  0.00           H
ATOM   1351  CE  NTE B  10      27.755  48.236  20.667  1.00  0.00           C
ATOM   1352  HE1 NTE B  10      28.393  48.510  21.534  1.00  0.00           H
ATOM   1353  HE2 NTE B  10      26.684  48.229  20.963  1.00  0.00           H
ATOM   1354  OZ  NTE B  10      27.801  49.205  19.695  1.00  0.00           O
ATOM   1355  CH  NTE B  10      28.997  49.932  19.547  1.00  0.00           C
ATOM   1356  HH1 NTE B  10      29.332  50.330  20.528  1.00  0.00           H
ATOM   1357  HH2 NTE B  10      29.809  49.228  19.266  1.00  0.00           H
ATOM   1358  CT  NTE B  10      28.761  51.104  18.510  1.00  0.00           C
ATOM   1359  HT5 NTE B  10      29.749  51.610  18.561  1.00  0.00           H
ATOM   1360  HT6 NTE B  10      27.906  51.650  18.964  1.00  0.00           H
ATOM   1361  OI  NTE B  10      28.511  50.538  17.247  1.00  0.00           O
ATOM   1362  CK  NTE B  10      28.194  51.572  16.237  1.00  0.00           C
ATOM   1363  HK1 NTE B  10      29.188  51.947  15.915  1.00  0.00           H
ATOM   1364  HK2 NTE B  10      27.703  52.431  16.741  1.00  0.00           H
ATOM   1365  HK3 NTE B  10      27.574  51.194  15.396  1.00  0.00           H
ATOM   1366  C   NTE B  10      33.626  46.975  20.001  1.00  0.00           C
ATOM   1367  NT  NTE B  10      34.252  45.814  19.801  1.00  0.00           N
ATOM   1368  HT1 NTE B  10      34.209  45.408  18.888  1.00  0.00           H
ATOM   1369  HT2 NTE B  10      35.192  45.795  20.141  1.00  0.00           H
ATOM   1370  O   NTE B  10      34.113  47.910  20.614  1.00  0.00           O
ATOM   1371  N   NDC C   1      19.717  47.590  21.156  1.00  0.00           N
ATOM   1372  HN1 NDC C   1      20.581  47.106  21.042  1.00  0.00           H
ATOM   1373  HN2 NDC C   1      19.397  47.181  22.007  1.00  0.00           H
ATOM   1374  CA  NDC C   1      19.945  49.018  21.255  1.00  0.00           C
ATOM   1375  HA1 NDC C   1      20.336  49.363  20.274  1.00  0.00           H
ATOM   1376  HA2 NDC C   1      19.002  49.514  21.571  1.00  0.00           H
ATOM   1377  CA5 NDC C   1      18.780  47.185  20.071  1.00  0.00           C
ATOM   1378  HA3 NDC C   1      19.201  47.606  19.133  1.00  0.00           H
ATOM   1379  HA4 NDC C   1      18.613  46.113  19.831  1.00  0.00           H
ATOM   1380  CB  NDC C   1      17.309  47.624  20.309  1.00  0.00           C
ATOM   1381  HB1 NDC C   1      17.209  48.710  20.520  1.00  0.00           H
ATOM   1382  HB2 NDC C   1      16.670  47.377  19.434  1.00  0.00           H
ATOM   1383  CG  NDC C   1      16.609  46.907  21.448  1.00  0.00           C
ATOM   1384  HG1 NDC C   1      16.420  45.823  21.294  1.00  0.00           H
ATOM   1385  HG2 NDC C   1      17.380  46.953  22.247  1.00  0.00           H
ATOM   1386  CD  NDC C   1      15.176  47.380  21.787  1.00  0.00           C
ATOM   1387  HD1 NDC C   1      14.761  47.242  20.766  1.00  0.00           H
ATOM   1388  HD2 NDC C   1      14.668  46.710  22.514  1.00  0.00           H
ATOM   1389  CE  NDC C   1      14.985  48.895  22.133  1.00  0.00           C
ATOM   1390  HE1 NDC C   1      15.612  49.251  22.979  1.00  0.00           H
ATOM   1391  HE2 NDC C   1      15.245  49.457  21.211  1.00  0.00           H
ATOM   1392  CZ  NDC C   1      13.485  49.197  22.437  1.00  0.00           C
ATOM   1393  HZ1 NDC C   1      12.879  48.955  21.538  1.00  0.00           H
ATOM   1394  HZ2 NDC C   1      13.277  48.547  23.314  1.00  0.00           H
ATOM   1395  CH  NDC C   1      13.148  50.651  22.858  1.00  0.00           C
ATOM   1396  HH1 NDC C   1      13.878  50.983  23.627  1.00  0.00           H
ATOM   1397  HH2 NDC C   1      13.356  51.203  21.917  1.00  0.00           H
ATOM   1398  CT  NDC C   1      11.761  50.786  23.388  1.00  0.00           C
ATOM   1399  HT5 NDC C   1      11.036  50.447  22.617  1.00  0.00           H
ATOM   1400  HT6 NDC C   1      11.643  50.105  24.258  1.00  0.00           H
ATOM   1401  CI  NDC C   1      11.585  52.137  24.051  1.00  0.00           C
ATOM   1402  HI1 NDC C   1      12.451  52.273  24.734  1.00  0.00           H
ATOM   1403  HI2 NDC C   1      11.553  53.022  23.381  1.00  0.00           H
ATOM   1404  CK  NDC C   1      10.317  52.161  24.959  1.00  0.00           C
ATOM   1405  HK1 NDC C   1      10.171  53.207  25.306  1.00  0.00           H
ATOM   1406  HK2 NDC C   1      10.403  51.578  25.900  1.00  0.00           H
ATOM   1407  HK3 NDC C   1       9.378  51.789  24.497  1.00  0.00           H
ATOM   1408  C   NDC C   1      21.108  49.198  22.199  1.00  0.00           C
ATOM   1409  O   NDC C   1      22.016  48.396  22.100  1.00  0.00           O
ATOM   1410  N   NDC C   2      21.177  50.200  23.105  1.00  0.00           N
ATOM   1411  CA  NDC C   2      20.341  51.469  22.975  1.00  0.00           C
ATOM   1412  HA1 NDC C   2      20.990  52.339  23.212  1.00  0.00           H
ATOM   1413  HA2 NDC C   2      20.125  51.642  21.899  1.00  0.00           H
ATOM   1414  CA5 NDC C   2      22.278  50.171  24.047  1.00  0.00           C
ATOM   1415  HA3 NDC C   2      21.982  50.827  24.893  1.00  0.00           H
ATOM   1416  HA4 NDC C   2      22.677  49.198  24.406  1.00  0.00           H
ATOM   1417  CB  NDC C   2      23.494  50.876  23.445  1.00  0.00           C
ATOM   1418  HB1 NDC C   2      23.814  50.317  22.540  1.00  0.00           H
ATOM   1419  HB2 NDC C   2      23.166  51.876  23.087  1.00  0.00           H
ATOM   1420  CG  NDC C   2      24.631  50.997  24.439  1.00  0.00           C
ATOM   1421  HG1 NDC C   2      24.151  51.375  25.366  1.00  0.00           H
ATOM   1422  HG2 NDC C   2      25.081  49.998  24.619  1.00  0.00           H
ATOM   1423  CD  NDC C   2      25.701  52.082  24.046  1.00  0.00           C
ATOM   1424  HD1 NDC C   2      26.386  51.643  23.289  1.00  0.00           H
ATOM   1425  HD2 NDC C   2      25.139  52.944  23.627  1.00  0.00           H
ATOM   1426  CE  NDC C   2      26.552  52.671  25.185  1.00  0.00           C
ATOM   1427  HE1 NDC C   2      25.898  53.083  25.983  1.00  0.00           H
ATOM   1428  HE2 NDC C   2      27.076  51.787  25.607  1.00  0.00           H
ATOM   1429  CZ  NDC C   2      27.608  53.723  24.723  1.00  0.00           C
ATOM   1430  HZ1 NDC C   2      28.334  53.250  24.027  1.00  0.00           H
ATOM   1431  HZ2 NDC C   2      27.064  54.533  24.192  1.00  0.00           H
ATOM   1432  CH  NDC C   2      28.426  54.291  25.914  1.00  0.00           C
ATOM   1433  HH1 NDC C   2      28.786  53.416  26.496  1.00  0.00           H
ATOM   1434  HH2 NDC C   2      27.842  55.011  26.525  1.00  0.00           H
ATOM   1435  CT  NDC C   2      29.713  54.842  25.293  1.00  0.00           C
ATOM   1436  HT5 NDC C   2      30.454  54.109  24.908  1.00  0.00           H
ATOM   1437  HT6 NDC C   2      29.494  55.475  24.406  1.00  0.00           H
ATOM   1438  CI  NDC C   2      30.578  55.615  26.193  1.00  0.00           C
ATOM   1439  HI1 NDC C   2      29.938  56.394  26.660  1.00  0.00           H
ATOM   1440  HI2 NDC C   2      31.065  54.980  26.964  1.00  0.00           H
ATOM   1441  CK  NDC C   2      31.788  56.376  25.454  1.00  0.00           C
ATOM   1442  HK1 NDC C   2      32.498  55.674  24.967  1.00  0.00           H
ATOM   1443  HK2 NDC C   2      32.343  57.110  26.076  1.00  0.00           H
ATOM   1444  HK3 NDC C   2      31.336  56.999  24.653  1.00  0.00           H
ATOM   1445  C   NDC C   2      19.065  51.455  23.838  1.00  0.00           C
ATOM   1446  O   NDC C   2      18.482  50.424  24.131  1.00  0.00           O
ATOM   1447  N   NDC C   3      18.684  52.716  24.359  1.00  0.00           N
ATOM   1448  CA  NDC C   3      19.403  54.029  24.240  1.00  0.00           C
ATOM   1449  HA1 NDC C   3      19.945  54.156  23.278  1.00  0.00           H
ATOM   1450  HA2 NDC C   3      18.668  54.857  24.328  1.00  0.00           H
ATOM   1451  CA5 NDC C   3      17.572  52.776  25.198  1.00  0.00           C
ATOM   1452  HA3 NDC C   3      17.395  51.845  25.777  1.00  0.00           H
ATOM   1453  HA4 NDC C   3      17.680  53.477  26.053  1.00  0.00           H
ATOM   1454  CB  NDC C   3      16.314  53.227  24.446  1.00  0.00           C
ATOM   1455  HB1 NDC C   3      16.551  54.204  23.973  1.00  0.00           H
ATOM   1456  HB2 NDC C   3      15.941  52.651  23.573  1.00  0.00           H
ATOM   1457  CG  NDC C   3      15.176  53.528  25.329  1.00  0.00           C
ATOM   1458  HG1 NDC C   3      14.784  52.629  25.852  1.00  0.00           H
ATOM   1459  HG2 NDC C   3      15.621  54.194  26.098  1.00  0.00           H
ATOM   1460  CD  NDC C   3      14.122  54.518  24.766  1.00  0.00           C
ATOM   1461  HD1 NDC C   3      14.510  55.483  24.373  1.00  0.00           H
ATOM   1462  HD2 NDC C   3      13.580  53.975  23.962  1.00  0.00           H
ATOM   1463  CE  NDC C   3      13.144  55.015  25.908  1.00  0.00           C
ATOM   1464  HE1 NDC C   3      12.496  54.201  26.298  1.00  0.00           H
ATOM   1465  HE2 NDC C   3      13.724  55.254  26.825  1.00  0.00           H
ATOM   1466  CZ  NDC C   3      12.247  56.135  25.473  1.00  0.00           C
ATOM   1467  HZ1 NDC C   3      12.796  57.094  25.356  1.00  0.00           H
ATOM   1468  HZ2 NDC C   3      11.916  55.885  24.442  1.00  0.00           H
ATOM   1469  CH  NDC C   3      11.049  56.463  26.411  1.00  0.00           C
ATOM   1470  HH1 NDC C   3      10.613  55.485  26.706  1.00  0.00           H
ATOM   1471  HH2 NDC C   3      11.516  56.946  27.295  1.00  0.00           H
ATOM   1472  CT  NDC C   3      10.033  57.425  25.673  1.00  0.00           C
ATOM   1473  HT5 NDC C   3      10.560  58.191  25.067  1.00  0.00           H
ATOM   1474  HT6 NDC C   3       9.554  56.809  24.882  1.00  0.00           H
ATOM   1475  CI  NDC C   3       9.053  58.057  26.641  1.00  0.00           C
ATOM   1476  HI1 NDC C   3       8.583  57.261  27.258  1.00  0.00           H
ATOM   1477  HI2 NDC C   3       9.522  58.759  27.363  1.00  0.00           H
ATOM   1478  CK  NDC C   3       7.928  58.839  25.983  1.00  0.00           C
ATOM   1479  HK1 NDC C   3       7.177  59.069  26.770  1.00  0.00           H
ATOM   1480  HK2 NDC C   3       7.392  58.258  25.201  1.00  0.00           H
ATOM   1481  HK3 NDC C   3       8.325  59.779  25.543  1.00  0.00           H
ATOM   1482  C   NDC C   3      20.404  54.134  25.384  1.00  0.00           C
ATOM   1483  O   NDC C   3      21.109  53.132  25.610  1.00  0.00           O
ATOM   1484  N   NDC C   4      20.685  55.324  26.011  1.00  0.00           N
ATOM   1485  CA  NDC C   4      19.946  56.576  25.614  1.00  0.00           C
ATOM   1486  HA1 NDC C   4      20.676  57.413  25.585  1.00  0.00           H
ATOM   1487  HA2 NDC C   4      19.613  56.493  24.557  1.00  0.00           H
ATOM   1488  CA5 NDC C   4      21.687  55.510  26.981  1.00  0.00           C
ATOM   1489  HA3 NDC C   4      21.332  56.244  27.735  1.00  0.00           H
ATOM   1490  HA4 NDC C   4      22.026  54.548  27.423  1.00  0.00           H
ATOM   1491  CB  NDC C   4      22.980  56.185  26.423  1.00  0.00           C
ATOM   1492  HB1 NDC C   4      23.514  55.359  25.905  1.00  0.00           H
ATOM   1493  HB2 NDC C   4      22.649  56.884  25.626  1.00  0.00           H
ATOM   1494  CG  NDC C   4      23.848  56.699  27.509  1.00  0.00           C
ATOM   1495  HG1 NDC C   4      23.423  57.589  28.019  1.00  0.00           H
ATOM   1496  HG2 NDC C   4      24.099  55.895  28.234  1.00  0.00           H
ATOM   1497  CD  NDC C   4      25.059  57.298  26.760  1.00  0.00           C
ATOM   1498  HD1 NDC C   4      25.532  56.544  26.095  1.00  0.00           H
ATOM   1499  HD2 NDC C   4      24.574  58.006  26.055  1.00  0.00           H
ATOM   1500  CE  NDC C   4      26.066  58.070  27.571  1.00  0.00           C
ATOM   1501  HE1 NDC C   4      25.444  58.657  28.280  1.00  0.00           H
ATOM   1502  HE2 NDC C   4      26.624  57.271  28.106  1.00  0.00           H
ATOM   1503  CZ  NDC C   4      27.037  58.989  26.749  1.00  0.00           C
ATOM   1504  HZ1 NDC C   4      27.446  58.554  25.812  1.00  0.00           H
ATOM   1505  HZ2 NDC C   4      26.388  59.825  26.410  1.00  0.00           H
ATOM   1506  CH  NDC C   4      28.124  59.544  27.636  1.00  0.00           C
ATOM   1507  HH1 NDC C   4      28.615  58.599  27.952  1.00  0.00           H
ATOM   1508  HH2 NDC C   4      27.669  60.042  28.519  1.00  0.00           H
ATOM   1509  CT  NDC C   4      29.167  60.389  26.896  1.00  0.00           C
ATOM   1510  HT5 NDC C   4      28.986  60.304  25.803  1.00  0.00           H
ATOM   1511  HT6 NDC C   4      29.030  61.448  27.206  1.00  0.00           H
ATOM   1512  CI  NDC C   4      30.633  60.074  27.254  1.00  0.00           C
ATOM   1513  HI1 NDC C   4      30.878  60.236  28.326  1.00  0.00           H
ATOM   1514  HI2 NDC C   4      30.684  58.981  27.063  1.00  0.00           H
ATOM   1515  CK  NDC C   4      31.565  60.789  26.278  1.00  0.00           C
ATOM   1516  HK1 NDC C   4      31.282  60.372  25.287  1.00  0.00           H
ATOM   1517  HK2 NDC C   4      32.606  60.494  26.528  1.00  0.00           H
ATOM   1518  HK3 NDC C   4      31.468  61.886  26.421  1.00  0.00           H
ATOM   1519  C   NDC C   4      18.798  56.838  26.531  1.00  0.00           C
ATOM   1520  O   NDC C   4      18.074  55.869  26.777  1.00  0.00           O
ATOM   1521  N   NDC C   5      18.527  58.036  27.120  1.00  0.00           N
ATOM   1522  CA  NDC C   5      19.210  59.346  26.799  1.00  0.00           C
ATOM   1523  HA1 NDC C   5      19.529  59.421  25.738  1.00  0.00           H
ATOM   1524  HA2 NDC C   5      18.463  60.165  26.877  1.00  0.00           H
ATOM   1525  CA5 NDC C   5      17.266  58.115  27.886  1.00  0.00           C
ATOM   1526  HA3 NDC C   5      16.940  57.137  28.300  1.00  0.00           H
ATOM   1527  HA4 NDC C   5      17.474  58.868  28.676  1.00  0.00           H
ATOM   1528  CB  NDC C   5      16.029  58.678  27.051  1.00  0.00           C
ATOM   1529  HB1 NDC C   5      16.388  59.581  26.513  1.00  0.00           H
ATOM   1530  HB2 NDC C   5      15.797  57.906  26.287  1.00  0.00           H
ATOM   1531  CG  NDC C   5      14.727  58.873  27.930  1.00  0.00           C
ATOM   1532  HG1 NDC C   5      14.311  57.877  28.193  1.00  0.00           H
ATOM   1533  HG2 NDC C   5      15.158  59.282  28.868  1.00  0.00           H
ATOM   1534  CD  NDC C   5      13.652  59.730  27.181  1.00  0.00           C
ATOM   1535  HD1 NDC C   5      14.069  60.617  26.657  1.00  0.00           H
ATOM   1536  HD2 NDC C   5      13.212  59.047  26.424  1.00  0.00           H
ATOM   1537  CE  NDC C   5      12.486  60.208  28.057  1.00  0.00           C
ATOM   1538  HE1 NDC C   5      11.890  59.383  28.501  1.00  0.00           H
ATOM   1539  HE2 NDC C   5      12.947  60.690  28.946  1.00  0.00           H
ATOM   1540  CZ  NDC C   5      11.497  61.022  27.305  1.00  0.00           C
ATOM   1541  HZ1 NDC C   5      12.026  61.668  26.572  1.00  0.00           H
ATOM   1542  HZ2 NDC C   5      10.802  60.305  26.818  1.00  0.00           H
ATOM   1543  CH  NDC C   5      10.676  61.945  28.309  1.00  0.00           C
ATOM   1544  HH1 NDC C   5      10.301  61.279  29.116  1.00  0.00           H
ATOM   1545  HH2 NDC C   5      11.237  62.757  28.819  1.00  0.00           H
ATOM   1546  CT  NDC C   5       9.439  62.510  27.588  1.00  0.00           C
ATOM   1547  HT5 NDC C   5       9.797  63.235  26.826  1.00  0.00           H
ATOM   1548  HT6 NDC C   5       8.922  61.665  27.086  1.00  0.00           H
ATOM   1549  CI  NDC C   5       8.378  63.202  28.402  1.00  0.00           C
ATOM   1550  HI1 NDC C   5       8.256  62.642  29.353  1.00  0.00           H
ATOM   1551  HI2 NDC C   5       8.598  64.230  28.761  1.00  0.00           H
ATOM   1552  CK  NDC C   5       6.987  63.357  27.747  1.00  0.00           C
ATOM   1553  HK1 NDC C   5       6.618  62.464  27.199  1.00  0.00           H
ATOM   1554  HK2 NDC C   5       7.083  64.164  26.989  1.00  0.00           H
ATOM   1555  HK3 NDC C   5       6.279  63.876  28.427  1.00  0.00           H
ATOM   1556  C   NDC C   5      20.376  59.621  27.768  1.00  0.00           C
ATOM   1557  O   NDC C   5      21.102  58.718  28.154  1.00  0.00           O
ATOM   1558  N   NDC C   6      20.690  60.933  28.027  1.00  0.00           N
ATOM   1559  CA  NDC C   6      19.917  62.150  27.739  1.00  0.00           C
ATOM   1560  HA1 NDC C   6      20.652  62.980  27.814  1.00  0.00           H
ATOM   1561  HA2 NDC C   6      19.489  62.175  26.715  1.00  0.00           H
ATOM   1562  CA5 NDC C   6      21.826  61.136  28.900  1.00  0.00           C
ATOM   1563  HA3 NDC C   6      21.561  61.982  29.570  1.00  0.00           H
ATOM   1564  HA4 NDC C   6      22.086  60.301  29.585  1.00  0.00           H
ATOM   1565  CB  NDC C   6      23.067  61.716  28.137  1.00  0.00           C
ATOM   1566  HB1 NDC C   6      23.617  61.013  27.475  1.00  0.00           H
ATOM   1567  HB2 NDC C   6      22.720  62.450  27.378  1.00  0.00           H
ATOM   1568  CG  NDC C   6      24.132  62.249  29.077  1.00  0.00           C
ATOM   1569  HG1 NDC C   6      23.729  63.082  29.692  1.00  0.00           H
ATOM   1570  HG2 NDC C   6      24.412  61.461  29.808  1.00  0.00           H
ATOM   1571  CD  NDC C   6      25.345  62.835  28.389  1.00  0.00           C
ATOM   1572  HD1 NDC C   6      25.821  62.049  27.765  1.00  0.00           H
ATOM   1573  HD2 NDC C   6      24.948  63.677  27.782  1.00  0.00           H
ATOM   1574  CE  NDC C   6      26.330  63.342  29.423  1.00  0.00           C
ATOM   1575  HE1 NDC C   6      25.887  64.110  30.093  1.00  0.00           H
ATOM   1576  HE2 NDC C   6      26.697  62.486  30.028  1.00  0.00           H
ATOM   1577  CZ  NDC C   6      27.588  64.038  28.820  1.00  0.00           C
ATOM   1578  HZ1 NDC C   6      27.887  63.467  27.915  1.00  0.00           H
ATOM   1579  HZ2 NDC C   6      27.262  65.048  28.492  1.00  0.00           H
ATOM   1580  CH  NDC C   6      28.733  64.143  29.774  1.00  0.00           C
ATOM   1581  HH1 NDC C   6      28.957  63.197  30.312  1.00  0.00           H
ATOM   1582  HH2 NDC C   6      28.440  64.758  30.652  1.00  0.00           H
ATOM   1583  CT  NDC C   6      30.040  64.722  29.201  1.00  0.00           C
ATOM   1584  HT5 NDC C   6      29.808  65.752  28.856  1.00  0.00           H
ATOM   1585  HT6 NDC C   6      30.673  64.821  30.108  1.00  0.00           H
ATOM   1586  CI  NDC C   6      30.795  63.984  28.110  1.00  0.00           C
ATOM   1587  HI1 NDC C   6      30.895  62.937  28.468  1.00  0.00           H
ATOM   1588  HI2 NDC C   6      30.197  63.966  27.173  1.00  0.00           H
ATOM   1589  CK  NDC C   6      32.085  64.646  27.849  1.00  0.00           C
ATOM   1590  HK1 NDC C   6      31.891  65.735  27.745  1.00  0.00           H
ATOM   1591  HK2 NDC C   6      32.687  64.378  26.955  1.00  0.00           H
ATOM   1592  HK3 NDC C   6      32.751  64.609  28.737  1.00  0.00           H
ATOM   1593  C   NDC C   6      18.773  62.476  28.697  1.00  0.00           C
ATOM   1594  O   NDC C   6      18.137  61.542  29.140  1.00  0.00           O
ATOM   1595  N   NDC C   7      18.494  63.718  29.235  1.00  0.00           N
ATOM   1596  CA  NDC C   7      19.333  64.922  28.959  1.00  0.00           C
ATOM   1597  HA1 NDC C   7      19.910  64.832  28.013  1.00  0.00           H
ATOM   1598  HA2 NDC C   7      18.741  65.845  28.783  1.00  0.00           H
ATOM   1599  CA5 NDC C   7      17.343  63.961  29.993  1.00  0.00           C
ATOM   1600  HA3 NDC C   7      16.971  63.033  30.478  1.00  0.00           H
ATOM   1601  HA4 NDC C   7      17.624  64.664  30.806  1.00  0.00           H
ATOM   1602  CB  NDC C   7      16.064  64.519  29.173  1.00  0.00           C
ATOM   1603  HB1 NDC C   7      16.356  65.377  28.530  1.00  0.00           H
ATOM   1604  HB2 NDC C   7      15.761  63.631  28.578  1.00  0.00           H
ATOM   1605  CG  NDC C   7      14.814  64.861  29.978  1.00  0.00           C
ATOM   1606  HG1 NDC C   7      14.474  64.069  30.679  1.00  0.00           H
ATOM   1607  HG2 NDC C   7      14.875  65.680  30.726  1.00  0.00           H
ATOM   1608  CD  NDC C   7      13.648  65.154  29.033  1.00  0.00           C
ATOM   1609  HD1 NDC C   7      13.840  65.958  28.290  1.00  0.00           H
ATOM   1610  HD2 NDC C   7      13.492  64.202  28.482  1.00  0.00           H
ATOM   1611  CE  NDC C   7      12.383  65.610  29.823  1.00  0.00           C
ATOM   1612  HE1 NDC C   7      12.181  64.800  30.556  1.00  0.00           H
ATOM   1613  HE2 NDC C   7      12.716  66.402  30.528  1.00  0.00           H
ATOM   1614  CZ  NDC C   7      11.248  65.958  28.896  1.00  0.00           C
ATOM   1615  HZ1 NDC C   7      11.565  66.781  28.220  1.00  0.00           H
ATOM   1616  HZ2 NDC C   7      10.858  65.095  28.316  1.00  0.00           H
ATOM   1617  CH  NDC C   7      10.021  66.562  29.647  1.00  0.00           C
ATOM   1618  HH1 NDC C   7       9.653  65.777  30.342  1.00  0.00           H
ATOM   1619  HH2 NDC C   7      10.429  67.448  30.178  1.00  0.00           H
ATOM   1620  CT  NDC C   7       8.782  67.053  28.743  1.00  0.00           C
ATOM   1621  HT5 NDC C   7       9.129  67.804  28.002  1.00  0.00           H
ATOM   1622  HT6 NDC C   7       8.492  66.202  28.091  1.00  0.00           H
ATOM   1623  CI  NDC C   7       7.611  67.562  29.549  1.00  0.00           C
ATOM   1624  HI1 NDC C   7       7.500  66.778  30.328  1.00  0.00           H
ATOM   1625  HI2 NDC C   7       7.891  68.533  30.011  1.00  0.00           H
ATOM   1626  CK  NDC C   7       6.370  67.789  28.710  1.00  0.00           C
ATOM   1627  HK1 NDC C   7       6.254  66.823  28.172  1.00  0.00           H
ATOM   1628  HK2 NDC C   7       6.427  68.654  28.015  1.00  0.00           H
ATOM   1629  HK3 NDC C   7       5.454  67.941  29.320  1.00  0.00           H
ATOM   1630  C   NDC C   7      20.444  65.136  30.080  1.00  0.00           C
ATOM   1631  O   NDC C   7      21.179  64.202  30.341  1.00  0.00           O
ATOM   1632  N   NDC C   8      20.821  66.422  30.527  1.00  0.00           N
ATOM   1633  CA  NDC C   8      20.094  67.655  30.206  1.00  0.00           C
ATOM   1634  HA1 NDC C   8      20.758  68.432  30.642  1.00  0.00           H
ATOM   1635  HA2 NDC C   8      19.912  67.846  29.127  1.00  0.00           H
ATOM   1636  CA5 NDC C   8      22.079  66.444  31.309  1.00  0.00           C
ATOM   1637  HA3 NDC C   8      21.910  67.180  32.123  1.00  0.00           H
ATOM   1638  HA4 NDC C   8      22.310  65.456  31.761  1.00  0.00           H
ATOM   1639  CB  NDC C   8      23.243  66.944  30.447  1.00  0.00           C
ATOM   1640  HB1 NDC C   8      23.393  66.241  29.600  1.00  0.00           H
ATOM   1641  HB2 NDC C   8      23.159  67.923  29.928  1.00  0.00           H
ATOM   1642  CG  NDC C   8      24.613  66.893  31.148  1.00  0.00           C
ATOM   1643  HG1 NDC C   8      24.543  67.596  32.005  1.00  0.00           H
ATOM   1644  HG2 NDC C   8      24.825  65.851  31.471  1.00  0.00           H
ATOM   1645  CD  NDC C   8      25.771  67.459  30.317  1.00  0.00           C
ATOM   1646  HD1 NDC C   8      26.045  66.778  29.483  1.00  0.00           H
ATOM   1647  HD2 NDC C   8      25.537  68.459  29.892  1.00  0.00           H
ATOM   1648  CE  NDC C   8      27.079  67.598  31.092  1.00  0.00           C
ATOM   1649  HE1 NDC C   8      26.950  68.401  31.849  1.00  0.00           H
ATOM   1650  HE2 NDC C   8      27.410  66.698  31.653  1.00  0.00           H
ATOM   1651  CZ  NDC C   8      28.229  68.036  30.256  1.00  0.00           C
ATOM   1652  HZ1 NDC C   8      28.576  67.403  29.412  1.00  0.00           H
ATOM   1653  HZ2 NDC C   8      27.945  68.944  29.682  1.00  0.00           H
ATOM   1654  CH  NDC C   8      29.476  68.380  31.066  1.00  0.00           C
ATOM   1655  HH1 NDC C   8      29.632  67.707  31.937  1.00  0.00           H
ATOM   1656  HH2 NDC C   8      29.231  69.359  31.531  1.00  0.00           H
ATOM   1657  CT  NDC C   8      30.687  68.624  30.221  1.00  0.00           C
ATOM   1658  HT5 NDC C   8      30.805  67.697  29.621  1.00  0.00           H
ATOM   1659  HT6 NDC C   8      30.531  69.411  29.452  1.00  0.00           H
ATOM   1660  CI  NDC C   8      31.927  69.041  31.000  1.00  0.00           C
ATOM   1661  HI1 NDC C   8      32.331  68.197  31.599  1.00  0.00           H
ATOM   1662  HI2 NDC C   8      32.696  69.278  30.234  1.00  0.00           H
ATOM   1663  CK  NDC C   8      31.869  70.357  31.738  1.00  0.00           C
ATOM   1664  HK1 NDC C   8      31.138  70.902  31.103  1.00  0.00           H
ATOM   1665  HK2 NDC C   8      32.739  71.047  31.701  1.00  0.00           H
ATOM   1666  HK3 NDC C   8      31.454  70.214  32.759  1.00  0.00           H
ATOM   1667  C   NDC C   8      18.766  67.814  30.890  1.00  0.00           C
ATOM   1668  O   NDC C   8      18.208  66.794  31.291  1.00  0.00           O
ATOM   1669  N   NDC C   9      18.270  69.025  31.153  1.00  0.00           N
ATOM   1670  CA  NDC C   9      18.954  70.235  30.750  1.00  0.00           C
ATOM   1671  HA1 NDC C   9      19.353  70.278  29.714  1.00  0.00           H
ATOM   1672  HA2 NDC C   9      18.227  71.072  30.809  1.00  0.00           H
ATOM   1673  CA5 NDC C   9      17.165  69.101  32.051  1.00  0.00           C
ATOM   1674  HA3 NDC C   9      17.079  68.257  32.769  1.00  0.00           H
ATOM   1675  HA4 NDC C   9      17.184  70.058  32.615  1.00  0.00           H
ATOM   1676  CB  NDC C   9      15.766  69.062  31.407  1.00  0.00           C
ATOM   1677  HB1 NDC C   9      15.665  69.889  30.671  1.00  0.00           H
ATOM   1678  HB2 NDC C   9      15.581  68.065  30.954  1.00  0.00           H
ATOM   1679  CG  NDC C   9      14.556  69.275  32.365  1.00  0.00           C
ATOM   1680  HG1 NDC C   9      14.415  68.599  33.236  1.00  0.00           H
ATOM   1681  HG2 NDC C   9      14.711  70.224  32.921  1.00  0.00           H
ATOM   1682  CD  NDC C   9      13.276  69.429  31.575  1.00  0.00           C
ATOM   1683  HD1 NDC C   9      13.443  70.054  30.671  1.00  0.00           H
ATOM   1684  HD2 NDC C   9      12.831  68.492  31.176  1.00  0.00           H
ATOM   1685  CE  NDC C   9      12.104  70.073  32.313  1.00  0.00           C
ATOM   1686  HE1 NDC C   9      11.904  69.411  33.183  1.00  0.00           H
ATOM   1687  HE2 NDC C   9      12.356  71.079  32.713  1.00  0.00           H
ATOM   1688  CZ  NDC C   9      10.864  70.297  31.475  1.00  0.00           C
ATOM   1689  HZ1 NDC C   9      11.260  70.807  30.571  1.00  0.00           H
ATOM   1690  HZ2 NDC C   9      10.370  69.321  31.280  1.00  0.00           H
ATOM   1691  CH  NDC C   9       9.861  71.253  32.141  1.00  0.00           C
ATOM   1692  HH1 NDC C   9       9.285  70.772  32.961  1.00  0.00           H
ATOM   1693  HH2 NDC C   9      10.331  72.109  32.671  1.00  0.00           H
ATOM   1694  CT  NDC C   9       8.716  71.824  31.224  1.00  0.00           C
ATOM   1695  HT5 NDC C   9       9.218  72.398  30.416  1.00  0.00           H
ATOM   1696  HT6 NDC C   9       8.217  70.936  30.782  1.00  0.00           H
ATOM   1697  CI  NDC C   9       7.578  72.677  31.822  1.00  0.00           C
ATOM   1698  HI1 NDC C   9       7.288  72.108  32.731  1.00  0.00           H
ATOM   1699  HI2 NDC C   9       7.994  73.596  32.288  1.00  0.00           H
ATOM   1700  CK  NDC C   9       6.456  72.976  30.898  1.00  0.00           C
ATOM   1701  HK1 NDC C   9       5.633  73.581  31.335  1.00  0.00           H
ATOM   1702  HK2 NDC C   9       6.049  71.975  30.642  1.00  0.00           H
ATOM   1703  HK3 NDC C   9       6.734  73.379  29.901  1.00  0.00           H
ATOM   1704  C   NDC C   9      20.035  70.602  31.722  1.00  0.00           C
ATOM   1705  O   NDC C   9      20.397  69.720  32.474  1.00  0.00           O
ATOM   1706  N   NDC C  10      20.976  71.606  31.540  1.00  0.00           N
ATOM   1707  CA  NDC C  10      20.898  72.636  30.464  1.00  0.00           C
ATOM   1708  HA1 NDC C  10      21.923  72.877  30.110  1.00  0.00           H
ATOM   1709  HA2 NDC C  10      20.425  72.138  29.590  1.00  0.00           H
ATOM   1710  CA5 NDC C  10      22.183  71.669  32.404  1.00  0.00           C
ATOM   1711  HA3 NDC C  10      22.547  72.707  32.249  1.00  0.00           H
ATOM   1712  HA4 NDC C  10      21.897  71.614  33.477  1.00  0.00           H
ATOM   1713  CB  NDC C  10      23.159  70.514  32.006  1.00  0.00           C
ATOM   1714  HB1 NDC C  10      22.688  69.562  32.333  1.00  0.00           H
ATOM   1715  HB2 NDC C  10      23.245  70.607  30.903  1.00  0.00           H
ATOM   1716  CG  NDC C  10      24.565  70.663  32.653  1.00  0.00           C
ATOM   1717  HG1 NDC C  10      24.521  70.686  33.763  1.00  0.00           H
ATOM   1718  HG2 NDC C  10      25.159  69.748  32.440  1.00  0.00           H
ATOM   1719  CD  NDC C  10      25.146  71.985  32.184  1.00  0.00           C
ATOM   1720  HD1 NDC C  10      24.859  72.352  31.175  1.00  0.00           H
ATOM   1721  HD2 NDC C  10      24.761  72.723  32.920  1.00  0.00           H
ATOM   1722  CE  NDC C  10      26.695  71.978  32.436  1.00  0.00           C
ATOM   1723  HE1 NDC C  10      26.955  71.483  33.396  1.00  0.00           H
ATOM   1724  HE2 NDC C  10      27.010  71.327  31.593  1.00  0.00           H
ATOM   1725  CZ  NDC C  10      27.379  73.393  32.348  1.00  0.00           C
ATOM   1726  HZ1 NDC C  10      27.217  73.847  31.347  1.00  0.00           H
ATOM   1727  HZ2 NDC C  10      26.971  74.082  33.117  1.00  0.00           H
ATOM   1728  CH  NDC C  10      28.895  73.255  32.439  1.00  0.00           C
ATOM   1729  HH1 NDC C  10      29.279  72.705  31.553  1.00  0.00           H
ATOM   1730  HH2 NDC C  10      29.106  72.761  33.411  1.00  0.00           H
ATOM   1731  CT  NDC C  10      29.550  74.590  32.378  1.00  0.00           C
ATOM   1732  HT5 NDC C  10      29.286  75.129  31.443  1.00  0.00           H
ATOM   1733  HT6 NDC C  10      29.175  75.116  33.282  1.00  0.00           H
ATOM   1734  CI  NDC C  10      31.089  74.515  32.333  1.00  0.00           C
ATOM   1735  HI1 NDC C  10      31.529  73.910  33.154  1.00  0.00           H
ATOM   1736  HI2 NDC C  10      31.432  73.906  31.469  1.00  0.00           H
ATOM   1737  CK  NDC C  10      31.808  75.892  32.206  1.00  0.00           C
ATOM   1738  HK1 NDC C  10      31.349  76.382  31.321  1.00  0.00           H
ATOM   1739  HK2 NDC C  10      32.910  75.768  32.135  1.00  0.00           H
ATOM   1740  HK3 NDC C  10      31.607  76.438  33.152  1.00  0.00           H
ATOM   1741  C   NDC C  10      20.163  73.851  30.760  1.00  0.00           C
ATOM   1742  O   NDC C  10      19.299  73.847  31.670  1.00  0.00           O
ATOM   1743  N   NTE C   1      20.322  74.995  29.988  1.00  0.00           N
ATOM   1744  CA  NTE C   1      21.255  75.031  28.885  1.00  0.00           C
ATOM   1745  HA1 NTE C   1      20.971  75.789  28.123  1.00  0.00           H
ATOM   1746  HA2 NTE C   1      21.283  74.034  28.395  1.00  0.00           H
ATOM   1747  CA5 NTE C   1      19.488  76.154  30.239  1.00  0.00           C
ATOM   1748  HA3 NTE C   1      19.100  76.265  31.274  1.00  0.00           H
ATOM   1749  HA4 NTE C   1      20.087  77.074  30.069  1.00  0.00           H
ATOM   1750  CB  NTE C   1      18.270  76.251  29.317  1.00  0.00           C
ATOM   1751  HB1 NTE C   1      17.757  75.268  29.253  1.00  0.00           H
ATOM   1752  HB2 NTE C   1      18.631  76.484  28.293  1.00  0.00           H
ATOM   1753  OG  NTE C   1      17.483  77.405  29.611  1.00  0.00           O
ATOM   1754  CD  NTE C   1      16.439  77.567  28.579  1.00  0.00           C
ATOM   1755  HD1 NTE C   1      15.858  76.654  28.326  1.00  0.00           H
ATOM   1756  HD2 NTE C   1      16.941  77.999  27.688  1.00  0.00           H
ATOM   1757  CE  NTE C   1      15.606  78.724  29.145  1.00  0.00           C
ATOM   1758  HE1 NTE C   1      15.088  79.203  28.287  1.00  0.00           H
ATOM   1759  HE2 NTE C   1      16.246  79.573  29.469  1.00  0.00           H
ATOM   1760  OZ  NTE C   1      14.686  78.315  30.205  1.00  0.00           O
ATOM   1761  CH  NTE C   1      13.306  78.020  29.811  1.00  0.00           C
ATOM   1762  HH1 NTE C   1      13.289  76.989  29.399  1.00  0.00           H
ATOM   1763  HH2 NTE C   1      12.952  78.608  28.938  1.00  0.00           H
ATOM   1764  CT  NTE C   1      12.276  78.031  31.015  1.00  0.00           C
ATOM   1765  HT5 NTE C   1      11.339  77.652  30.555  1.00  0.00           H
ATOM   1766  HT6 NTE C   1      12.754  77.412  31.805  1.00  0.00           H
ATOM   1767  OI  NTE C   1      12.121  79.345  31.509  1.00  0.00           O
ATOM   1768  CK  NTE C   1      11.278  79.345  32.644  1.00  0.00           C
ATOM   1769  HK1 NTE C   1      10.280  79.035  32.268  1.00  0.00           H
ATOM   1770  HK2 NTE C   1      11.550  78.629  33.450  1.00  0.00           H
ATOM   1771  HK3 NTE C   1      11.283  80.356  33.103  1.00  0.00           H
ATOM   1772  C   NTE C   1      22.656  75.423  29.388  1.00  0.00           C
ATOM   1773  O   NTE C   1      22.895  75.219  30.561  1.00  0.00           O
ATOM   1774  N   NTE C   2      23.685  75.808  28.554  1.00  0.00           N
ATOM   1775  CA  NTE C   2      23.294  75.990  27.132  1.00  0.00           C
ATOM   1776  HA1 NTE C   2      24.168  75.713  26.503  1.00  0.00           H
ATOM   1777  HA2 NTE C   2      22.497  75.277  26.831  1.00  0.00           H
ATOM   1778  CA5 NTE C   2      25.103  75.857  28.939  1.00  0.00           C
ATOM   1779  HA3 NTE C   2      25.244  75.127  29.764  1.00  0.00           H
ATOM   1780  HA4 NTE C   2      25.752  75.386  28.171  1.00  0.00           H
ATOM   1781  CB  NTE C   2      25.578  77.143  29.474  1.00  0.00           C
ATOM   1782  HB1 NTE C   2      25.281  77.944  28.764  1.00  0.00           H
ATOM   1783  HB2 NTE C   2      25.080  77.284  30.458  1.00  0.00           H
ATOM   1784  OG  NTE C   2      26.951  77.032  29.609  1.00  0.00           O
ATOM   1785  CD  NTE C   2      27.627  78.261  29.413  1.00  0.00           C
ATOM   1786  HD1 NTE C   2      27.516  78.589  28.357  1.00  0.00           H
ATOM   1787  HD2 NTE C   2      27.116  79.008  30.057  1.00  0.00           H
ATOM   1788  CE  NTE C   2      29.175  78.239  29.685  1.00  0.00           C
ATOM   1789  HE1 NTE C   2      29.560  79.228  29.357  1.00  0.00           H
ATOM   1790  HE2 NTE C   2      29.656  77.343  29.237  1.00  0.00           H
ATOM   1791  OZ  NTE C   2      29.254  78.127  31.100  1.00  0.00           O
ATOM   1792  CH  NTE C   2      29.322  79.410  31.726  1.00  0.00           C
ATOM   1793  HH1 NTE C   2      30.185  79.938  31.269  1.00  0.00           H
ATOM   1794  HH2 NTE C   2      28.308  79.826  31.542  1.00  0.00           H
ATOM   1795  CT  NTE C   2      29.327  79.113  33.219  1.00  0.00           C
ATOM   1796  HT5 NTE C   2      29.597  80.003  33.828  1.00  0.00           H
ATOM   1797  HT6 NTE C   2      29.855  78.175  33.490  1.00  0.00           H
ATOM   1798  OI  NTE C   2      27.983  78.966  33.716  1.00  0.00           O
ATOM   1799  CK  NTE C   2      27.852  78.792  35.156  1.00  0.00           C
ATOM   1800  HK1 NTE C   2      27.939  77.721  35.438  1.00  0.00           H
ATOM   1801  HK2 NTE C   2      26.823  79.035  35.499  1.00  0.00           H
ATOM   1802  HK3 NTE C   2      28.580  79.436  35.695  1.00  0.00           H
ATOM   1803  C   NTE C   2      22.776  77.414  26.863  1.00  0.00           C
ATOM   1804  O   NTE C   2      21.833  77.906  27.569  1.00  0.00           O
ATOM   1805  N   NTE C   3      23.167  78.200  25.778  1.00  0.00           N
ATOM   1806  CA  NTE C   3      24.230  77.852  24.835  1.00  0.00           C
ATOM   1807  HA1 NTE C   3      24.057  78.453  23.917  1.00  0.00           H
ATOM   1808  HA2 NTE C   3      24.256  76.775  24.566  1.00  0.00           H
ATOM   1809  CA5 NTE C   3      22.344  79.369  25.469  1.00  0.00           C
ATOM   1810  HA3 NTE C   3      21.811  79.751  26.365  1.00  0.00           H
ATOM   1811  HA4 NTE C   3      23.067  80.186  25.255  1.00  0.00           H
ATOM   1812  CB  NTE C   3      21.383  79.354  24.253  1.00  0.00           C
ATOM   1813  HB1 NTE C   3      20.863  78.376  24.343  1.00  0.00           H
ATOM   1814  HB2 NTE C   3      22.019  79.205  23.354  1.00  0.00           H
ATOM   1815  OG  NTE C   3      20.699  80.573  24.141  1.00  0.00           O
ATOM   1816  CD  NTE C   3      19.354  80.430  23.662  1.00  0.00           C
ATOM   1817  HD1 NTE C   3      18.778  80.531  24.607  1.00  0.00           H
ATOM   1818  HD2 NTE C   3      19.180  79.436  23.198  1.00  0.00           H
ATOM   1819  CE  NTE C   3      19.002  81.507  22.618  1.00  0.00           C
ATOM   1820  HE1 NTE C   3      19.287  81.156  21.603  1.00  0.00           H
ATOM   1821  HE2 NTE C   3      19.573  82.408  22.926  1.00  0.00           H
ATOM   1822  OZ  NTE C   3      17.592  81.771  22.748  1.00  0.00           O
ATOM   1823  CH  NTE C   3      17.039  82.295  21.617  1.00  0.00           C
ATOM   1824  HH1 NTE C   3      17.154  81.537  20.813  1.00  0.00           H
ATOM   1825  HH2 NTE C   3      17.520  83.246  21.302  1.00  0.00           H
ATOM   1826  CT  NTE C   3      15.471  82.529  21.853  1.00  0.00           C
ATOM   1827  HT5 NTE C   3      15.428  83.090  22.811  1.00  0.00           H
ATOM   1828  HT6 NTE C   3      15.043  83.111  21.009  1.00  0.00           H
ATOM   1829  OI  NTE C   3      14.718  81.361  22.030  1.00  0.00           O
ATOM   1830  CK  NTE C   3      13.396  81.520  22.299  1.00  0.00           C
ATOM   1831  HK1 NTE C   3      13.313  82.156  23.206  1.00  0.00           H
ATOM   1832  HK2 NTE C   3      12.790  82.003  21.502  1.00  0.00           H
ATOM   1833  HK3 NTE C   3      13.029  80.493  22.509  1.00  0.00           H
ATOM   1834  C   NTE C   3      25.696  78.116  25.177  1.00  0.00           C
ATOM   1835  O   NTE C   3      25.997  78.712  26.243  1.00  0.00           O
ATOM   1836  N   NTE C   4      26.687  77.458  24.472  1.00  0.00           N
ATOM   1837  CA  NTE C   4      26.557  76.743  23.143  1.00  0.00           C
ATOM   1838  HA1 NTE C   4      27.456  76.107  22.994  1.00  0.00           H
ATOM   1839  HA2 NTE C   4      25.706  76.039  23.262  1.00  0.00           H
ATOM   1840  CA5 NTE C   4      28.026  77.436  25.014  1.00  0.00           C
ATOM   1841  HA3 NTE C   4      28.037  77.636  26.106  1.00  0.00           H
ATOM   1842  HA4 NTE C   4      28.408  76.397  24.916  1.00  0.00           H
ATOM   1843  CB  NTE C   4      29.061  78.350  24.371  1.00  0.00           C
ATOM   1844  HB1 NTE C   4      29.227  78.106  23.299  1.00  0.00           H
ATOM   1845  HB2 NTE C   4      28.765  79.417  24.453  1.00  0.00           H
ATOM   1846  OG  NTE C   4      30.307  78.014  25.020  1.00  0.00           O
ATOM   1847  CD  NTE C   4      31.272  78.756  24.335  1.00  0.00           C
ATOM   1848  HD1 NTE C   4      30.905  79.710  23.900  1.00  0.00           H
ATOM   1849  HD2 NTE C   4      32.049  78.926  25.111  1.00  0.00           H
ATOM   1850  CE  NTE C   4      31.918  77.884  23.253  1.00  0.00           C
ATOM   1851  HE1 NTE C   4      32.229  78.533  22.406  1.00  0.00           H
ATOM   1852  HE2 NTE C   4      31.236  77.233  22.666  1.00  0.00           H
ATOM   1853  OZ  NTE C   4      33.005  77.077  23.705  1.00  0.00           O
ATOM   1854  CH  NTE C   4      33.606  76.402  22.581  1.00  0.00           C
ATOM   1855  HH1 NTE C   4      33.005  75.493  22.362  1.00  0.00           H
ATOM   1856  HH2 NTE C   4      33.503  77.092  21.717  1.00  0.00           H
ATOM   1857  CT  NTE C   4      35.052  76.120  22.859  1.00  0.00           C
ATOM   1858  HT5 NTE C   4      35.302  75.097  22.503  1.00  0.00           H
ATOM   1859  HT6 NTE C   4      35.235  76.178  23.953  1.00  0.00           H
ATOM   1860  OI  NTE C   4      35.785  77.074  22.132  1.00  0.00           O
ATOM   1861  CK  NTE C   4      37.147  76.977  22.388  1.00  0.00           C
ATOM   1862  HK1 NTE C   4      37.440  77.044  23.457  1.00  0.00           H
ATOM   1863  HK2 NTE C   4      37.622  77.796  21.806  1.00  0.00           H
ATOM   1864  HK3 NTE C   4      37.488  76.006  21.971  1.00  0.00           H
ATOM   1865  C   NTE C   4      26.189  77.646  21.952  1.00  0.00           C
ATOM   1866  O   NTE C   4      25.978  78.798  22.145  1.00  0.00           O
ATOM   1867  N   NTE C   5      26.264  77.201  20.644  1.00  0.00           N
ATOM   1868  CA  NTE C   5      26.918  75.969  20.250  1.00  0.00           C
ATOM   1869  HA1 NTE C   5      26.472  75.583  19.309  1.00  0.00           H
ATOM   1870  HA2 NTE C   5      26.611  75.118  20.895  1.00  0.00           H
ATOM   1871  CA5 NTE C   5      25.514  77.940  19.619  1.00  0.00           C
ATOM   1872  HA3 NTE C   5      25.352  77.242  18.769  1.00  0.00           H
ATOM   1873  HA4 NTE C   5      24.602  78.442  20.007  1.00  0.00           H
ATOM   1874  CB  NTE C   5      26.371  79.088  19.006  1.00  0.00           C
ATOM   1875  HB1 NTE C   5      27.417  78.714  19.016  1.00  0.00           H
ATOM   1876  HB2 NTE C   5      26.405  79.983  19.664  1.00  0.00           H
ATOM   1877  OG  NTE C   5      25.930  79.459  17.721  1.00  0.00           O
ATOM   1878  CD  NTE C   5      24.610  79.953  17.719  1.00  0.00           C
ATOM   1879  HD1 NTE C   5      24.482  80.844  18.370  1.00  0.00           H
ATOM   1880  HD2 NTE C   5      23.811  79.249  18.034  1.00  0.00           H
ATOM   1881  CE  NTE C   5      24.197  80.332  16.291  1.00  0.00           C
ATOM   1882  HE1 NTE C   5      24.738  81.191  15.839  1.00  0.00           H
ATOM   1883  HE2 NTE C   5      23.127  80.623  16.362  1.00  0.00           H
ATOM   1884  OZ  NTE C   5      24.329  79.180  15.482  1.00  0.00           O
ATOM   1885  CH  NTE C   5      24.411  79.616  14.138  1.00  0.00           C
ATOM   1886  HH1 NTE C   5      25.255  80.325  14.001  1.00  0.00           H
ATOM   1887  HH2 NTE C   5      23.481  80.203  13.981  1.00  0.00           H
ATOM   1888  CT  NTE C   5      24.559  78.514  13.104  1.00  0.00           C
ATOM   1889  HT5 NTE C   5      24.042  77.609  13.489  1.00  0.00           H
ATOM   1890  HT6 NTE C   5      24.249  78.756  12.065  1.00  0.00           H
ATOM   1891  OI  NTE C   5      25.883  78.057  13.068  1.00  0.00           O
ATOM   1892  CK  NTE C   5      26.041  76.882  12.242  1.00  0.00           C
ATOM   1893  HK1 NTE C   5      26.982  76.351  12.499  1.00  0.00           H
ATOM   1894  HK2 NTE C   5      25.191  76.177  12.116  1.00  0.00           H
ATOM   1895  HK3 NTE C   5      26.228  77.344  11.249  1.00  0.00           H
ATOM   1896  C   NTE C   5      28.397  76.107  20.233  1.00  0.00           C
ATOM   1897  O   NTE C   5      28.963  76.987  20.929  1.00  0.00           O
ATOM   1898  N   NTE C   6      29.075  75.384  19.343  1.00  0.00           N
ATOM   1899  CA  NTE C   6      28.545  74.333  18.512  1.00  0.00           C
ATOM   1900  HA1 NTE C   6      29.428  73.678  18.354  1.00  0.00           H
ATOM   1901  HA2 NTE C   6      27.694  73.793  18.981  1.00  0.00           H
ATOM   1902  CA5 NTE C   6      30.533  75.770  19.107  1.00  0.00           C
ATOM   1903  HA3 NTE C   6      30.646  75.802  18.002  1.00  0.00           H
ATOM   1904  HA4 NTE C   6      30.677  76.791  19.522  1.00  0.00           H
ATOM   1905  CB  NTE C   6      31.648  74.655  19.443  1.00  0.00           C
ATOM   1906  HB1 NTE C   6      31.270  74.131  20.347  1.00  0.00           H
ATOM   1907  HB2 NTE C   6      31.524  73.860  18.677  1.00  0.00           H
ATOM   1908  OG  NTE C   6      32.996  75.188  19.433  1.00  0.00           O
ATOM   1909  CD  NTE C   6      33.956  74.184  19.387  1.00  0.00           C
ATOM   1910  HD1 NTE C   6      33.881  73.753  18.366  1.00  0.00           H
ATOM   1911  HD2 NTE C   6      34.961  74.653  19.441  1.00  0.00           H
ATOM   1912  CE  NTE C   6      33.885  73.110  20.529  1.00  0.00           C
ATOM   1913  HE1 NTE C   6      33.692  73.733  21.428  1.00  0.00           H
ATOM   1914  HE2 NTE C   6      34.860  72.588  20.636  1.00  0.00           H
ATOM   1915  OZ  NTE C   6      32.785  72.132  20.361  1.00  0.00           O
ATOM   1916  CH  NTE C   6      32.522  71.287  21.461  1.00  0.00           C
ATOM   1917  HH1 NTE C   6      33.490  70.806  21.719  1.00  0.00           H
ATOM   1918  HH2 NTE C   6      32.256  72.012  22.259  1.00  0.00           H
ATOM   1919  CT  NTE C   6      31.483  70.223  21.152  1.00  0.00           C
ATOM   1920  HT5 NTE C   6      30.814  70.783  20.464  1.00  0.00           H
ATOM   1921  HT6 NTE C   6      30.962  69.937  22.091  1.00  0.00           H
ATOM   1922  OI  NTE C   6      32.110  69.115  20.521  1.00  0.00           O
ATOM   1923  CK  NTE C   6      31.175  68.470  19.749  1.00  0.00           C
ATOM   1924  HK1 NTE C   6      31.497  67.418  19.591  1.00  0.00           H
ATOM   1925  HK2 NTE C   6      31.151  69.022  18.786  1.00  0.00           H
ATOM   1926  HK3 NTE C   6      30.164  68.452  20.210  1.00  0.00           H
ATOM   1927  C   NTE C   6      28.085  74.789  17.094  1.00  0.00           C
ATOM   1928  O   NTE C   6      27.455  75.836  16.963  1.00  0.00           O
ATOM   1929  N   NTE C   7      28.372  73.995  15.976  1.00  0.00           N
ATOM   1930  CA  NTE C   7      28.790  72.596  16.124  1.00  0.00           C
ATOM   1931  HA1 NTE C   7      28.248  72.136  15.270  1.00  0.00           H
ATOM   1932  HA2 NTE C   7      28.371  72.113  17.032  1.00  0.00           H
ATOM   1933  CA5 NTE C   7      28.032  74.574  14.667  1.00  0.00           C
ATOM   1934  HA3 NTE C   7      26.923  74.605  14.627  1.00  0.00           H
ATOM   1935  HA4 NTE C   7      28.395  75.624  14.646  1.00  0.00           H
ATOM   1936  CB  NTE C   7      28.691  73.885  13.414  1.00  0.00           C
ATOM   1937  HB1 NTE C   7      28.285  74.466  12.559  1.00  0.00           H
ATOM   1938  HB2 NTE C   7      28.425  72.806  13.413  1.00  0.00           H
ATOM   1939  OG  NTE C   7      30.135  74.125  13.502  1.00  0.00           O
ATOM   1940  CD  NTE C   7      30.817  73.110  12.781  1.00  0.00           C
ATOM   1941  HD1 NTE C   7      30.332  72.636  11.901  1.00  0.00           H
ATOM   1942  HD2 NTE C   7      30.997  72.257  13.469  1.00  0.00           H
ATOM   1943  CE  NTE C   7      32.187  73.683  12.461  1.00  0.00           C
ATOM   1944  HE1 NTE C   7      32.415  74.570  13.091  1.00  0.00           H
ATOM   1945  HE2 NTE C   7      32.143  73.995  11.396  1.00  0.00           H
ATOM   1946  OZ  NTE C   7      33.298  72.794  12.466  1.00  0.00           O
ATOM   1947  CH  NTE C   7      34.495  73.475  12.219  1.00  0.00           C
ATOM   1948  HH1 NTE C   7      34.655  74.156  13.082  1.00  0.00           H
ATOM   1949  HH2 NTE C   7      34.442  74.160  11.346  1.00  0.00           H
ATOM   1950  CT  NTE C   7      35.682  72.531  12.087  1.00  0.00           C
ATOM   1951  HT5 NTE C   7      35.595  71.821  11.237  1.00  0.00           H
ATOM   1952  HT6 NTE C   7      36.570  73.161  11.867  1.00  0.00           H
ATOM   1953  OI  NTE C   7      35.869  71.891  13.316  1.00  0.00           O
ATOM   1954  CK  NTE C   7      36.966  71.004  13.219  1.00  0.00           C
ATOM   1955  HK1 NTE C   7      36.838  70.300  12.369  1.00  0.00           H
ATOM   1956  HK2 NTE C   7      37.889  71.595  13.039  1.00  0.00           H
ATOM   1957  HK3 NTE C   7      37.063  70.559  14.232  1.00  0.00           H
ATOM   1958  C   NTE C   7      30.262  72.313  16.014  1.00  0.00           C
ATOM   1959  O   NTE C   7      31.131  73.187  16.203  1.00  0.00           O
ATOM   1960  N   NTE C   8      30.652  71.025  15.806  1.00  0.00           N
ATOM   1961  CA  NTE C   8      29.802  69.901  16.076  1.00  0.00           C
ATOM   1962  HA1 NTE C   8      30.449  69.037  16.337  1.00  0.00           H
ATOM   1963  HA2 NTE C   8      29.091  69.926  16.929  1.00  0.00           H
ATOM   1964  CA5 NTE C   8      32.061  70.842  15.547  1.00  0.00           C
ATOM   1965  HA3 NTE C   8      32.144  69.969  14.865  1.00  0.00           H
ATOM   1966  HA4 NTE C   8      32.480  71.736  15.038  1.00  0.00           H
ATOM   1967  CB  NTE C   8      32.892  70.508  16.798  1.00  0.00           C
ATOM   1968  HB1 NTE C   8      32.688  71.305  17.545  1.00  0.00           H
ATOM   1969  HB2 NTE C   8      32.685  69.502  17.221  1.00  0.00           H
ATOM   1970  OG  NTE C   8      34.307  70.413  16.491  1.00  0.00           O
ATOM   1971  CD  NTE C   8      35.106  70.192  17.661  1.00  0.00           C
ATOM   1972  HD1 NTE C   8      36.104  70.210  17.174  1.00  0.00           H
ATOM   1973  HD2 NTE C   8      35.087  71.106  18.292  1.00  0.00           H
ATOM   1974  CE  NTE C   8      34.921  68.834  18.452  1.00  0.00           C
ATOM   1975  HE1 NTE C   8      33.857  68.703  18.744  1.00  0.00           H
ATOM   1976  HE2 NTE C   8      35.435  69.075  19.407  1.00  0.00           H
ATOM   1977  OZ  NTE C   8      35.461  67.629  17.947  1.00  0.00           O
ATOM   1978  CH  NTE C   8      35.022  66.523  18.773  1.00  0.00           C
ATOM   1979  HH1 NTE C   8      35.376  66.769  19.797  1.00  0.00           H
ATOM   1980  HH2 NTE C   8      33.911  66.491  18.758  1.00  0.00           H
ATOM   1981  CT  NTE C   8      35.597  65.196  18.249  1.00  0.00           C
ATOM   1982  HT5 NTE C   8      35.071  64.953  17.302  1.00  0.00           H
ATOM   1983  HT6 NTE C   8      35.305  64.399  18.966  1.00  0.00           H
ATOM   1984  OI  NTE C   8      36.995  65.340  18.038  1.00  0.00           O
ATOM   1985  CK  NTE C   8      37.516  64.086  17.777  1.00  0.00           C
ATOM   1986  HK1 NTE C   8      37.119  63.602  16.859  1.00  0.00           H
ATOM   1987  HK2 NTE C   8      37.222  63.467  18.652  1.00  0.00           H
ATOM   1988  HK3 NTE C   8      38.627  64.118  17.788  1.00  0.00           H
ATOM   1989  C   NTE C   8      28.997  69.479  14.861  1.00  0.00           C
ATOM   1990  O   NTE C   8      29.003  70.177  13.837  1.00  0.00           O
ATOM   1991  N   NTE C   9      28.053  68.485  15.052  1.00  0.00           N
ATOM   1992  CA  NTE C   9      27.607  67.933  16.333  1.00  0.00           C
ATOM   1993  HA1 NTE C   9      26.561  67.570  16.242  1.00  0.00           H
ATOM   1994  HA2 NTE C   9      27.624  68.749  17.088  1.00  0.00           H
ATOM   1995  CA5 NTE C   9      27.133  68.172  13.981  1.00  0.00           C
ATOM   1996  HA3 NTE C   9      26.068  68.327  14.257  1.00  0.00           H
ATOM   1997  HA4 NTE C   9      27.341  68.807  13.093  1.00  0.00           H
ATOM   1998  CB  NTE C   9      27.248  66.680  13.431  1.00  0.00           C
ATOM   1999  HB1 NTE C   9      28.286  66.460  13.099  1.00  0.00           H
ATOM   2000  HB2 NTE C   9      26.669  66.620  12.485  1.00  0.00           H
ATOM   2001  OG  NTE C   9      26.740  65.761  14.381  1.00  0.00           O
ATOM   2002  CD  NTE C   9      27.301  64.463  14.129  1.00  0.00           C
ATOM   2003  HD1 NTE C   9      28.381  64.369  14.371  1.00  0.00           H
ATOM   2004  HD2 NTE C   9      27.287  64.340  13.025  1.00  0.00           H
ATOM   2005  CE  NTE C   9      26.481  63.342  14.804  1.00  0.00           C
ATOM   2006  HE1 NTE C   9      27.025  62.397  14.597  1.00  0.00           H
ATOM   2007  HE2 NTE C   9      25.527  63.328  14.235  1.00  0.00           H
ATOM   2008  OZ  NTE C   9      26.168  63.331  16.199  1.00  0.00           O
ATOM   2009  CH  NTE C   9      25.509  62.131  16.531  1.00  0.00           C
ATOM   2010  HH1 NTE C   9      26.031  61.246  16.105  1.00  0.00           H
ATOM   2011  HH2 NTE C   9      24.485  62.054  16.107  1.00  0.00           H
ATOM   2012  CT  NTE C   9      25.272  62.051  18.075  1.00  0.00           C
ATOM   2013  HT5 NTE C   9      24.634  61.170  18.301  1.00  0.00           H
ATOM   2014  HT6 NTE C   9      26.271  61.984  18.556  1.00  0.00           H
ATOM   2015  OI  NTE C   9      24.518  63.165  18.464  1.00  0.00           O
ATOM   2016  CK  NTE C   9      24.356  63.080  19.860  1.00  0.00           C
ATOM   2017  HK1 NTE C   9      24.026  64.052  20.286  1.00  0.00           H
ATOM   2018  HK2 NTE C   9      23.653  62.264  20.133  1.00  0.00           H
ATOM   2019  HK3 NTE C   9      25.377  62.929  20.273  1.00  0.00           H
ATOM   2020  C   NTE C   9      28.473  66.796  16.848  1.00  0.00           C
ATOM   2021  O   NTE C   9      29.689  66.801  16.619  1.00  0.00           O
ATOM   2022  N   NTE C  10      27.943  65.960  17.810  1.00  0.00           N
ATOM   2023  CA  NTE C  10      26.513  65.679  18.063  1.00  0.00           C
ATOM   2024  HA1 NTE C  10      25.996  65.691  17.080  1.00  0.00           H
ATOM   2025  HA2 NTE C  10      26.423  64.670  18.520  1.00  0.00           H
ATOM   2026  CA5 NTE C  10      28.907  65.083  18.517  1.00  0.00           C
ATOM   2027  HA3 NTE C  10      29.884  65.606  18.599  1.00  0.00           H
ATOM   2028  HA4 NTE C  10      28.502  64.943  19.541  1.00  0.00           H
ATOM   2029  CB  NTE C  10      29.089  63.853  17.669  1.00  0.00           C
ATOM   2030  HB1 NTE C  10      28.081  63.388  17.630  1.00  0.00           H
ATOM   2031  HB2 NTE C  10      29.519  64.121  16.680  1.00  0.00           H
ATOM   2032  OG  NTE C  10      30.022  62.986  18.352  1.00  0.00           O
ATOM   2033  CD  NTE C  10      30.218  61.783  17.665  1.00  0.00           C
ATOM   2034  HD1 NTE C  10      29.257  61.230  17.737  1.00  0.00           H
ATOM   2035  HD2 NTE C  10      30.282  61.945  16.567  1.00  0.00           H
ATOM   2036  CE  NTE C  10      31.365  60.999  18.268  1.00  0.00           C
ATOM   2037  HE1 NTE C  10      31.424  59.945  17.922  1.00  0.00           H
ATOM   2038  HE2 NTE C  10      31.105  61.037  19.348  1.00  0.00           H
ATOM   2039  OZ  NTE C  10      32.608  61.573  17.969  1.00  0.00           O
ATOM   2040  CH  NTE C  10      33.142  61.126  16.712  1.00  0.00           C
ATOM   2041  HH1 NTE C  10      33.261  60.025  16.806  1.00  0.00           H
ATOM   2042  HH2 NTE C  10      32.431  61.395  15.902  1.00  0.00           H
ATOM   2043  CT  NTE C  10      34.508  61.808  16.429  1.00  0.00           C
ATOM   2044  HT5 NTE C  10      34.927  61.118  15.665  1.00  0.00           H
ATOM   2045  HT6 NTE C  10      35.136  61.882  17.342  1.00  0.00           H
ATOM   2046  OI  NTE C  10      34.340  63.065  15.889  1.00  0.00           O
ATOM   2047  CK  NTE C  10      34.724  63.157  14.508  1.00  0.00           C
ATOM   2048  HK1 NTE C  10      34.477  64.160  14.100  1.00  0.00           H
ATOM   2049  HK2 NTE C  10      34.324  62.339  13.871  1.00  0.00           H
ATOM   2050  HK3 NTE C  10      35.832  63.093  14.454  1.00  0.00           H
ATOM   2051  C   NTE C  10      25.914  66.572  19.074  1.00  0.00           C
ATOM   2052  NT  NTE C  10      24.955  67.530  18.710  1.00  0.00           N
ATOM   2053  HT1 NTE C  10      24.661  67.674  17.765  1.00  0.00           H
ATOM   2054  HT2 NTE C  10      24.604  68.171  19.392  1.00  0.00           H
ATOM   2055  O   NTE C  10      26.401  66.602  20.209  1.00  0.00           O
ATOM   2056  N   NDC D   1      44.751  79.200  28.962  1.00  0.00           N
ATOM   2057  HN1 NDC D   1      44.515  79.736  29.770  1.00  0.00           H
ATOM   2058  HN2 NDC D   1      45.273  79.910  28.496  1.00  0.00           H
ATOM   2059  CA  NDC D   1      45.549  78.085  29.392  1.00  0.00           C
ATOM   2060  HA1 NDC D   1      45.883  78.204  30.445  1.00  0.00           H
ATOM   2061  HA2 NDC D   1      44.854  77.224  29.487  1.00  0.00           H
ATOM   2062  CA5 NDC D   1      43.555  78.940  28.314  1.00  0.00           C
ATOM   2063  HA3 NDC D   1      43.121  79.814  27.783  1.00  0.00           H
ATOM   2064  HA4 NDC D   1      43.689  78.137  27.557  1.00  0.00           H
ATOM   2065  CB  NDC D   1      42.426  78.435  29.161  1.00  0.00           C
ATOM   2066  HB1 NDC D   1      42.674  77.990  30.148  1.00  0.00           H
ATOM   2067  HB2 NDC D   1      41.637  79.190  29.365  1.00  0.00           H
ATOM   2068  CG  NDC D   1      41.629  77.298  28.433  1.00  0.00           C
ATOM   2069  HG1 NDC D   1      40.874  77.823  27.811  1.00  0.00           H
ATOM   2070  HG2 NDC D   1      42.317  76.707  27.791  1.00  0.00           H
ATOM   2071  CD  NDC D   1      40.822  76.411  29.362  1.00  0.00           C
ATOM   2072  HD1 NDC D   1      41.525  75.824  29.990  1.00  0.00           H
ATOM   2073  HD2 NDC D   1      40.331  77.049  30.128  1.00  0.00           H
ATOM   2074  CE  NDC D   1      39.864  75.532  28.687  1.00  0.00           C
ATOM   2075  HE1 NDC D   1      39.317  76.080  27.889  1.00  0.00           H
ATOM   2076  HE2 NDC D   1      40.429  74.675  28.264  1.00  0.00           H
ATOM   2077  CZ  NDC D   1      38.700  74.999  29.549  1.00  0.00           C
ATOM   2078  HZ1 NDC D   1      39.030  74.380  30.410  1.00  0.00           H
ATOM   2079  HZ2 NDC D   1      38.168  75.849  30.026  1.00  0.00           H
ATOM   2080  CH  NDC D   1      37.687  74.245  28.676  1.00  0.00           C
ATOM   2081  HH1 NDC D   1      37.251  74.941  27.927  1.00  0.00           H
ATOM   2082  HH2 NDC D   1      38.167  73.309  28.318  1.00  0.00           H
ATOM   2083  CT  NDC D   1      36.489  73.767  29.447  1.00  0.00           C
ATOM   2084  HT5 NDC D   1      36.726  73.539  30.508  1.00  0.00           H
ATOM   2085  HT6 NDC D   1      35.796  74.636  29.422  1.00  0.00           H
ATOM   2086  CI  NDC D   1      35.825  72.470  28.801  1.00  0.00           C
ATOM   2087  HI1 NDC D   1      35.843  72.627  27.701  1.00  0.00           H
ATOM   2088  HI2 NDC D   1      36.390  71.521  28.918  1.00  0.00           H
ATOM   2089  CK  NDC D   1      34.393  72.297  29.242  1.00  0.00           C
ATOM   2090  HK1 NDC D   1      33.858  71.416  28.826  1.00  0.00           H
ATOM   2091  HK2 NDC D   1      33.896  73.217  28.868  1.00  0.00           H
ATOM   2092  HK3 NDC D   1      34.308  72.348  30.349  1.00  0.00           H
ATOM   2093  C   NDC D   1      46.770  77.951  28.506  1.00  0.00           C
ATOM   2094  O   NDC D   1      46.955  78.768  27.614  1.00  0.00           O
ATOM   2095  N   NDC D   2      47.364  76.715  28.373  1.00  0.00           N
ATOM   2096  CA  NDC D   2      46.695  75.443  28.847  1.00  0.00           C
ATOM   2097  HA1 NDC D   2      47.448  74.639  28.991  1.00  0.00           H
ATOM   2098  HA2 NDC D   2      46.111  75.482  29.792  1.00  0.00           H
ATOM   2099  CA5 NDC D   2      48.599  76.499  27.747  1.00  0.00           C
ATOM   2100  HA3 NDC D   2      48.331  75.721  27.000  1.00  0.00           H
ATOM   2101  HA4 NDC D   2      48.895  77.396  27.163  1.00  0.00           H
ATOM   2102  CB  NDC D   2      49.690  76.089  28.714  1.00  0.00           C
ATOM   2103  HB1 NDC D   2      50.010  76.922  29.376  1.00  0.00           H
ATOM   2104  HB2 NDC D   2      49.392  75.291  29.428  1.00  0.00           H
ATOM   2105  CG  NDC D   2      51.046  75.584  28.126  1.00  0.00           C
ATOM   2106  HG1 NDC D   2      50.869  75.208  27.095  1.00  0.00           H
ATOM   2107  HG2 NDC D   2      51.611  76.512  27.898  1.00  0.00           H
ATOM   2108  CD  NDC D   2      51.806  74.517  28.934  1.00  0.00           C
ATOM   2109  HD1 NDC D   2      52.040  74.943  29.933  1.00  0.00           H
ATOM   2110  HD2 NDC D   2      51.124  73.640  28.934  1.00  0.00           H
ATOM   2111  CE  NDC D   2      53.192  74.228  28.255  1.00  0.00           C
ATOM   2112  HE1 NDC D   2      52.978  73.835  27.238  1.00  0.00           H
ATOM   2113  HE2 NDC D   2      53.719  75.204  28.309  1.00  0.00           H
ATOM   2114  CZ  NDC D   2      53.984  73.228  29.069  1.00  0.00           C
ATOM   2115  HZ1 NDC D   2      54.377  73.641  30.023  1.00  0.00           H
ATOM   2116  HZ2 NDC D   2      53.343  72.375  29.374  1.00  0.00           H
ATOM   2117  CH  NDC D   2      55.125  72.649  28.221  1.00  0.00           C
ATOM   2118  HH1 NDC D   2      55.836  73.465  27.972  1.00  0.00           H
ATOM   2119  HH2 NDC D   2      54.742  72.150  27.305  1.00  0.00           H
ATOM   2120  CT  NDC D   2      55.844  71.584  29.065  1.00  0.00           C
ATOM   2121  HT5 NDC D   2      56.157  72.132  29.979  1.00  0.00           H
ATOM   2122  HT6 NDC D   2      55.268  70.714  29.446  1.00  0.00           H
ATOM   2123  CI  NDC D   2      57.113  71.149  28.268  1.00  0.00           C
ATOM   2124  HI1 NDC D   2      56.746  70.607  27.370  1.00  0.00           H
ATOM   2125  HI2 NDC D   2      57.593  72.104  27.967  1.00  0.00           H
ATOM   2126  CK  NDC D   2      58.025  70.119  28.979  1.00  0.00           C
ATOM   2127  HK1 NDC D   2      58.741  70.546  29.714  1.00  0.00           H
ATOM   2128  HK2 NDC D   2      58.674  69.549  28.281  1.00  0.00           H
ATOM   2129  HK3 NDC D   2      57.443  69.337  29.511  1.00  0.00           H
ATOM   2130  C   NDC D   2      45.773  74.893  27.817  1.00  0.00           C
ATOM   2131  O   NDC D   2      45.016  75.737  27.294  1.00  0.00           O
ATOM   2132  N   NDC D   3      45.445  73.551  27.801  1.00  0.00           N
ATOM   2133  CA  NDC D   3      46.326  72.498  28.197  1.00  0.00           C
ATOM   2134  HA1 NDC D   3      46.769  72.679  29.200  1.00  0.00           H
ATOM   2135  HA2 NDC D   3      45.651  71.617  28.152  1.00  0.00           H
ATOM   2136  CA5 NDC D   3      44.339  73.248  26.846  1.00  0.00           C
ATOM   2137  HA3 NDC D   3      43.878  74.126  26.345  1.00  0.00           H
ATOM   2138  HA4 NDC D   3      44.779  72.508  26.144  1.00  0.00           H
ATOM   2139  CB  NDC D   3      43.103  72.716  27.581  1.00  0.00           C
ATOM   2140  HB1 NDC D   3      43.437  71.949  28.312  1.00  0.00           H
ATOM   2141  HB2 NDC D   3      42.633  73.593  28.076  1.00  0.00           H
ATOM   2142  CG  NDC D   3      42.132  71.942  26.721  1.00  0.00           C
ATOM   2143  HG1 NDC D   3      41.727  72.663  25.979  1.00  0.00           H
ATOM   2144  HG2 NDC D   3      42.535  71.113  26.102  1.00  0.00           H
ATOM   2145  CD  NDC D   3      41.078  71.228  27.567  1.00  0.00           C
ATOM   2146  HD1 NDC D   3      41.530  70.427  28.190  1.00  0.00           H
ATOM   2147  HD2 NDC D   3      40.593  71.853  28.347  1.00  0.00           H
ATOM   2148  CE  NDC D   3      40.029  70.573  26.668  1.00  0.00           C
ATOM   2149  HE1 NDC D   3      39.409  71.295  26.095  1.00  0.00           H
ATOM   2150  HE2 NDC D   3      40.607  69.962  25.942  1.00  0.00           H
ATOM   2151  CZ  NDC D   3      39.034  69.726  27.588  1.00  0.00           C
ATOM   2152  HZ1 NDC D   3      39.630  69.033  28.219  1.00  0.00           H
ATOM   2153  HZ2 NDC D   3      38.566  70.484  28.251  1.00  0.00           H
ATOM   2154  CH  NDC D   3      37.955  69.000  26.815  1.00  0.00           C
ATOM   2155  HH1 NDC D   3      37.398  69.611  26.073  1.00  0.00           H
ATOM   2156  HH2 NDC D   3      38.463  68.150  26.313  1.00  0.00           H
ATOM   2157  CT  NDC D   3      36.951  68.472  27.811  1.00  0.00           C
ATOM   2158  HT5 NDC D   3      37.467  67.750  28.479  1.00  0.00           H
ATOM   2159  HT6 NDC D   3      36.480  69.309  28.369  1.00  0.00           H
ATOM   2160  CI  NDC D   3      35.805  67.774  26.963  1.00  0.00           C
ATOM   2161  HI1 NDC D   3      35.369  68.528  26.273  1.00  0.00           H
ATOM   2162  HI2 NDC D   3      36.349  67.060  26.307  1.00  0.00           H
ATOM   2163  CK  NDC D   3      34.792  67.000  27.784  1.00  0.00           C
ATOM   2164  HK1 NDC D   3      35.292  66.278  28.465  1.00  0.00           H
ATOM   2165  HK2 NDC D   3      34.178  66.514  26.997  1.00  0.00           H
ATOM   2166  HK3 NDC D   3      34.073  67.633  28.346  1.00  0.00           H
ATOM   2167  C   NDC D   3      47.475  72.293  27.242  1.00  0.00           C
ATOM   2168  O   NDC D   3      47.942  73.337  26.726  1.00  0.00           O
ATOM   2169  N   NDC D   4      47.988  71.027  27.073  1.00  0.00           N
ATOM   2170  CA  NDC D   4      47.223  69.801  27.422  1.00  0.00           C
ATOM   2171  HA1 NDC D   4      47.947  68.965  27.320  1.00  0.00           H
ATOM   2172  HA2 NDC D   4      46.785  69.920  28.437  1.00  0.00           H
ATOM   2173  CA5 NDC D   4      49.185  70.698  26.293  1.00  0.00           C
ATOM   2174  HA3 NDC D   4      48.989  69.873  25.574  1.00  0.00           H
ATOM   2175  HA4 NDC D   4      49.518  71.545  25.656  1.00  0.00           H
ATOM   2176  CB  NDC D   4      50.393  70.298  27.152  1.00  0.00           C
ATOM   2177  HB1 NDC D   4      50.817  71.148  27.730  1.00  0.00           H
ATOM   2178  HB2 NDC D   4      50.253  69.479  27.889  1.00  0.00           H
ATOM   2179  CG  NDC D   4      51.539  69.694  26.397  1.00  0.00           C
ATOM   2180  HG1 NDC D   4      51.135  68.892  25.743  1.00  0.00           H
ATOM   2181  HG2 NDC D   4      51.966  70.447  25.701  1.00  0.00           H
ATOM   2182  CD  NDC D   4      52.536  69.127  27.397  1.00  0.00           C
ATOM   2183  HD1 NDC D   4      53.021  69.950  27.964  1.00  0.00           H
ATOM   2184  HD2 NDC D   4      52.067  68.464  28.156  1.00  0.00           H
ATOM   2185  CE  NDC D   4      53.596  68.312  26.653  1.00  0.00           C
ATOM   2186  HE1 NDC D   4      53.141  67.500  26.046  1.00  0.00           H
ATOM   2187  HE2 NDC D   4      54.170  68.995  25.990  1.00  0.00           H
ATOM   2188  CZ  NDC D   4      54.619  67.728  27.576  1.00  0.00           C
ATOM   2189  HZ1 NDC D   4      54.951  68.543  28.255  1.00  0.00           H
ATOM   2190  HZ2 NDC D   4      54.142  66.958  28.220  1.00  0.00           H
ATOM   2191  CH  NDC D   4      55.826  67.196  26.825  1.00  0.00           C
ATOM   2192  HH1 NDC D   4      56.271  68.133  26.427  1.00  0.00           H
ATOM   2193  HH2 NDC D   4      55.472  66.570  25.979  1.00  0.00           H
ATOM   2194  CT  NDC D   4      56.848  66.455  27.639  1.00  0.00           C
ATOM   2195  HT5 NDC D   4      57.138  67.122  28.479  1.00  0.00           H
ATOM   2196  HT6 NDC D   4      56.223  65.589  27.944  1.00  0.00           H
ATOM   2197  CI  NDC D   4      58.008  65.917  26.780  1.00  0.00           C
ATOM   2198  HI1 NDC D   4      57.556  65.253  26.012  1.00  0.00           H
ATOM   2199  HI2 NDC D   4      58.478  66.747  26.211  1.00  0.00           H
ATOM   2200  CK  NDC D   4      59.114  65.231  27.557  1.00  0.00           C
ATOM   2201  HK1 NDC D   4      58.664  64.598  28.351  1.00  0.00           H
ATOM   2202  HK2 NDC D   4      59.853  65.918  28.021  1.00  0.00           H
ATOM   2203  HK3 NDC D   4      59.629  64.572  26.825  1.00  0.00           H
ATOM   2204  C   NDC D   4      46.111  69.407  26.447  1.00  0.00           C
ATOM   2205  O   NDC D   4      45.306  70.254  26.111  1.00  0.00           O
ATOM   2206  N   NDC D   5      45.856  68.074  26.202  1.00  0.00           N
ATOM   2207  CA  NDC D   5      46.736  66.969  26.607  1.00  0.00           C
ATOM   2208  HA1 NDC D   5      47.167  67.084  27.624  1.00  0.00           H
ATOM   2209  HA2 NDC D   5      46.109  66.052  26.587  1.00  0.00           H
ATOM   2210  CA5 NDC D   5      44.668  67.651  25.478  1.00  0.00           C
ATOM   2211  HA3 NDC D   5      44.257  68.409  24.778  1.00  0.00           H
ATOM   2212  HA4 NDC D   5      44.974  66.754  24.898  1.00  0.00           H
ATOM   2213  CB  NDC D   5      43.544  67.317  26.435  1.00  0.00           C
ATOM   2214  HB1 NDC D   5      43.885  66.520  27.130  1.00  0.00           H
ATOM   2215  HB2 NDC D   5      43.181  68.214  26.981  1.00  0.00           H
ATOM   2216  CG  NDC D   5      42.420  66.707  25.672  1.00  0.00           C
ATOM   2217  HG1 NDC D   5      42.206  67.508  24.933  1.00  0.00           H
ATOM   2218  HG2 NDC D   5      42.753  65.815  25.100  1.00  0.00           H
ATOM   2219  CD  NDC D   5      41.250  66.253  26.530  1.00  0.00           C
ATOM   2220  HD1 NDC D   5      41.538  65.653  27.419  1.00  0.00           H
ATOM   2221  HD2 NDC D   5      40.616  67.112  26.836  1.00  0.00           H
ATOM   2222  CE  NDC D   5      40.361  65.232  25.849  1.00  0.00           C
ATOM   2223  HE1 NDC D   5      39.922  65.765  24.979  1.00  0.00           H
ATOM   2224  HE2 NDC D   5      40.925  64.336  25.512  1.00  0.00           H
ATOM   2225  CZ  NDC D   5      39.284  64.759  26.792  1.00  0.00           C
ATOM   2226  HZ1 NDC D   5      39.766  64.329  27.696  1.00  0.00           H
ATOM   2227  HZ2 NDC D   5      38.825  65.735  27.058  1.00  0.00           H
ATOM   2228  CH  NDC D   5      38.281  63.865  26.150  1.00  0.00           C
ATOM   2229  HH1 NDC D   5      38.014  64.218  25.131  1.00  0.00           H
ATOM   2230  HH2 NDC D   5      38.812  62.901  25.998  1.00  0.00           H
ATOM   2231  CT  NDC D   5      37.036  63.461  26.970  1.00  0.00           C
ATOM   2232  HT5 NDC D   5      37.254  62.681  27.731  1.00  0.00           H
ATOM   2233  HT6 NDC D   5      36.671  64.329  27.560  1.00  0.00           H
ATOM   2234  CI  NDC D   5      35.913  62.917  26.077  1.00  0.00           C
ATOM   2235  HI1 NDC D   5      35.551  63.730  25.413  1.00  0.00           H
ATOM   2236  HI2 NDC D   5      36.351  62.119  25.440  1.00  0.00           H
ATOM   2237  CK  NDC D   5      34.712  62.431  26.871  1.00  0.00           C
ATOM   2238  HK1 NDC D   5      34.348  63.281  27.487  1.00  0.00           H
ATOM   2239  HK2 NDC D   5      35.085  61.594  27.499  1.00  0.00           H
ATOM   2240  HK3 NDC D   5      33.924  61.981  26.231  1.00  0.00           H
ATOM   2241  C   NDC D   5      47.802  66.701  25.611  1.00  0.00           C
ATOM   2242  O   NDC D   5      48.454  67.660  25.166  1.00  0.00           O
ATOM   2243  N   NDC D   6      48.185  65.373  25.412  1.00  0.00           N
ATOM   2244  CA  NDC D   6      47.539  64.153  25.839  1.00  0.00           C
ATOM   2245  HA1 NDC D   6      48.252  63.301  25.794  1.00  0.00           H
ATOM   2246  HA2 NDC D   6      47.305  64.291  26.916  1.00  0.00           H
ATOM   2247  CA5 NDC D   6      49.405  65.235  24.702  1.00  0.00           C
ATOM   2248  HA3 NDC D   6      49.371  64.431  23.936  1.00  0.00           H
ATOM   2249  HA4 NDC D   6      49.696  66.066  24.024  1.00  0.00           H
ATOM   2250  CB  NDC D   6      50.548  65.016  25.631  1.00  0.00           C
ATOM   2251  HB1 NDC D   6      50.575  65.841  26.376  1.00  0.00           H
ATOM   2252  HB2 NDC D   6      50.328  64.064  26.160  1.00  0.00           H
ATOM   2253  CG  NDC D   6      51.906  64.914  24.909  1.00  0.00           C
ATOM   2254  HG1 NDC D   6      51.740  64.477  23.901  1.00  0.00           H
ATOM   2255  HG2 NDC D   6      52.412  65.872  24.667  1.00  0.00           H
ATOM   2256  CD  NDC D   6      52.833  64.002  25.652  1.00  0.00           C
ATOM   2257  HD1 NDC D   6      53.150  64.423  26.630  1.00  0.00           H
ATOM   2258  HD2 NDC D   6      52.349  63.034  25.899  1.00  0.00           H
ATOM   2259  CE  NDC D   6      54.092  63.552  24.887  1.00  0.00           C
ATOM   2260  HE1 NDC D   6      53.876  62.838  24.063  1.00  0.00           H
ATOM   2261  HE2 NDC D   6      54.465  64.509  24.464  1.00  0.00           H
ATOM   2262  CZ  NDC D   6      55.107  62.787  25.759  1.00  0.00           C
ATOM   2263  HZ1 NDC D   6      55.695  63.397  26.477  1.00  0.00           H
ATOM   2264  HZ2 NDC D   6      54.580  61.937  26.243  1.00  0.00           H
ATOM   2265  CH  NDC D   6      56.079  62.128  24.852  1.00  0.00           C
ATOM   2266  HH1 NDC D   6      56.696  62.943  24.417  1.00  0.00           H
ATOM   2267  HH2 NDC D   6      55.500  61.674  24.019  1.00  0.00           H
ATOM   2268  CT  NDC D   6      57.028  61.161  25.625  1.00  0.00           C
ATOM   2269  HT5 NDC D   6      57.325  61.793  26.489  1.00  0.00           H
ATOM   2270  HT6 NDC D   6      56.540  60.309  26.146  1.00  0.00           H
ATOM   2271  CI  NDC D   6      58.249  60.571  24.886  1.00  0.00           C
ATOM   2272  HI1 NDC D   6      57.841  60.035  24.002  1.00  0.00           H
ATOM   2273  HI2 NDC D   6      58.883  61.366  24.439  1.00  0.00           H
ATOM   2274  CK  NDC D   6      59.097  59.567  25.694  1.00  0.00           C
ATOM   2275  HK1 NDC D   6      58.339  58.947  26.219  1.00  0.00           H
ATOM   2276  HK2 NDC D   6      59.786  60.030  26.432  1.00  0.00           H
ATOM   2277  HK3 NDC D   6      59.593  58.796  25.066  1.00  0.00           H
ATOM   2278  C   NDC D   6      46.280  63.768  25.050  1.00  0.00           C
ATOM   2279  O   NDC D   6      45.334  64.514  24.945  1.00  0.00           O
ATOM   2280  N   NDC D   7      46.113  62.492  24.625  1.00  0.00           N
ATOM   2281  CA  NDC D   7      46.896  61.362  24.915  1.00  0.00           C
ATOM   2282  HA1 NDC D   7      47.370  61.519  25.907  1.00  0.00           H
ATOM   2283  HA2 NDC D   7      46.282  60.457  25.109  1.00  0.00           H
ATOM   2284  CA5 NDC D   7      44.840  62.285  23.893  1.00  0.00           C
ATOM   2285  HA3 NDC D   7      44.523  63.117  23.230  1.00  0.00           H
ATOM   2286  HA4 NDC D   7      44.948  61.494  23.121  1.00  0.00           H
ATOM   2287  CB  NDC D   7      43.687  61.819  24.766  1.00  0.00           C
ATOM   2288  HB1 NDC D   7      44.011  61.167  25.605  1.00  0.00           H
ATOM   2289  HB2 NDC D   7      43.304  62.707  25.312  1.00  0.00           H
ATOM   2290  CG  NDC D   7      42.505  61.239  23.958  1.00  0.00           C
ATOM   2291  HG1 NDC D   7      42.119  61.872  23.130  1.00  0.00           H
ATOM   2292  HG2 NDC D   7      43.068  60.392  23.511  1.00  0.00           H
ATOM   2293  CD  NDC D   7      41.321  60.807  24.841  1.00  0.00           C
ATOM   2294  HD1 NDC D   7      41.612  60.342  25.807  1.00  0.00           H
ATOM   2295  HD2 NDC D   7      40.786  61.764  25.023  1.00  0.00           H
ATOM   2296  CE  NDC D   7      40.361  59.808  24.022  1.00  0.00           C
ATOM   2297  HE1 NDC D   7      40.080  60.360  23.100  1.00  0.00           H
ATOM   2298  HE2 NDC D   7      40.993  58.925  23.786  1.00  0.00           H
ATOM   2299  CZ  NDC D   7      39.032  59.517  24.790  1.00  0.00           C
ATOM   2300  HZ1 NDC D   7      39.337  58.997  25.723  1.00  0.00           H
ATOM   2301  HZ2 NDC D   7      38.487  60.435  25.098  1.00  0.00           H
ATOM   2302  CH  NDC D   7      38.024  58.645  24.127  1.00  0.00           C
ATOM   2303  HH1 NDC D   7      37.942  58.904  23.050  1.00  0.00           H
ATOM   2304  HH2 NDC D   7      38.303  57.571  24.172  1.00  0.00           H
ATOM   2305  CT  NDC D   7      36.562  58.799  24.627  1.00  0.00           C
ATOM   2306  HT5 NDC D   7      36.487  58.448  25.679  1.00  0.00           H
ATOM   2307  HT6 NDC D   7      36.413  59.900  24.648  1.00  0.00           H
ATOM   2308  CI  NDC D   7      35.504  58.146  23.697  1.00  0.00           C
ATOM   2309  HI1 NDC D   7      35.589  58.577  22.676  1.00  0.00           H
ATOM   2310  HI2 NDC D   7      35.595  57.040  23.646  1.00  0.00           H
ATOM   2311  CK  NDC D   7      34.012  58.368  24.209  1.00  0.00           C
ATOM   2312  HK1 NDC D   7      33.665  59.421  24.134  1.00  0.00           H
ATOM   2313  HK2 NDC D   7      33.996  58.076  25.281  1.00  0.00           H
ATOM   2314  HK3 NDC D   7      33.288  57.670  23.736  1.00  0.00           H
ATOM   2315  C   NDC D   7      48.009  61.074  23.956  1.00  0.00           C
ATOM   2316  O   NDC D   7      48.559  62.047  23.504  1.00  0.00           O
ATOM   2317  N   NDC D   8      48.415  59.815  23.646  1.00  0.00           N
ATOM   2318  CA  NDC D   8      47.747  58.632  23.987  1.00  0.00           C
ATOM   2319  HA1 NDC D   8      48.467  57.793  23.875  1.00  0.00           H
ATOM   2320  HA2 NDC D   8      47.567  58.698  25.082  1.00  0.00           H
ATOM   2321  CA5 NDC D   8      49.650  59.682  22.849  1.00  0.00           C
ATOM   2322  HA3 NDC D   8      49.560  58.962  22.008  1.00  0.00           H
ATOM   2323  HA4 NDC D   8      49.947  60.539  22.207  1.00  0.00           H
ATOM   2324  CB  NDC D   8      50.823  59.450  23.839  1.00  0.00           C
ATOM   2325  HB1 NDC D   8      50.887  60.394  24.422  1.00  0.00           H
ATOM   2326  HB2 NDC D   8      50.551  58.663  24.575  1.00  0.00           H
ATOM   2327  CG  NDC D   8      52.095  59.103  23.099  1.00  0.00           C
ATOM   2328  HG1 NDC D   8      52.026  58.341  22.294  1.00  0.00           H
ATOM   2329  HG2 NDC D   8      52.487  60.012  22.595  1.00  0.00           H
ATOM   2330  CD  NDC D   8      53.133  58.551  24.139  1.00  0.00           C
ATOM   2331  HD1 NDC D   8      53.320  59.332  24.907  1.00  0.00           H
ATOM   2332  HD2 NDC D   8      52.624  57.710  24.655  1.00  0.00           H
ATOM   2333  CE  NDC D   8      54.370  58.144  23.358  1.00  0.00           C
ATOM   2334  HE1 NDC D   8      54.059  57.483  22.521  1.00  0.00           H
ATOM   2335  HE2 NDC D   8      54.788  59.075  22.919  1.00  0.00           H
ATOM   2336  CZ  NDC D   8      55.414  57.356  24.143  1.00  0.00           C
ATOM   2337  HZ1 NDC D   8      55.874  58.072  24.857  1.00  0.00           H
ATOM   2338  HZ2 NDC D   8      54.962  56.492  24.675  1.00  0.00           H
ATOM   2339  CH  NDC D   8      56.546  56.777  23.328  1.00  0.00           C
ATOM   2340  HH1 NDC D   8      57.026  57.581  22.732  1.00  0.00           H
ATOM   2341  HH2 NDC D   8      56.241  55.971  22.627  1.00  0.00           H
ATOM   2342  CT  NDC D   8      57.680  56.245  24.243  1.00  0.00           C
ATOM   2343  HT5 NDC D   8      57.990  57.001  24.995  1.00  0.00           H
ATOM   2344  HT6 NDC D   8      57.324  55.385  24.849  1.00  0.00           H
ATOM   2345  CI  NDC D   8      58.946  55.929  23.488  1.00  0.00           C
ATOM   2346  HI1 NDC D   8      58.629  55.311  22.621  1.00  0.00           H
ATOM   2347  HI2 NDC D   8      59.369  56.884  23.108  1.00  0.00           H
ATOM   2348  CK  NDC D   8      59.954  55.306  24.439  1.00  0.00           C
ATOM   2349  HK1 NDC D   8      60.113  55.948  25.332  1.00  0.00           H
ATOM   2350  HK2 NDC D   8      60.894  55.223  23.852  1.00  0.00           H
ATOM   2351  HK3 NDC D   8      59.630  54.387  24.973  1.00  0.00           H
ATOM   2352  C   NDC D   8      46.578  58.358  23.079  1.00  0.00           C
ATOM   2353  O   NDC D   8      45.685  59.234  23.011  1.00  0.00           O
ATOM   2354  N   NDC D   9      46.293  57.082  22.659  1.00  0.00           N
ATOM   2355  CA  NDC D   9      47.072  55.856  23.039  1.00  0.00           C
ATOM   2356  HA1 NDC D   9      47.301  55.970  24.120  1.00  0.00           H
ATOM   2357  HA2 NDC D   9      46.303  55.054  23.020  1.00  0.00           H
ATOM   2358  CA5 NDC D   9      45.122  56.801  21.834  1.00  0.00           C
ATOM   2359  HA3 NDC D   9      44.809  57.633  21.168  1.00  0.00           H
ATOM   2360  HA4 NDC D   9      45.361  55.999  21.102  1.00  0.00           H
ATOM   2361  CB  NDC D   9      43.914  56.463  22.726  1.00  0.00           C
ATOM   2362  HB1 NDC D   9      44.190  55.542  23.282  1.00  0.00           H
ATOM   2363  HB2 NDC D   9      43.767  57.269  23.477  1.00  0.00           H
ATOM   2364  CG  NDC D   9      42.585  56.195  22.008  1.00  0.00           C
ATOM   2365  HG1 NDC D   9      42.148  57.149  21.645  1.00  0.00           H
ATOM   2366  HG2 NDC D   9      42.715  55.600  21.079  1.00  0.00           H
ATOM   2367  CD  NDC D   9      41.518  55.574  22.897  1.00  0.00           C
ATOM   2368  HD1 NDC D   9      41.830  54.616  23.367  1.00  0.00           H
ATOM   2369  HD2 NDC D   9      41.338  56.282  23.734  1.00  0.00           H
ATOM   2370  CE  NDC D   9      40.266  55.120  22.149  1.00  0.00           C
ATOM   2371  HE1 NDC D   9      39.852  56.023  21.650  1.00  0.00           H
ATOM   2372  HE2 NDC D   9      40.665  54.443  21.363  1.00  0.00           H
ATOM   2373  CZ  NDC D   9      39.229  54.386  22.975  1.00  0.00           C
ATOM   2374  HZ1 NDC D   9      39.685  53.498  23.463  1.00  0.00           H
ATOM   2375  HZ2 NDC D   9      38.812  55.053  23.760  1.00  0.00           H
ATOM   2376  CH  NDC D   9      37.952  54.097  22.093  1.00  0.00           C
ATOM   2377  HH1 NDC D   9      37.820  54.929  21.369  1.00  0.00           H
ATOM   2378  HH2 NDC D   9      38.061  53.181  21.474  1.00  0.00           H
ATOM   2379  CT  NDC D   9      36.621  54.022  22.934  1.00  0.00           C
ATOM   2380  HT5 NDC D   9      36.595  53.123  23.586  1.00  0.00           H
ATOM   2381  HT6 NDC D   9      36.435  54.842  23.660  1.00  0.00           H
ATOM   2382  CI  NDC D   9      35.330  53.963  22.107  1.00  0.00           C
ATOM   2383  HI1 NDC D   9      35.304  54.804  21.381  1.00  0.00           H
ATOM   2384  HI2 NDC D   9      35.254  52.974  21.606  1.00  0.00           H
ATOM   2385  CK  NDC D   9      34.153  54.037  23.030  1.00  0.00           C
ATOM   2386  HK1 NDC D   9      34.316  53.254  23.801  1.00  0.00           H
ATOM   2387  HK2 NDC D   9      33.226  54.024  22.418  1.00  0.00           H
ATOM   2388  HK3 NDC D   9      34.158  54.993  23.596  1.00  0.00           H
ATOM   2389  C   NDC D   9      48.325  55.613  22.195  1.00  0.00           C
ATOM   2390  O   NDC D   9      48.911  56.631  21.779  1.00  0.00           O
ATOM   2391  N   NDC D  10      48.731  54.294  22.042  1.00  0.00           N
ATOM   2392  CA  NDC D  10      48.055  53.069  22.466  1.00  0.00           C
ATOM   2393  HA1 NDC D  10      48.775  52.227  22.539  1.00  0.00           H
ATOM   2394  HA2 NDC D  10      47.706  53.250  23.505  1.00  0.00           H
ATOM   2395  CA5 NDC D  10      49.920  53.977  21.343  1.00  0.00           C
ATOM   2396  HA3 NDC D  10      49.631  53.190  20.614  1.00  0.00           H
ATOM   2397  HA4 NDC D  10      50.307  54.808  20.715  1.00  0.00           H
ATOM   2398  CB  NDC D  10      51.052  53.588  22.283  1.00  0.00           C
ATOM   2399  HB1 NDC D  10      51.313  54.537  22.797  1.00  0.00           H
ATOM   2400  HB2 NDC D  10      50.662  52.876  23.042  1.00  0.00           H
ATOM   2401  CG  NDC D  10      52.312  52.981  21.563  1.00  0.00           C
ATOM   2402  HG1 NDC D  10      51.932  52.015  21.167  1.00  0.00           H
ATOM   2403  HG2 NDC D  10      52.467  53.569  20.632  1.00  0.00           H
ATOM   2404  CD  NDC D  10      53.695  53.065  22.249  1.00  0.00           C
ATOM   2405  HD1 NDC D  10      53.850  54.149  22.441  1.00  0.00           H
ATOM   2406  HD2 NDC D  10      53.585  52.481  23.188  1.00  0.00           H
ATOM   2407  CE  NDC D  10      54.888  52.559  21.461  1.00  0.00           C
ATOM   2408  HE1 NDC D  10      54.655  51.504  21.205  1.00  0.00           H
ATOM   2409  HE2 NDC D  10      55.102  53.101  20.516  1.00  0.00           H
ATOM   2410  CZ  NDC D  10      56.134  52.467  22.384  1.00  0.00           C
ATOM   2411  HZ1 NDC D  10      56.364  53.481  22.778  1.00  0.00           H
ATOM   2412  HZ2 NDC D  10      55.790  51.852  23.243  1.00  0.00           H
ATOM   2413  CH  NDC D  10      57.392  51.908  21.787  1.00  0.00           C
ATOM   2414  HH1 NDC D  10      57.652  52.558  20.925  1.00  0.00           H
ATOM   2415  HH2 NDC D  10      57.289  50.846  21.478  1.00  0.00           H
ATOM   2416  CT  NDC D  10      58.557  51.909  22.773  1.00  0.00           C
ATOM   2417  HT5 NDC D  10      58.703  52.931  23.183  1.00  0.00           H
ATOM   2418  HT6 NDC D  10      58.237  51.350  23.678  1.00  0.00           H
ATOM   2419  CI  NDC D  10      59.897  51.302  22.294  1.00  0.00           C
ATOM   2420  HI1 NDC D  10      59.739  50.338  21.764  1.00  0.00           H
ATOM   2421  HI2 NDC D  10      60.397  52.024  21.614  1.00  0.00           H
ATOM   2422  CK  NDC D  10      60.850  50.918  23.414  1.00  0.00           C
ATOM   2423  HK1 NDC D  10      60.518  50.025  23.985  1.00  0.00           H
ATOM   2424  HK2 NDC D  10      60.992  51.779  24.101  1.00  0.00           H
ATOM   2425  HK3 NDC D  10      61.870  50.647  23.066  1.00  0.00           H
ATOM   2426  C   NDC D  10      46.863  52.738  21.556  1.00  0.00           C
ATOM   2427  O   NDC D  10      46.140  53.675  21.133  1.00  0.00           O
ATOM   2428  N   NTE D   1      46.513  51.417  21.303  1.00  0.00           N
ATOM   2429  CA  NTE D   1      47.264  50.235  21.822  1.00  0.00           C
ATOM   2430  HA1 NTE D   1      46.520  49.454  22.091  1.00  0.00           H
ATOM   2431  HA2 NTE D   1      47.830  50.464  22.750  1.00  0.00           H
ATOM   2432  CA5 NTE D   1      45.288  51.186  20.572  1.00  0.00           C
ATOM   2433  HA3 NTE D   1      45.008  52.066  19.955  1.00  0.00           H
ATOM   2434  HA4 NTE D   1      45.489  50.372  19.842  1.00  0.00           H
ATOM   2435  CB  NTE D   1      44.054  50.722  21.345  1.00  0.00           C
ATOM   2436  HB1 NTE D   1      43.807  51.304  22.259  1.00  0.00           H
ATOM   2437  HB2 NTE D   1      44.111  49.658  21.658  1.00  0.00           H
ATOM   2438  OG  NTE D   1      43.025  50.843  20.421  1.00  0.00           O
ATOM   2439  CD  NTE D   1      41.812  51.237  21.175  1.00  0.00           C
ATOM   2440  HD1 NTE D   1      41.968  52.218  21.674  1.00  0.00           H
ATOM   2441  HD2 NTE D   1      41.494  50.565  22.001  1.00  0.00           H
ATOM   2442  CE  NTE D   1      40.693  51.450  20.119  1.00  0.00           C
ATOM   2443  HE1 NTE D   1      41.046  52.278  19.468  1.00  0.00           H
ATOM   2444  HE2 NTE D   1      39.843  51.910  20.667  1.00  0.00           H
ATOM   2445  OZ  NTE D   1      40.374  50.163  19.483  1.00  0.00           O
ATOM   2446  CH  NTE D   1      39.308  50.249  18.625  1.00  0.00           C
ATOM   2447  HH1 NTE D   1      39.459  49.556  17.770  1.00  0.00           H
ATOM   2448  HH2 NTE D   1      39.163  51.281  18.238  1.00  0.00           H
ATOM   2449  CT  NTE D   1      37.999  49.802  19.329  1.00  0.00           C
ATOM   2450  HT5 NTE D   1      37.226  49.802  18.531  1.00  0.00           H
ATOM   2451  HT6 NTE D   1      38.120  48.792  19.777  1.00  0.00           H
ATOM   2452  OI  NTE D   1      37.538  50.704  20.281  1.00  0.00           O
ATOM   2453  CK  NTE D   1      36.479  50.224  21.061  1.00  0.00           C
ATOM   2454  HK1 NTE D   1      36.758  49.222  21.454  1.00  0.00           H
ATOM   2455  HK2 NTE D   1      36.203  50.924  21.878  1.00  0.00           H
ATOM   2456  HK3 NTE D   1      35.601  50.065  20.400  1.00  0.00           H
ATOM   2457  C   NTE D   1      48.341  49.816  20.806  1.00  0.00           C
ATOM   2458  O   NTE D   1      49.103  50.641  20.241  1.00  0.00           O
ATOM   2459  N   NTE D   2      48.622  48.447  20.614  1.00  0.00           N
ATOM   2460  CA  NTE D   2      47.959  47.437  21.339  1.00  0.00           C
ATOM   2461  HA1 NTE D   2      48.690  46.629  21.558  1.00  0.00           H
ATOM   2462  HA2 NTE D   2      47.814  47.746  22.396  1.00  0.00           H
ATOM   2463  CA5 NTE D   2      49.935  48.218  20.023  1.00  0.00           C
ATOM   2464  HA3 NTE D   2      50.039  47.206  19.578  1.00  0.00           H
ATOM   2465  HA4 NTE D   2      50.049  48.876  19.135  1.00  0.00           H
ATOM   2466  CB  NTE D   2      51.166  48.233  20.981  1.00  0.00           C
ATOM   2467  HB1 NTE D   2      51.306  49.239  21.432  1.00  0.00           H
ATOM   2468  HB2 NTE D   2      51.157  47.441  21.760  1.00  0.00           H
ATOM   2469  OG  NTE D   2      52.325  47.997  20.143  1.00  0.00           O
ATOM   2470  CD  NTE D   2      52.882  49.224  19.667  1.00  0.00           C
ATOM   2471  HD1 NTE D   2      52.123  49.861  19.165  1.00  0.00           H
ATOM   2472  HD2 NTE D   2      53.356  49.757  20.518  1.00  0.00           H
ATOM   2473  CE  NTE D   2      53.778  48.895  18.460  1.00  0.00           C
ATOM   2474  HE1 NTE D   2      53.937  49.930  18.088  1.00  0.00           H
ATOM   2475  HE2 NTE D   2      53.094  48.403  17.736  1.00  0.00           H
ATOM   2476  OZ  NTE D   2      54.997  48.203  18.626  1.00  0.00           O
ATOM   2477  CH  NTE D   2      56.005  48.843  17.842  1.00  0.00           C
ATOM   2478  HH1 NTE D   2      55.670  48.884  16.784  1.00  0.00           H
ATOM   2479  HH2 NTE D   2      56.289  49.858  18.195  1.00  0.00           H
ATOM   2480  CT  NTE D   2      57.294  48.077  17.985  1.00  0.00           C
ATOM   2481  HT5 NTE D   2      57.984  48.359  17.161  1.00  0.00           H
ATOM   2482  HT6 NTE D   2      57.099  46.997  17.812  1.00  0.00           H
ATOM   2483  OI  NTE D   2      57.902  48.308  19.297  1.00  0.00           O
ATOM   2484  CK  NTE D   2      59.250  47.887  19.243  1.00  0.00           C
ATOM   2485  HK1 NTE D   2      59.805  48.199  18.332  1.00  0.00           H
ATOM   2486  HK2 NTE D   2      59.319  46.792  19.415  1.00  0.00           H
ATOM   2487  HK3 NTE D   2      59.756  48.468  20.043  1.00  0.00           H
ATOM   2488  C   NTE D   2      46.625  46.968  20.766  1.00  0.00           C
ATOM   2489  O   NTE D   2      45.634  47.422  21.274  1.00  0.00           O
ATOM   2490  N   NTE D   3      46.412  45.865  19.960  1.00  0.00           N
ATOM   2491  CA  NTE D   3      47.547  45.079  19.389  1.00  0.00           C
ATOM   2492  HA1 NTE D   3      47.219  44.030  19.227  1.00  0.00           H
ATOM   2493  HA2 NTE D   3      48.389  44.927  20.097  1.00  0.00           H
ATOM   2494  CA5 NTE D   3      45.104  45.388  19.587  1.00  0.00           C
ATOM   2495  HA3 NTE D   3      44.278  46.123  19.693  1.00  0.00           H
ATOM   2496  HA4 NTE D   3      45.114  45.144  18.503  1.00  0.00           H
ATOM   2497  CB  NTE D   3      44.675  44.000  20.226  1.00  0.00           C
ATOM   2498  HB1 NTE D   3      44.470  44.190  21.301  1.00  0.00           H
ATOM   2499  HB2 NTE D   3      45.552  43.318  20.208  1.00  0.00           H
ATOM   2500  OG  NTE D   3      43.624  43.410  19.449  1.00  0.00           O
ATOM   2501  CD  NTE D   3      43.006  42.432  20.243  1.00  0.00           C
ATOM   2502  HD1 NTE D   3      42.445  42.969  21.039  1.00  0.00           H
ATOM   2503  HD2 NTE D   3      43.794  41.782  20.678  1.00  0.00           H
ATOM   2504  CE  NTE D   3      42.144  41.635  19.278  1.00  0.00           C
ATOM   2505  HE1 NTE D   3      42.657  41.423  18.316  1.00  0.00           H
ATOM   2506  HE2 NTE D   3      41.283  42.289  19.022  1.00  0.00           H
ATOM   2507  OZ  NTE D   3      41.464  40.529  19.864  1.00  0.00           O
ATOM   2508  CH  NTE D   3      40.624  39.781  18.941  1.00  0.00           C
ATOM   2509  HH1 NTE D   3      41.309  39.362  18.174  1.00  0.00           H
ATOM   2510  HH2 NTE D   3      39.768  40.307  18.466  1.00  0.00           H
ATOM   2511  CT  NTE D   3      39.959  38.646  19.563  1.00  0.00           C
ATOM   2512  HT5 NTE D   3      39.989  37.830  18.809  1.00  0.00           H
ATOM   2513  HT6 NTE D   3      40.574  38.311  20.425  1.00  0.00           H
ATOM   2514  OI  NTE D   3      38.626  38.786  20.032  1.00  0.00           O
ATOM   2515  CK  NTE D   3      37.967  37.510  20.098  1.00  0.00           C
ATOM   2516  HK1 NTE D   3      36.988  37.574  20.619  1.00  0.00           H
ATOM   2517  HK2 NTE D   3      37.813  37.147  19.059  1.00  0.00           H
ATOM   2518  HK3 NTE D   3      38.547  36.707  20.602  1.00  0.00           H
ATOM   2519  C   NTE D   3      48.078  45.632  18.073  1.00  0.00           C
ATOM   2520  O   NTE D   3      47.740  46.751  17.705  1.00  0.00           O
ATOM   2521  N   NTE D   4      49.041  44.916  17.372  1.00  0.00           N
ATOM   2522  CA  NTE D   4      49.486  43.546  17.721  1.00  0.00           C
ATOM   2523  HA1 NTE D   4      50.468  43.335  17.244  1.00  0.00           H
ATOM   2524  HA2 NTE D   4      49.584  43.503  18.826  1.00  0.00           H
ATOM   2525  CA5 NTE D   4      49.595  45.564  16.227  1.00  0.00           C
ATOM   2526  HA3 NTE D   4      49.700  44.880  15.357  1.00  0.00           H
ATOM   2527  HA4 NTE D   4      49.026  46.408  15.783  1.00  0.00           H
ATOM   2528  CB  NTE D   4      51.036  46.142  16.477  1.00  0.00           C
ATOM   2529  HB1 NTE D   4      51.255  46.467  15.438  1.00  0.00           H
ATOM   2530  HB2 NTE D   4      51.037  47.045  17.124  1.00  0.00           H
ATOM   2531  OG  NTE D   4      51.985  45.118  16.805  1.00  0.00           O
ATOM   2532  CD  NTE D   4      53.247  45.612  17.028  1.00  0.00           C
ATOM   2533  HD1 NTE D   4      53.474  46.294  16.180  1.00  0.00           H
ATOM   2534  HD2 NTE D   4      53.407  46.186  17.966  1.00  0.00           H
ATOM   2535  CE  NTE D   4      54.381  44.607  16.823  1.00  0.00           C
ATOM   2536  HE1 NTE D   4      54.129  43.626  17.281  1.00  0.00           H
ATOM   2537  HE2 NTE D   4      55.318  45.093  17.169  1.00  0.00           H
ATOM   2538  OZ  NTE D   4      54.413  44.322  15.421  1.00  0.00           O
ATOM   2539  CH  NTE D   4      55.601  43.613  15.037  1.00  0.00           C
ATOM   2540  HH1 NTE D   4      55.848  42.730  15.664  1.00  0.00           H
ATOM   2541  HH2 NTE D   4      55.469  43.318  13.974  1.00  0.00           H
ATOM   2542  CT  NTE D   4      56.808  44.554  15.016  1.00  0.00           C
ATOM   2543  HT5 NTE D   4      56.437  45.541  14.665  1.00  0.00           H
ATOM   2544  HT6 NTE D   4      57.554  44.174  14.286  1.00  0.00           H
ATOM   2545  OI  NTE D   4      57.294  44.720  16.289  1.00  0.00           O
ATOM   2546  CK  NTE D   4      58.704  45.086  16.132  1.00  0.00           C
ATOM   2547  HK1 NTE D   4      59.297  44.169  15.931  1.00  0.00           H
ATOM   2548  HK2 NTE D   4      59.040  45.490  17.111  1.00  0.00           H
ATOM   2549  HK3 NTE D   4      58.880  45.841  15.337  1.00  0.00           H
ATOM   2550  C   NTE D   4      48.525  42.441  17.236  1.00  0.00           C
ATOM   2551  O   NTE D   4      47.518  42.754  16.684  1.00  0.00           O
ATOM   2552  N   NTE D   5      48.906  41.170  17.154  1.00  0.00           N
ATOM   2553  CA  NTE D   5      50.323  40.746  17.020  1.00  0.00           C
ATOM   2554  HA1 NTE D   5      50.370  39.657  17.237  1.00  0.00           H
ATOM   2555  HA2 NTE D   5      51.025  41.160  17.776  1.00  0.00           H
ATOM   2556  CA5 NTE D   5      47.952  40.247  16.587  1.00  0.00           C
ATOM   2557  HA3 NTE D   5      47.841  40.335  15.485  1.00  0.00           H
ATOM   2558  HA4 NTE D   5      48.438  39.284  16.854  1.00  0.00           H
ATOM   2559  CB  NTE D   5      46.624  40.105  17.362  1.00  0.00           C
ATOM   2560  HB1 NTE D   5      46.005  40.942  16.973  1.00  0.00           H
ATOM   2561  HB2 NTE D   5      46.829  40.290  18.438  1.00  0.00           H
ATOM   2562  OG  NTE D   5      45.970  38.895  16.995  1.00  0.00           O
ATOM   2563  CD  NTE D   5      44.686  38.821  17.595  1.00  0.00           C
ATOM   2564  HD1 NTE D   5      43.966  39.627  17.337  1.00  0.00           H
ATOM   2565  HD2 NTE D   5      44.849  39.011  18.677  1.00  0.00           H
ATOM   2566  CE  NTE D   5      44.040  37.498  17.260  1.00  0.00           C
ATOM   2567  HE1 NTE D   5      44.007  37.523  16.150  1.00  0.00           H
ATOM   2568  HE2 NTE D   5      43.043  37.415  17.743  1.00  0.00           H
ATOM   2569  OZ  NTE D   5      44.876  36.404  17.522  1.00  0.00           O
ATOM   2570  CH  NTE D   5      44.240  35.215  17.843  1.00  0.00           C
ATOM   2571  HH1 NTE D   5      43.356  35.034  17.195  1.00  0.00           H
ATOM   2572  HH2 NTE D   5      43.782  35.273  18.854  1.00  0.00           H
ATOM   2573  CT  NTE D   5      45.187  34.064  17.891  1.00  0.00           C
ATOM   2574  HT5 NTE D   5      44.718  33.151  18.315  1.00  0.00           H
ATOM   2575  HT6 NTE D   5      45.398  33.786  16.836  1.00  0.00           H
ATOM   2576  OI  NTE D   5      46.303  34.484  18.576  1.00  0.00           O
ATOM   2577  CK  NTE D   5      47.285  33.401  18.652  1.00  0.00           C
ATOM   2578  HK1 NTE D   5      46.810  32.682  19.353  1.00  0.00           H
ATOM   2579  HK2 NTE D   5      47.327  32.897  17.663  1.00  0.00           H
ATOM   2580  HK3 NTE D   5      48.260  33.731  19.072  1.00  0.00           H
ATOM   2581  C   NTE D   5      50.967  40.908  15.630  1.00  0.00           C
ATOM   2582  O   NTE D   5      50.512  41.741  14.858  1.00  0.00           O
ATOM   2583  N   NTE D   6      52.183  40.280  15.352  1.00  0.00           N
ATOM   2584  CA  NTE D   6      52.849  39.225  16.144  1.00  0.00           C
ATOM   2585  HA1 NTE D   6      53.926  39.248  15.874  1.00  0.00           H
ATOM   2586  HA2 NTE D   6      52.734  39.551  17.200  1.00  0.00           H
ATOM   2587  CA5 NTE D   6      52.851  40.646  14.159  1.00  0.00           C
ATOM   2588  HA3 NTE D   6      52.692  41.685  13.798  1.00  0.00           H
ATOM   2589  HA4 NTE D   6      53.958  40.557  14.209  1.00  0.00           H
ATOM   2590  CB  NTE D   6      52.638  39.764  12.966  1.00  0.00           C
ATOM   2591  HB1 NTE D   6      52.837  38.694  13.187  1.00  0.00           H
ATOM   2592  HB2 NTE D   6      51.579  39.773  12.630  1.00  0.00           H
ATOM   2593  OG  NTE D   6      53.400  40.037  11.787  1.00  0.00           O
ATOM   2594  CD  NTE D   6      53.041  39.260  10.660  1.00  0.00           C
ATOM   2595  HD1 NTE D   6      52.946  38.183  10.915  1.00  0.00           H
ATOM   2596  HD2 NTE D   6      52.009  39.595  10.424  1.00  0.00           H
ATOM   2597  CE  NTE D   6      54.000  39.661   9.574  1.00  0.00           C
ATOM   2598  HE1 NTE D   6      54.006  40.768   9.475  1.00  0.00           H
ATOM   2599  HE2 NTE D   6      53.583  39.249   8.630  1.00  0.00           H
ATOM   2600  OZ  NTE D   6      55.309  39.220   9.860  1.00  0.00           O
ATOM   2601  CH  NTE D   6      56.169  39.598   8.809  1.00  0.00           C
ATOM   2602  HH1 NTE D   6      55.787  39.126   7.878  1.00  0.00           H
ATOM   2603  HH2 NTE D   6      56.073  40.685   8.599  1.00  0.00           H
ATOM   2604  CT  NTE D   6      57.637  39.166   9.028  1.00  0.00           C
ATOM   2605  HT5 NTE D   6      58.239  39.384   8.120  1.00  0.00           H
ATOM   2606  HT6 NTE D   6      57.653  38.092   9.314  1.00  0.00           H
ATOM   2607  OI  NTE D   6      58.291  39.861  10.090  1.00  0.00           O
ATOM   2608  CK  NTE D   6      58.712  41.205   9.755  1.00  0.00           C
ATOM   2609  HK1 NTE D   6      57.869  41.877   9.483  1.00  0.00           H
ATOM   2610  HK2 NTE D   6      59.510  41.133   8.986  1.00  0.00           H
ATOM   2611  HK3 NTE D   6      59.152  41.581  10.703  1.00  0.00           H
ATOM   2612  C   NTE D   6      52.234  37.837  15.940  1.00  0.00           C
ATOM   2613  O   NTE D   6      51.186  37.728  15.347  1.00  0.00           O
ATOM   2614  N   NTE D   7      53.022  36.683  16.099  1.00  0.00           N
ATOM   2615  CA  NTE D   7      54.380  36.603  16.747  1.00  0.00           C
ATOM   2616  HA1 NTE D   7      54.545  35.569  17.120  1.00  0.00           H
ATOM   2617  HA2 NTE D   7      54.344  37.245  17.653  1.00  0.00           H
ATOM   2618  CA5 NTE D   7      52.574  35.425  15.431  1.00  0.00           C
ATOM   2619  HA3 NTE D   7      52.729  34.515  16.048  1.00  0.00           H
ATOM   2620  HA4 NTE D   7      51.494  35.473  15.176  1.00  0.00           H
ATOM   2621  CB  NTE D   7      53.201  35.234  14.043  1.00  0.00           C
ATOM   2622  HB1 NTE D   7      54.307  35.141  14.106  1.00  0.00           H
ATOM   2623  HB2 NTE D   7      52.951  36.114  13.413  1.00  0.00           H
ATOM   2624  OG  NTE D   7      52.745  34.087  13.335  1.00  0.00           O
ATOM   2625  CD  NTE D   7      53.215  34.121  11.954  1.00  0.00           C
ATOM   2626  HD1 NTE D   7      54.288  34.408  11.978  1.00  0.00           H
ATOM   2627  HD2 NTE D   7      52.585  34.848  11.399  1.00  0.00           H
ATOM   2628  CE  NTE D   7      52.970  32.806  11.232  1.00  0.00           C
ATOM   2629  HE1 NTE D   7      51.944  32.402  11.367  1.00  0.00           H
ATOM   2630  HE2 NTE D   7      53.728  32.069  11.574  1.00  0.00           H
ATOM   2631  OZ  NTE D   7      53.057  32.985   9.785  1.00  0.00           O
ATOM   2632  CH  NTE D   7      52.977  31.668   9.194  1.00  0.00           C
ATOM   2633  HH1 NTE D   7      52.130  31.115   9.654  1.00  0.00           H
ATOM   2634  HH2 NTE D   7      53.901  31.103   9.441  1.00  0.00           H
ATOM   2635  CT  NTE D   7      52.849  31.882   7.659  1.00  0.00           C
ATOM   2636  HT5 NTE D   7      52.855  30.915   7.112  1.00  0.00           H
ATOM   2637  HT6 NTE D   7      51.872  32.364   7.444  1.00  0.00           H
ATOM   2638  OI  NTE D   7      53.897  32.651   7.090  1.00  0.00           O
ATOM   2639  CK  NTE D   7      53.448  33.208   5.943  1.00  0.00           C
ATOM   2640  HK1 NTE D   7      54.346  33.725   5.543  1.00  0.00           H
ATOM   2641  HK2 NTE D   7      53.027  32.467   5.230  1.00  0.00           H
ATOM   2642  HK3 NTE D   7      52.650  33.943   6.183  1.00  0.00           H
ATOM   2643  C   NTE D   7      55.400  37.116  15.766  1.00  0.00           C
ATOM   2644  O   NTE D   7      55.085  37.567  14.668  1.00  0.00           O
ATOM   2645  N   NTE D   8      56.755  37.007  16.051  1.00  0.00           N
ATOM   2646  CA  NTE D   8      57.330  36.555  17.317  1.00  0.00           C
ATOM   2647  HA1 NTE D   8      58.184  37.234  17.526  1.00  0.00           H
ATOM   2648  HA2 NTE D   8      56.607  36.741  18.140  1.00  0.00           H
ATOM   2649  CA5 NTE D   8      57.754  37.575  15.180  1.00  0.00           C
ATOM   2650  HA3 NTE D   8      58.768  37.214  15.457  1.00  0.00           H
ATOM   2651  HA4 NTE D   8      57.615  37.275  14.119  1.00  0.00           H
ATOM   2652  CB  NTE D   8      57.621  39.148  15.273  1.00  0.00           C
ATOM   2653  HB1 NTE D   8      58.277  39.526  14.461  1.00  0.00           H
ATOM   2654  HB2 NTE D   8      56.564  39.381  15.022  1.00  0.00           H
ATOM   2655  OG  NTE D   8      58.082  39.599  16.547  1.00  0.00           O
ATOM   2656  CD  NTE D   8      57.303  40.649  16.994  1.00  0.00           C
ATOM   2657  HD1 NTE D   8      57.600  41.527  16.382  1.00  0.00           H
ATOM   2658  HD2 NTE D   8      56.226  40.421  16.845  1.00  0.00           H
ATOM   2659  CE  NTE D   8      57.650  40.864  18.466  1.00  0.00           C
ATOM   2660  HE1 NTE D   8      57.129  41.823  18.676  1.00  0.00           H
ATOM   2661  HE2 NTE D   8      58.740  41.025  18.604  1.00  0.00           H
ATOM   2662  OZ  NTE D   8      57.109  39.824  19.371  1.00  0.00           O
ATOM   2663  CH  NTE D   8      57.169  40.313  20.713  1.00  0.00           C
ATOM   2664  HH1 NTE D   8      58.212  40.611  20.951  1.00  0.00           H
ATOM   2665  HH2 NTE D   8      56.474  41.170  20.848  1.00  0.00           H
ATOM   2666  CT  NTE D   8      56.912  39.068  21.511  1.00  0.00           C
ATOM   2667  HT5 NTE D   8      57.143  39.218  22.587  1.00  0.00           H
ATOM   2668  HT6 NTE D   8      57.603  38.261  21.185  1.00  0.00           H
ATOM   2669  OI  NTE D   8      55.614  38.577  21.358  1.00  0.00           O
ATOM   2670  CK  NTE D   8      55.376  37.266  21.852  1.00  0.00           C
ATOM   2671  HK1 NTE D   8      54.469  36.882  21.338  1.00  0.00           H
ATOM   2672  HK2 NTE D   8      55.190  37.284  22.947  1.00  0.00           H
ATOM   2673  HK3 NTE D   8      56.216  36.619  21.519  1.00  0.00           H
ATOM   2674  C   NTE D   8      57.715  35.149  17.120  1.00  0.00           C
ATOM   2675  O   NTE D   8      56.994  34.438  16.455  1.00  0.00           O
ATOM   2676  N   NTE D   9      58.829  34.621  17.782  1.00  0.00           N
ATOM   2677  CA  NTE D   9      59.604  35.517  18.696  1.00  0.00           C
ATOM   2678  HA1 NTE D   9      60.051  34.990  19.566  1.00  0.00           H
ATOM   2679  HA2 NTE D   9      58.881  36.157  19.247  1.00  0.00           H
ATOM   2680  CA5 NTE D   9      59.259  33.269  17.520  1.00  0.00           C
ATOM   2681  HA3 NTE D   9      59.926  32.838  18.297  1.00  0.00           H
ATOM   2682  HA4 NTE D   9      58.344  32.640  17.548  1.00  0.00           H
ATOM   2683  CB  NTE D   9      59.803  33.022  16.139  1.00  0.00           C
ATOM   2684  HB1 NTE D   9      60.773  33.535  15.963  1.00  0.00           H
ATOM   2685  HB2 NTE D   9      59.136  33.441  15.357  1.00  0.00           H
ATOM   2686  OG  NTE D   9      60.097  31.615  16.005  1.00  0.00           O
ATOM   2687  CD  NTE D   9      60.003  31.235  14.643  1.00  0.00           C
ATOM   2688  HD1 NTE D   9      60.580  30.286  14.624  1.00  0.00           H
ATOM   2689  HD2 NTE D   9      60.432  31.927  13.886  1.00  0.00           H
ATOM   2690  CE  NTE D   9      58.536  30.912  14.259  1.00  0.00           C
ATOM   2691  HE1 NTE D   9      58.466  30.566  13.206  1.00  0.00           H
ATOM   2692  HE2 NTE D   9      57.979  31.869  14.346  1.00  0.00           H
ATOM   2693  OZ  NTE D   9      58.039  29.835  15.062  1.00  0.00           O
ATOM   2694  CH  NTE D   9      56.732  29.440  14.648  1.00  0.00           C
ATOM   2695  HH1 NTE D   9      56.016  30.285  14.560  1.00  0.00           H
ATOM   2696  HH2 NTE D   9      56.381  28.779  15.469  1.00  0.00           H
ATOM   2697  CT  NTE D   9      56.738  28.551  13.320  1.00  0.00           C
ATOM   2698  HT5 NTE D   9      57.331  27.683  13.682  1.00  0.00           H
ATOM   2699  HT6 NTE D   9      55.678  28.220  13.294  1.00  0.00           H
ATOM   2700  OI  NTE D   9      57.029  29.193  12.110  1.00  0.00           O
ATOM   2701  CK  NTE D   9      56.846  28.305  11.020  1.00  0.00           C
ATOM   2702  HK1 NTE D   9      57.015  28.860  10.073  1.00  0.00           H
ATOM   2703  HK2 NTE D   9      57.603  27.493  10.978  1.00  0.00           H
ATOM   2704  HK3 NTE D   9      55.834  27.866  11.155  1.00  0.00           H
ATOM   2705  C   NTE D   9      60.603  36.290  17.992  1.00  0.00           C
ATOM   2706  O   NTE D   9      60.818  36.018  16.822  1.00  0.00           O
ATOM   2707  N   NTE D  10      61.156  37.424  18.574  1.00  0.00           N
ATOM   2708  CA  NTE D  10      60.959  37.897  19.979  1.00  0.00           C
ATOM   2709  HA1 NTE D  10      61.143  38.975  20.179  1.00  0.00           H
ATOM   2710  HA2 NTE D  10      59.959  37.639  20.389  1.00  0.00           H
ATOM   2711  CA5 NTE D  10      62.154  38.113  17.879  1.00  0.00           C
ATOM   2712  HA3 NTE D  10      62.916  38.386  18.640  1.00  0.00           H
ATOM   2713  HA4 NTE D  10      62.635  37.411  17.164  1.00  0.00           H
ATOM   2714  CB  NTE D  10      61.664  39.394  17.198  1.00  0.00           C
ATOM   2715  HB1 NTE D  10      60.863  39.149  16.469  1.00  0.00           H
ATOM   2716  HB2 NTE D  10      61.229  39.979  18.037  1.00  0.00           H
ATOM   2717  OG  NTE D  10      62.648  40.089  16.564  1.00  0.00           O
ATOM   2718  CD  NTE D  10      62.134  40.869  15.470  1.00  0.00           C
ATOM   2719  HD1 NTE D  10      63.042  41.344  15.040  1.00  0.00           H
ATOM   2720  HD2 NTE D  10      61.797  40.208  14.643  1.00  0.00           H
ATOM   2721  CE  NTE D  10      61.057  41.924  15.620  1.00  0.00           C
ATOM   2722  HE1 NTE D  10      60.106  41.545  16.052  1.00  0.00           H
ATOM   2723  HE2 NTE D  10      60.828  42.313  14.605  1.00  0.00           H
ATOM   2724  OZ  NTE D  10      61.460  42.995  16.479  1.00  0.00           O
ATOM   2725  CH  NTE D  10      62.608  43.708  15.908  1.00  0.00           C
ATOM   2726  HH1 NTE D  10      63.564  43.150  16.003  1.00  0.00           H
ATOM   2727  HH2 NTE D  10      62.338  43.610  14.835  1.00  0.00           H
ATOM   2728  CT  NTE D  10      62.756  45.128  16.473  1.00  0.00           C
ATOM   2729  HT5 NTE D  10      61.999  45.844  16.088  1.00  0.00           H
ATOM   2730  HT6 NTE D  10      63.785  45.481  16.245  1.00  0.00           H
ATOM   2731  OI  NTE D  10      62.669  45.152  17.980  1.00  0.00           O
ATOM   2732  CK  NTE D  10      62.613  46.493  18.458  1.00  0.00           C
ATOM   2733  HK1 NTE D  10      63.040  47.202  17.716  1.00  0.00           H
ATOM   2734  HK2 NTE D  10      63.175  46.552  19.414  1.00  0.00           H
ATOM   2735  HK3 NTE D  10      61.530  46.694  18.608  1.00  0.00           H
ATOM   2736  C   NTE D  10      61.815  37.087  20.901  1.00  0.00           C
ATOM   2737  NT  NTE D  10      63.185  37.152  20.823  1.00  0.00           N
ATOM   2738  HT1 NTE D  10      63.664  37.926  20.409  1.00  0.00           H
ATOM   2739  HT2 NTE D  10      63.646  36.755  21.616  1.00  0.00           H
ATOM   2740  O   NTE D  10      61.313  36.221  21.609  1.00  0.00           O
ATOM   2741  N   NDC E   1      18.963  47.779  26.481  1.00  0.00           N
ATOM   2742  HN1 NDC E   1      18.991  47.479  25.531  1.00  0.00           H
ATOM   2743  HN2 NDC E   1      19.399  47.034  26.979  1.00  0.00           H
ATOM   2744  CA  NDC E   1      19.651  49.029  26.506  1.00  0.00           C
ATOM   2745  HA1 NDC E   1      20.286  49.009  25.594  1.00  0.00           H
ATOM   2746  HA2 NDC E   1      18.987  49.915  26.419  1.00  0.00           H
ATOM   2747  CA5 NDC E   1      17.605  47.683  26.935  1.00  0.00           C
ATOM   2748  HA3 NDC E   1      17.294  46.628  27.091  1.00  0.00           H
ATOM   2749  HA4 NDC E   1      17.529  48.190  27.921  1.00  0.00           H
ATOM   2750  CB  NDC E   1      16.605  48.343  26.015  1.00  0.00           C
ATOM   2751  HB1 NDC E   1      16.939  49.381  25.806  1.00  0.00           H
ATOM   2752  HB2 NDC E   1      16.571  47.672  25.129  1.00  0.00           H
ATOM   2753  CG  NDC E   1      15.172  48.354  26.505  1.00  0.00           C
ATOM   2754  HG1 NDC E   1      14.625  48.040  25.591  1.00  0.00           H
ATOM   2755  HG2 NDC E   1      15.140  47.488  27.200  1.00  0.00           H
ATOM   2756  CD  NDC E   1      14.770  49.706  27.050  1.00  0.00           C
ATOM   2757  HD1 NDC E   1      15.432  49.932  27.913  1.00  0.00           H
ATOM   2758  HD2 NDC E   1      14.872  50.528  26.310  1.00  0.00           H
ATOM   2759  CE  NDC E   1      13.251  49.745  27.523  1.00  0.00           C
ATOM   2760  HE1 NDC E   1      12.636  49.636  26.604  1.00  0.00           H
ATOM   2761  HE2 NDC E   1      13.146  48.864  28.192  1.00  0.00           H
ATOM   2762  CZ  NDC E   1      12.803  51.020  28.161  1.00  0.00           C
ATOM   2763  HZ1 NDC E   1      13.392  51.246  29.075  1.00  0.00           H
ATOM   2764  HZ2 NDC E   1      12.806  51.901  27.484  1.00  0.00           H
ATOM   2765  CH  NDC E   1      11.320  51.038  28.614  1.00  0.00           C
ATOM   2766  HH1 NDC E   1      10.828  50.639  27.701  1.00  0.00           H
ATOM   2767  HH2 NDC E   1      11.068  50.300  29.406  1.00  0.00           H
ATOM   2768  CT  NDC E   1      10.902  52.461  28.942  1.00  0.00           C
ATOM   2769  HT5 NDC E   1      11.451  52.829  29.835  1.00  0.00           H
ATOM   2770  HT6 NDC E   1      11.096  53.204  28.139  1.00  0.00           H
ATOM   2771  CI  NDC E   1       9.430  52.469  29.262  1.00  0.00           C
ATOM   2772  HI1 NDC E   1       8.950  51.947  28.406  1.00  0.00           H
ATOM   2773  HI2 NDC E   1       9.196  51.846  30.152  1.00  0.00           H
ATOM   2774  CK  NDC E   1       8.784  53.831  29.564  1.00  0.00           C
ATOM   2775  HK1 NDC E   1       9.038  54.613  28.818  1.00  0.00           H
ATOM   2776  HK2 NDC E   1       9.109  54.309  30.513  1.00  0.00           H
ATOM   2777  HK3 NDC E   1       7.683  53.694  29.628  1.00  0.00           H
ATOM   2778  C   NDC E   1      20.496  49.122  27.684  1.00  0.00           C
ATOM   2779  O   NDC E   1      20.981  48.069  28.119  1.00  0.00           O
ATOM   2780  N   NDC E   2      20.945  50.371  28.120  1.00  0.00           N
ATOM   2781  CA  NDC E   2      20.148  51.555  28.067  1.00  0.00           C
ATOM   2782  HA1 NDC E   2      20.771  52.465  28.206  1.00  0.00           H
ATOM   2783  HA2 NDC E   2      19.866  51.778  27.016  1.00  0.00           H
ATOM   2784  CA5 NDC E   2      21.939  50.410  29.233  1.00  0.00           C
ATOM   2785  HA3 NDC E   2      21.598  51.176  29.962  1.00  0.00           H
ATOM   2786  HA4 NDC E   2      22.048  49.475  29.825  1.00  0.00           H
ATOM   2787  CB  NDC E   2      23.243  50.901  28.666  1.00  0.00           C
ATOM   2788  HB1 NDC E   2      23.867  50.105  28.206  1.00  0.00           H
ATOM   2789  HB2 NDC E   2      23.072  51.640  27.854  1.00  0.00           H
ATOM   2790  CG  NDC E   2      24.023  51.807  29.728  1.00  0.00           C
ATOM   2791  HG1 NDC E   2      23.241  52.478  30.145  1.00  0.00           H
ATOM   2792  HG2 NDC E   2      24.515  51.255  30.556  1.00  0.00           H
ATOM   2793  CD  NDC E   2      25.039  52.709  29.083  1.00  0.00           C
ATOM   2794  HD1 NDC E   2      25.670  52.152  28.358  1.00  0.00           H
ATOM   2795  HD2 NDC E   2      24.643  53.557  28.483  1.00  0.00           H
ATOM   2796  CE  NDC E   2      25.995  53.291  30.128  1.00  0.00           C
ATOM   2797  HE1 NDC E   2      25.406  54.016  30.729  1.00  0.00           H
ATOM   2798  HE2 NDC E   2      26.395  52.494  30.791  1.00  0.00           H
ATOM   2799  CZ  NDC E   2      27.167  54.005  29.516  1.00  0.00           C
ATOM   2800  HZ1 NDC E   2      27.619  53.234  28.856  1.00  0.00           H
ATOM   2801  HZ2 NDC E   2      26.826  54.824  28.847  1.00  0.00           H
ATOM   2802  CH  NDC E   2      28.211  54.592  30.455  1.00  0.00           C
ATOM   2803  HH1 NDC E   2      28.683  53.780  31.047  1.00  0.00           H
ATOM   2804  HH2 NDC E   2      27.612  55.231  31.139  1.00  0.00           H
ATOM   2805  CT  NDC E   2      29.210  55.389  29.709  1.00  0.00           C
ATOM   2806  HT5 NDC E   2      29.713  54.695  29.002  1.00  0.00           H
ATOM   2807  HT6 NDC E   2      28.682  56.200  29.164  1.00  0.00           H
ATOM   2808  CI  NDC E   2      30.359  55.886  30.608  1.00  0.00           C
ATOM   2809  HI1 NDC E   2      30.041  56.623  31.376  1.00  0.00           H
ATOM   2810  HI2 NDC E   2      30.705  55.076  31.286  1.00  0.00           H
ATOM   2811  CK  NDC E   2      31.565  56.483  29.828  1.00  0.00           C
ATOM   2812  HK1 NDC E   2      31.805  55.759  29.020  1.00  0.00           H
ATOM   2813  HK2 NDC E   2      32.381  56.819  30.504  1.00  0.00           H
ATOM   2814  HK3 NDC E   2      31.254  57.357  29.218  1.00  0.00           H
ATOM   2815  C   NDC E   2      18.904  51.634  28.947  1.00  0.00           C
ATOM   2816  O   NDC E   2      18.137  50.680  28.817  1.00  0.00           O
ATOM   2817  N   NDC E   3      18.394  52.850  29.375  1.00  0.00           N
ATOM   2818  CA  NDC E   3      19.120  54.102  29.315  1.00  0.00           C
ATOM   2819  HA1 NDC E   3      19.620  54.233  28.331  1.00  0.00           H
ATOM   2820  HA2 NDC E   3      18.347  54.884  29.156  1.00  0.00           H
ATOM   2821  CA5 NDC E   3      17.058  53.009  29.901  1.00  0.00           C
ATOM   2822  HA3 NDC E   3      16.739  52.024  30.306  1.00  0.00           H
ATOM   2823  HA4 NDC E   3      17.086  53.738  30.739  1.00  0.00           H
ATOM   2824  CB  NDC E   3      16.049  53.520  28.904  1.00  0.00           C
ATOM   2825  HB1 NDC E   3      16.461  54.344  28.281  1.00  0.00           H
ATOM   2826  HB2 NDC E   3      15.840  52.643  28.254  1.00  0.00           H
ATOM   2827  CG  NDC E   3      14.670  53.838  29.540  1.00  0.00           C
ATOM   2828  HG1 NDC E   3      13.924  53.791  28.718  1.00  0.00           H
ATOM   2829  HG2 NDC E   3      14.355  53.136  30.343  1.00  0.00           H
ATOM   2830  CD  NDC E   3      14.538  55.277  30.113  1.00  0.00           C
ATOM   2831  HD1 NDC E   3      14.991  55.190  31.123  1.00  0.00           H
ATOM   2832  HD2 NDC E   3      15.133  56.011  29.529  1.00  0.00           H
ATOM   2833  CE  NDC E   3      13.070  55.755  30.277  1.00  0.00           C
ATOM   2834  HE1 NDC E   3      12.575  55.746  29.283  1.00  0.00           H
ATOM   2835  HE2 NDC E   3      12.509  54.993  30.859  1.00  0.00           H
ATOM   2836  CZ  NDC E   3      12.915  57.112  31.033  1.00  0.00           C
ATOM   2837  HZ1 NDC E   3      13.624  57.031  31.885  1.00  0.00           H
ATOM   2838  HZ2 NDC E   3      13.273  58.006  30.479  1.00  0.00           H
ATOM   2839  CH  NDC E   3      11.502  57.276  31.538  1.00  0.00           C
ATOM   2840  HH1 NDC E   3      11.040  56.326  31.882  1.00  0.00           H
ATOM   2841  HH2 NDC E   3      11.516  57.965  32.410  1.00  0.00           H
ATOM   2842  CT  NDC E   3      10.479  57.816  30.563  1.00  0.00           C
ATOM   2843  HT5 NDC E   3      10.780  58.855  30.309  1.00  0.00           H
ATOM   2844  HT6 NDC E   3      10.462  57.182  29.651  1.00  0.00           H
ATOM   2845  CI  NDC E   3       9.117  58.088  31.142  1.00  0.00           C
ATOM   2846  HI1 NDC E   3       8.668  57.116  31.437  1.00  0.00           H
ATOM   2847  HI2 NDC E   3       9.230  58.756  32.023  1.00  0.00           H
ATOM   2848  CK  NDC E   3       8.050  58.813  30.238  1.00  0.00           C
ATOM   2849  HK1 NDC E   3       8.190  59.910  30.349  1.00  0.00           H
ATOM   2850  HK2 NDC E   3       7.034  58.629  30.648  1.00  0.00           H
ATOM   2851  HK3 NDC E   3       7.958  58.493  29.178  1.00  0.00           H
ATOM   2852  C   NDC E   3      20.114  54.285  30.368  1.00  0.00           C
ATOM   2853  O   NDC E   3      20.850  53.388  30.741  1.00  0.00           O
ATOM   2854  N   NDC E   4      20.485  55.528  30.744  1.00  0.00           N
ATOM   2855  CA  NDC E   4      19.792  56.770  30.337  1.00  0.00           C
ATOM   2856  HA1 NDC E   4      20.500  57.625  30.383  1.00  0.00           H
ATOM   2857  HA2 NDC E   4      19.473  56.734  29.273  1.00  0.00           H
ATOM   2858  CA5 NDC E   4      21.630  55.714  31.585  1.00  0.00           C
ATOM   2859  HA3 NDC E   4      21.446  56.679  32.103  1.00  0.00           H
ATOM   2860  HA4 NDC E   4      21.840  55.036  32.439  1.00  0.00           H
ATOM   2861  CB  NDC E   4      22.907  55.846  30.814  1.00  0.00           C
ATOM   2862  HB1 NDC E   4      23.077  54.930  30.209  1.00  0.00           H
ATOM   2863  HB2 NDC E   4      22.926  56.584  29.984  1.00  0.00           H
ATOM   2864  CG  NDC E   4      24.162  56.318  31.620  1.00  0.00           C
ATOM   2865  HG1 NDC E   4      24.453  55.577  32.395  1.00  0.00           H
ATOM   2866  HG2 NDC E   4      25.020  56.406  30.919  1.00  0.00           H
ATOM   2867  CD  NDC E   4      24.000  57.723  32.244  1.00  0.00           C
ATOM   2868  HD1 NDC E   4      23.359  58.387  31.626  1.00  0.00           H
ATOM   2869  HD2 NDC E   4      23.400  57.590  33.170  1.00  0.00           H
ATOM   2870  CE  NDC E   4      25.324  58.471  32.704  1.00  0.00           C
ATOM   2871  HE1 NDC E   4      25.178  59.397  33.301  1.00  0.00           H
ATOM   2872  HE2 NDC E   4      25.796  57.757  33.412  1.00  0.00           H
ATOM   2873  CZ  NDC E   4      26.335  58.895  31.655  1.00  0.00           C
ATOM   2874  HZ1 NDC E   4      26.554  58.067  30.947  1.00  0.00           H
ATOM   2875  HZ2 NDC E   4      25.976  59.793  31.108  1.00  0.00           H
ATOM   2876  CH  NDC E   4      27.627  59.216  32.284  1.00  0.00           C
ATOM   2877  HH1 NDC E   4      28.040  58.420  32.940  1.00  0.00           H
ATOM   2878  HH2 NDC E   4      27.500  60.077  32.975  1.00  0.00           H
ATOM   2879  CT  NDC E   4      28.874  59.586  31.365  1.00  0.00           C
ATOM   2880  HT5 NDC E   4      29.240  58.741  30.743  1.00  0.00           H
ATOM   2881  HT6 NDC E   4      28.520  60.360  30.651  1.00  0.00           H
ATOM   2882  CI  NDC E   4      30.138  60.100  32.201  1.00  0.00           C
ATOM   2883  HI1 NDC E   4      29.837  60.827  32.985  1.00  0.00           H
ATOM   2884  HI2 NDC E   4      30.578  59.249  32.764  1.00  0.00           H
ATOM   2885  CK  NDC E   4      31.245  60.612  31.259  1.00  0.00           C
ATOM   2886  HK1 NDC E   4      32.138  60.974  31.812  1.00  0.00           H
ATOM   2887  HK2 NDC E   4      30.914  61.275  30.431  1.00  0.00           H
ATOM   2888  HK3 NDC E   4      31.590  59.718  30.697  1.00  0.00           H
ATOM   2889  C   NDC E   4      18.558  57.112  31.113  1.00  0.00           C
ATOM   2890  O   NDC E   4      17.958  56.136  31.612  1.00  0.00           O
ATOM   2891  N   NDC E   5      18.259  58.350  31.622  1.00  0.00           N
ATOM   2892  CA  NDC E   5      18.942  59.648  31.356  1.00  0.00           C
ATOM   2893  HA1 NDC E   5      19.216  59.700  30.281  1.00  0.00           H
ATOM   2894  HA2 NDC E   5      18.233  60.490  31.503  1.00  0.00           H
ATOM   2895  CA5 NDC E   5      17.020  58.560  32.430  1.00  0.00           C
ATOM   2896  HA3 NDC E   5      16.575  57.613  32.803  1.00  0.00           H
ATOM   2897  HA4 NDC E   5      17.327  59.187  33.295  1.00  0.00           H
ATOM   2898  CB  NDC E   5      15.913  59.304  31.687  1.00  0.00           C
ATOM   2899  HB1 NDC E   5      16.157  60.293  31.242  1.00  0.00           H
ATOM   2900  HB2 NDC E   5      15.603  58.581  30.902  1.00  0.00           H
ATOM   2901  CG  NDC E   5      14.839  59.889  32.647  1.00  0.00           C
ATOM   2902  HG1 NDC E   5      14.292  59.005  33.039  1.00  0.00           H
ATOM   2903  HG2 NDC E   5      15.352  60.368  33.509  1.00  0.00           H
ATOM   2904  CD  NDC E   5      13.767  60.693  31.882  1.00  0.00           C
ATOM   2905  HD1 NDC E   5      14.232  61.687  31.707  1.00  0.00           H
ATOM   2906  HD2 NDC E   5      13.434  60.218  30.934  1.00  0.00           H
ATOM   2907  CE  NDC E   5      12.561  61.100  32.769  1.00  0.00           C
ATOM   2908  HE1 NDC E   5      12.055  60.239  33.255  1.00  0.00           H
ATOM   2909  HE2 NDC E   5      12.992  61.732  33.574  1.00  0.00           H
ATOM   2910  CZ  NDC E   5      11.451  61.860  32.035  1.00  0.00           C
ATOM   2911  HZ1 NDC E   5      11.883  62.726  31.489  1.00  0.00           H
ATOM   2912  HZ2 NDC E   5      11.067  61.146  31.276  1.00  0.00           H
ATOM   2913  CH  NDC E   5      10.302  62.400  32.887  1.00  0.00           C
ATOM   2914  HH1 NDC E   5       9.857  61.554  33.452  1.00  0.00           H
ATOM   2915  HH2 NDC E   5      10.669  63.058  33.703  1.00  0.00           H
ATOM   2916  CT  NDC E   5       9.064  63.170  32.223  1.00  0.00           C
ATOM   2917  HT5 NDC E   5       9.280  64.232  31.977  1.00  0.00           H
ATOM   2918  HT6 NDC E   5       8.787  62.680  31.265  1.00  0.00           H
ATOM   2919  CI  NDC E   5       7.723  63.161  33.146  1.00  0.00           C
ATOM   2920  HI1 NDC E   5       7.455  62.105  33.362  1.00  0.00           H
ATOM   2921  HI2 NDC E   5       8.171  63.621  34.053  1.00  0.00           H
ATOM   2922  CK  NDC E   5       6.478  63.906  32.617  1.00  0.00           C
ATOM   2923  HK1 NDC E   5       5.692  63.856  33.401  1.00  0.00           H
ATOM   2924  HK2 NDC E   5       6.141  63.471  31.652  1.00  0.00           H
ATOM   2925  HK3 NDC E   5       6.764  64.978  32.569  1.00  0.00           H
ATOM   2926  C   NDC E   5      20.125  59.862  32.300  1.00  0.00           C
ATOM   2927  O   NDC E   5      20.881  58.973  32.679  1.00  0.00           O
ATOM   2928  N   NDC E   6      20.521  61.091  32.711  1.00  0.00           N
ATOM   2929  CA  NDC E   6      19.764  62.328  32.606  1.00  0.00           C
ATOM   2930  HA1 NDC E   6      20.454  63.196  32.679  1.00  0.00           H
ATOM   2931  HA2 NDC E   6      19.366  62.337  31.569  1.00  0.00           H
ATOM   2932  CA5 NDC E   6      21.746  61.261  33.523  1.00  0.00           C
ATOM   2933  HA3 NDC E   6      21.500  61.946  34.362  1.00  0.00           H
ATOM   2934  HA4 NDC E   6      22.187  60.337  33.954  1.00  0.00           H
ATOM   2935  CB  NDC E   6      22.880  61.947  32.824  1.00  0.00           C
ATOM   2936  HB1 NDC E   6      23.230  61.230  32.051  1.00  0.00           H
ATOM   2937  HB2 NDC E   6      22.728  62.968  32.414  1.00  0.00           H
ATOM   2938  CG  NDC E   6      24.080  62.257  33.813  1.00  0.00           C
ATOM   2939  HG1 NDC E   6      23.654  62.889  34.621  1.00  0.00           H
ATOM   2940  HG2 NDC E   6      24.472  61.278  34.163  1.00  0.00           H
ATOM   2941  CD  NDC E   6      25.282  62.933  33.176  1.00  0.00           C
ATOM   2942  HD1 NDC E   6      25.598  62.263  32.347  1.00  0.00           H
ATOM   2943  HD2 NDC E   6      24.935  63.834  32.628  1.00  0.00           H
ATOM   2944  CE  NDC E   6      26.413  63.274  34.171  1.00  0.00           C
ATOM   2945  HE1 NDC E   6      26.057  63.973  34.959  1.00  0.00           H
ATOM   2946  HE2 NDC E   6      26.597  62.359  34.774  1.00  0.00           H
ATOM   2947  CZ  NDC E   6      27.661  63.723  33.427  1.00  0.00           C
ATOM   2948  HZ1 NDC E   6      27.941  62.984  32.646  1.00  0.00           H
ATOM   2949  HZ2 NDC E   6      27.441  64.626  32.819  1.00  0.00           H
ATOM   2950  CH  NDC E   6      28.857  64.109  34.402  1.00  0.00           C
ATOM   2951  HH1 NDC E   6      29.300  63.196  34.854  1.00  0.00           H
ATOM   2952  HH2 NDC E   6      28.394  64.848  35.090  1.00  0.00           H
ATOM   2953  CT  NDC E   6      29.929  64.993  33.695  1.00  0.00           C
ATOM   2954  HT5 NDC E   6      30.397  64.320  32.945  1.00  0.00           H
ATOM   2955  HT6 NDC E   6      29.404  65.772  33.102  1.00  0.00           H
ATOM   2956  CI  NDC E   6      31.013  65.647  34.652  1.00  0.00           C
ATOM   2957  HI1 NDC E   6      30.592  66.364  35.390  1.00  0.00           H
ATOM   2958  HI2 NDC E   6      31.381  64.807  35.279  1.00  0.00           H
ATOM   2959  CK  NDC E   6      32.056  66.322  33.802  1.00  0.00           C
ATOM   2960  HK1 NDC E   6      32.430  65.736  32.935  1.00  0.00           H
ATOM   2961  HK2 NDC E   6      32.889  66.632  34.469  1.00  0.00           H
ATOM   2962  HK3 NDC E   6      31.728  67.323  33.451  1.00  0.00           H
ATOM   2963  C   NDC E   6      18.698  62.440  33.685  1.00  0.00           C
ATOM   2964  O   NDC E   6      17.980  61.472  33.882  1.00  0.00           O
ATOM   2965  N   NDC E   7      18.309  63.652  34.098  1.00  0.00           N
ATOM   2966  CA  NDC E   7      18.971  64.911  33.660  1.00  0.00           C
ATOM   2967  HA1 NDC E   7      19.406  64.970  32.639  1.00  0.00           H
ATOM   2968  HA2 NDC E   7      18.150  65.656  33.580  1.00  0.00           H
ATOM   2969  CA5 NDC E   7      17.110  63.767  34.861  1.00  0.00           C
ATOM   2970  HA3 NDC E   7      17.000  62.944  35.600  1.00  0.00           H
ATOM   2971  HA4 NDC E   7      17.246  64.676  35.486  1.00  0.00           H
ATOM   2972  CB  NDC E   7      15.888  64.024  34.022  1.00  0.00           C
ATOM   2973  HB1 NDC E   7      16.205  64.914  33.438  1.00  0.00           H
ATOM   2974  HB2 NDC E   7      15.640  63.126  33.417  1.00  0.00           H
ATOM   2975  CG  NDC E   7      14.601  64.529  34.703  1.00  0.00           C
ATOM   2976  HG1 NDC E   7      14.195  63.765  35.400  1.00  0.00           H
ATOM   2977  HG2 NDC E   7      14.933  65.372  35.347  1.00  0.00           H
ATOM   2978  CD  NDC E   7      13.607  65.271  33.706  1.00  0.00           C
ATOM   2979  HD1 NDC E   7      14.099  66.134  33.209  1.00  0.00           H
ATOM   2980  HD2 NDC E   7      13.331  64.614  32.854  1.00  0.00           H
ATOM   2981  CE  NDC E   7      12.306  65.745  34.440  1.00  0.00           C
ATOM   2982  HE1 NDC E   7      11.979  64.834  34.984  1.00  0.00           H
ATOM   2983  HE2 NDC E   7      12.587  66.558  35.143  1.00  0.00           H
ATOM   2984  CZ  NDC E   7      11.258  66.231  33.443  1.00  0.00           C
ATOM   2985  HZ1 NDC E   7      11.718  67.058  32.862  1.00  0.00           H
ATOM   2986  HZ2 NDC E   7      10.902  65.481  32.705  1.00  0.00           H
ATOM   2987  CH  NDC E   7      10.167  67.030  34.235  1.00  0.00           C
ATOM   2988  HH1 NDC E   7       9.911  66.462  35.155  1.00  0.00           H
ATOM   2989  HH2 NDC E   7      10.609  67.992  34.574  1.00  0.00           H
ATOM   2990  CT  NDC E   7       8.974  67.369  33.303  1.00  0.00           C
ATOM   2991  HT5 NDC E   7       9.257  68.089  32.505  1.00  0.00           H
ATOM   2992  HT6 NDC E   7       8.552  66.487  32.774  1.00  0.00           H
ATOM   2993  CI  NDC E   7       7.861  68.034  34.100  1.00  0.00           C
ATOM   2994  HI1 NDC E   7       7.502  67.286  34.839  1.00  0.00           H
ATOM   2995  HI2 NDC E   7       8.280  68.861  34.712  1.00  0.00           H
ATOM   2996  CK  NDC E   7       6.666  68.543  33.328  1.00  0.00           C
ATOM   2997  HK1 NDC E   7       7.031  69.266  32.568  1.00  0.00           H
ATOM   2998  HK2 NDC E   7       5.882  68.941  34.007  1.00  0.00           H
ATOM   2999  HK3 NDC E   7       6.140  67.656  32.912  1.00  0.00           H
ATOM   3000  C   NDC E   7      20.097  65.177  34.632  1.00  0.00           C
ATOM   3001  O   NDC E   7      20.802  64.210  35.047  1.00  0.00           O
ATOM   3002  N   NDC E   8      20.456  66.440  34.832  1.00  0.00           N
ATOM   3003  CA  NDC E   8      19.650  67.635  34.520  1.00  0.00           C
ATOM   3004  HA1 NDC E   8      20.352  68.493  34.607  1.00  0.00           H
ATOM   3005  HA2 NDC E   8      19.179  67.598  33.515  1.00  0.00           H
ATOM   3006  CA5 NDC E   8      21.619  66.700  35.689  1.00  0.00           C
ATOM   3007  HA3 NDC E   8      21.574  67.712  36.145  1.00  0.00           H
ATOM   3008  HA4 NDC E   8      21.662  66.023  36.569  1.00  0.00           H
ATOM   3009  CB  NDC E   8      22.969  66.691  34.884  1.00  0.00           C
ATOM   3010  HB1 NDC E   8      23.236  65.719  34.419  1.00  0.00           H
ATOM   3011  HB2 NDC E   8      22.784  67.541  34.193  1.00  0.00           H
ATOM   3012  CG  NDC E   8      24.171  67.103  35.785  1.00  0.00           C
ATOM   3013  HG1 NDC E   8      24.010  68.110  36.225  1.00  0.00           H
ATOM   3014  HG2 NDC E   8      24.242  66.349  36.598  1.00  0.00           H
ATOM   3015  CD  NDC E   8      25.407  67.237  34.934  1.00  0.00           C
ATOM   3016  HD1 NDC E   8      25.882  66.367  34.433  1.00  0.00           H
ATOM   3017  HD2 NDC E   8      25.251  67.958  34.104  1.00  0.00           H
ATOM   3018  CE  NDC E   8      26.507  67.999  35.727  1.00  0.00           C
ATOM   3019  HE1 NDC E   8      25.966  68.835  36.219  1.00  0.00           H
ATOM   3020  HE2 NDC E   8      26.892  67.346  36.539  1.00  0.00           H
ATOM   3021  CZ  NDC E   8      27.674  68.588  35.011  1.00  0.00           C
ATOM   3022  HZ1 NDC E   8      28.258  67.869  34.397  1.00  0.00           H
ATOM   3023  HZ2 NDC E   8      27.410  69.357  34.254  1.00  0.00           H
ATOM   3024  CH  NDC E   8      28.655  69.280  35.968  1.00  0.00           C
ATOM   3025  HH1 NDC E   8      28.914  68.570  36.783  1.00  0.00           H
ATOM   3026  HH2 NDC E   8      28.150  70.104  36.515  1.00  0.00           H
ATOM   3027  CT  NDC E   8      29.873  69.757  35.275  1.00  0.00           C
ATOM   3028  HT5 NDC E   8      30.415  68.916  34.793  1.00  0.00           H
ATOM   3029  HT6 NDC E   8      29.646  70.393  34.393  1.00  0.00           H
ATOM   3030  CI  NDC E   8      30.883  70.536  36.073  1.00  0.00           C
ATOM   3031  HI1 NDC E   8      30.410  71.425  36.543  1.00  0.00           H
ATOM   3032  HI2 NDC E   8      31.325  69.899  36.869  1.00  0.00           H
ATOM   3033  CK  NDC E   8      32.155  70.970  35.286  1.00  0.00           C
ATOM   3034  HK1 NDC E   8      32.979  71.427  35.874  1.00  0.00           H
ATOM   3035  HK2 NDC E   8      31.804  71.709  34.534  1.00  0.00           H
ATOM   3036  HK3 NDC E   8      32.581  70.197  34.611  1.00  0.00           H
ATOM   3037  C   NDC E   8      18.445  67.962  35.517  1.00  0.00           C
ATOM   3038  O   NDC E   8      17.706  67.012  35.991  1.00  0.00           O
ATOM   3039  N   NDC E   9      18.108  69.271  35.796  1.00  0.00           N
ATOM   3040  CA  NDC E   9      18.811  70.452  35.354  1.00  0.00           C
ATOM   3041  HA1 NDC E   9      19.022  70.388  34.265  1.00  0.00           H
ATOM   3042  HA2 NDC E   9      18.134  71.324  35.473  1.00  0.00           H
ATOM   3043  CA5 NDC E   9      16.953  69.496  36.625  1.00  0.00           C
ATOM   3044  HA3 NDC E   9      16.847  68.742  37.434  1.00  0.00           H
ATOM   3045  HA4 NDC E   9      16.926  70.513  37.072  1.00  0.00           H
ATOM   3046  CB  NDC E   9      15.587  69.398  35.946  1.00  0.00           C
ATOM   3047  HB1 NDC E   9      15.681  70.096  35.088  1.00  0.00           H
ATOM   3048  HB2 NDC E   9      15.321  68.379  35.592  1.00  0.00           H
ATOM   3049  CG  NDC E   9      14.298  69.944  36.699  1.00  0.00           C
ATOM   3050  HG1 NDC E   9      14.107  69.113  37.412  1.00  0.00           H
ATOM   3051  HG2 NDC E   9      14.458  70.921  37.204  1.00  0.00           H
ATOM   3052  CD  NDC E   9      13.136  70.070  35.727  1.00  0.00           C
ATOM   3053  HD1 NDC E   9      13.285  70.798  34.901  1.00  0.00           H
ATOM   3054  HD2 NDC E   9      12.946  69.108  35.205  1.00  0.00           H
ATOM   3055  CE  NDC E   9      11.902  70.600  36.543  1.00  0.00           C
ATOM   3056  HE1 NDC E   9      11.629  69.912  37.371  1.00  0.00           H
ATOM   3057  HE2 NDC E   9      12.173  71.539  37.070  1.00  0.00           H
ATOM   3058  CZ  NDC E   9      10.751  70.966  35.702  1.00  0.00           C
ATOM   3059  HZ1 NDC E   9      11.187  71.783  35.089  1.00  0.00           H
ATOM   3060  HZ2 NDC E   9      10.538  70.083  35.062  1.00  0.00           H
ATOM   3061  CH  NDC E   9       9.603  71.563  36.407  1.00  0.00           C
ATOM   3062  HH1 NDC E   9       8.959  70.855  36.970  1.00  0.00           H
ATOM   3063  HH2 NDC E   9       9.980  72.333  37.113  1.00  0.00           H
ATOM   3064  CT  NDC E   9       8.533  72.118  35.486  1.00  0.00           C
ATOM   3065  HT5 NDC E   9       9.034  72.871  34.841  1.00  0.00           H
ATOM   3066  HT6 NDC E   9       8.123  71.228  34.962  1.00  0.00           H
ATOM   3067  CI  NDC E   9       7.299  72.765  36.179  1.00  0.00           C
ATOM   3068  HI1 NDC E   9       6.777  72.062  36.863  1.00  0.00           H
ATOM   3069  HI2 NDC E   9       7.641  73.634  36.781  1.00  0.00           H
ATOM   3070  CK  NDC E   9       6.238  73.347  35.165  1.00  0.00           C
ATOM   3071  HK1 NDC E   9       6.771  74.104  34.551  1.00  0.00           H
ATOM   3072  HK2 NDC E   9       5.435  73.897  35.701  1.00  0.00           H
ATOM   3073  HK3 NDC E   9       5.785  72.577  34.505  1.00  0.00           H
ATOM   3074  C   NDC E   9      20.093  70.727  36.170  1.00  0.00           C
ATOM   3075  O   NDC E   9      20.501  69.822  36.917  1.00  0.00           O
ATOM   3076  N   NDC E  10      20.727  71.952  36.125  1.00  0.00           N
ATOM   3077  CA  NDC E  10      20.224  73.083  35.359  1.00  0.00           C
ATOM   3078  HA1 NDC E  10      21.030  73.792  35.072  1.00  0.00           H
ATOM   3079  HA2 NDC E  10      19.910  72.682  34.372  1.00  0.00           H
ATOM   3080  CA5 NDC E  10      21.880  72.294  36.998  1.00  0.00           C
ATOM   3081  HA3 NDC E  10      21.698  73.298  37.437  1.00  0.00           H
ATOM   3082  HA4 NDC E  10      21.838  71.612  37.874  1.00  0.00           H
ATOM   3083  CB  NDC E  10      23.199  72.177  36.265  1.00  0.00           C
ATOM   3084  HB1 NDC E  10      23.271  71.153  35.842  1.00  0.00           H
ATOM   3085  HB2 NDC E  10      23.243  72.876  35.402  1.00  0.00           H
ATOM   3086  CG  NDC E  10      24.446  72.510  37.113  1.00  0.00           C
ATOM   3087  HG1 NDC E  10      24.275  73.573  37.386  1.00  0.00           H
ATOM   3088  HG2 NDC E  10      24.260  71.862  37.996  1.00  0.00           H
ATOM   3089  CD  NDC E  10      25.762  72.553  36.371  1.00  0.00           C
ATOM   3090  HD1 NDC E  10      26.012  71.493  36.153  1.00  0.00           H
ATOM   3091  HD2 NDC E  10      25.601  73.190  35.475  1.00  0.00           H
ATOM   3092  CE  NDC E  10      26.915  73.214  37.237  1.00  0.00           C
ATOM   3093  HE1 NDC E  10      26.418  74.013  37.827  1.00  0.00           H
ATOM   3094  HE2 NDC E  10      27.363  72.407  37.856  1.00  0.00           H
ATOM   3095  CZ  NDC E  10      27.980  73.785  36.344  1.00  0.00           C
ATOM   3096  HZ1 NDC E  10      28.306  73.017  35.610  1.00  0.00           H
ATOM   3097  HZ2 NDC E  10      27.597  74.646  35.755  1.00  0.00           H
ATOM   3098  CH  NDC E  10      29.272  74.140  37.137  1.00  0.00           C
ATOM   3099  HH1 NDC E  10      29.645  73.261  37.704  1.00  0.00           H
ATOM   3100  HH2 NDC E  10      28.808  74.884  37.820  1.00  0.00           H
ATOM   3101  CT  NDC E  10      30.319  74.787  36.295  1.00  0.00           C
ATOM   3102  HT5 NDC E  10      30.770  74.217  35.454  1.00  0.00           H
ATOM   3103  HT6 NDC E  10      29.862  75.665  35.789  1.00  0.00           H
ATOM   3104  CI  NDC E  10      31.554  75.101  37.103  1.00  0.00           C
ATOM   3105  HI1 NDC E  10      31.230  75.766  37.932  1.00  0.00           H
ATOM   3106  HI2 NDC E  10      31.864  74.138  37.562  1.00  0.00           H
ATOM   3107  CK  NDC E  10      32.825  75.640  36.356  1.00  0.00           C
ATOM   3108  HK1 NDC E  10      33.260  74.902  35.648  1.00  0.00           H
ATOM   3109  HK2 NDC E  10      33.568  75.920  37.133  1.00  0.00           H
ATOM   3110  HK3 NDC E  10      32.541  76.587  35.850  1.00  0.00           H
ATOM   3111  C   NDC E  10      19.075  73.844  35.969  1.00  0.00           C
ATOM   3112  O   NDC E  10      18.430  73.397  36.930  1.00  0.00           O
ATOM   3113  N   NTE E   1      18.658  74.914  35.250  1.00  0.00           N
ATOM   3114  CA  NTE E   1      19.538  75.672  34.315  1.00  0.00           C
ATOM   3115  HA1 NTE E   1      18.966  76.243  33.553  1.00  0.00           H
ATOM   3116  HA2 NTE E   1      20.195  75.047  33.673  1.00  0.00           H
ATOM   3117  CA5 NTE E   1      17.386  75.579  35.634  1.00  0.00           C
ATOM   3118  HA3 NTE E   1      16.673  74.867  36.102  1.00  0.00           H
ATOM   3119  HA4 NTE E   1      17.569  76.355  36.408  1.00  0.00           H
ATOM   3120  CB  NTE E   1      16.587  76.171  34.537  1.00  0.00           C
ATOM   3121  HB1 NTE E   1      17.125  77.055  34.131  1.00  0.00           H
ATOM   3122  HB2 NTE E   1      15.644  76.507  35.018  1.00  0.00           H
ATOM   3123  OG  NTE E   1      16.226  75.202  33.552  1.00  0.00           O
ATOM   3124  CD  NTE E   1      15.915  75.680  32.281  1.00  0.00           C
ATOM   3125  HD1 NTE E   1      16.768  76.304  31.940  1.00  0.00           H
ATOM   3126  HD2 NTE E   1      15.005  76.302  32.425  1.00  0.00           H
ATOM   3127  CE  NTE E   1      15.743  74.586  31.175  1.00  0.00           C
ATOM   3128  HE1 NTE E   1      16.595  73.873  31.194  1.00  0.00           H
ATOM   3129  HE2 NTE E   1      15.625  75.055  30.175  1.00  0.00           H
ATOM   3130  OZ  NTE E   1      14.511  73.876  31.529  1.00  0.00           O
ATOM   3131  CH  NTE E   1      14.142  72.971  30.451  1.00  0.00           C
ATOM   3132  HH1 NTE E   1      13.323  72.352  30.875  1.00  0.00           H
ATOM   3133  HH2 NTE E   1      14.926  72.213  30.236  1.00  0.00           H
ATOM   3134  CT  NTE E   1      13.634  73.602  29.193  1.00  0.00           C
ATOM   3135  HT5 NTE E   1      13.126  72.836  28.570  1.00  0.00           H
ATOM   3136  HT6 NTE E   1      12.966  74.444  29.473  1.00  0.00           H
ATOM   3137  OI  NTE E   1      14.679  74.018  28.338  1.00  0.00           O
ATOM   3138  CK  NTE E   1      14.195  74.658  27.183  1.00  0.00           C
ATOM   3139  HK1 NTE E   1      15.000  74.575  26.421  1.00  0.00           H
ATOM   3140  HK2 NTE E   1      13.203  74.366  26.779  1.00  0.00           H
ATOM   3141  HK3 NTE E   1      14.083  75.741  27.406  1.00  0.00           H
ATOM   3142  C   NTE E   1      20.304  76.684  35.154  1.00  0.00           C
ATOM   3143  O   NTE E   1      20.236  76.599  36.390  1.00  0.00           O
ATOM   3144  N   NTE E   2      21.358  77.409  34.576  1.00  0.00           N
ATOM   3145  CA  NTE E   2      21.615  77.672  33.153  1.00  0.00           C
ATOM   3146  HA1 NTE E   2      22.649  78.068  33.060  1.00  0.00           H
ATOM   3147  HA2 NTE E   2      21.480  76.776  32.511  1.00  0.00           H
ATOM   3148  CA5 NTE E   2      22.223  78.154  35.476  1.00  0.00           C
ATOM   3149  HA3 NTE E   2      22.738  78.998  34.971  1.00  0.00           H
ATOM   3150  HA4 NTE E   2      21.700  78.595  36.352  1.00  0.00           H
ATOM   3151  CB  NTE E   2      23.307  77.217  36.047  1.00  0.00           C
ATOM   3152  HB1 NTE E   2      22.887  76.408  36.683  1.00  0.00           H
ATOM   3153  HB2 NTE E   2      23.842  76.659  35.249  1.00  0.00           H
ATOM   3154  OG  NTE E   2      24.113  77.981  36.907  1.00  0.00           O
ATOM   3155  CD  NTE E   2      25.242  77.250  37.378  1.00  0.00           C
ATOM   3156  HD1 NTE E   2      24.934  76.410  38.036  1.00  0.00           H
ATOM   3157  HD2 NTE E   2      25.772  76.785  36.519  1.00  0.00           H
ATOM   3158  CE  NTE E   2      26.076  78.060  38.338  1.00  0.00           C
ATOM   3159  HE1 NTE E   2      25.510  78.316  39.259  1.00  0.00           H
ATOM   3160  HE2 NTE E   2      26.316  79.081  37.970  1.00  0.00           H
ATOM   3161  OZ  NTE E   2      27.267  77.313  38.629  1.00  0.00           O
ATOM   3162  CH  NTE E   2      28.033  77.955  39.681  1.00  0.00           C
ATOM   3163  HH1 NTE E   2      27.553  78.889  40.042  1.00  0.00           H
ATOM   3164  HH2 NTE E   2      27.988  77.303  40.579  1.00  0.00           H
ATOM   3165  CT  NTE E   2      29.531  78.214  39.461  1.00  0.00           C
ATOM   3166  HT5 NTE E   2      29.931  77.273  39.026  1.00  0.00           H
ATOM   3167  HT6 NTE E   2      29.994  78.569  40.406  1.00  0.00           H
ATOM   3168  OI  NTE E   2      29.552  79.218  38.397  1.00  0.00           O
ATOM   3169  CK  NTE E   2      30.946  79.523  38.032  1.00  0.00           C
ATOM   3170  HK1 NTE E   2      31.005  80.469  37.453  1.00  0.00           H
ATOM   3171  HK2 NTE E   2      31.286  78.658  37.424  1.00  0.00           H
ATOM   3172  HK3 NTE E   2      31.410  79.618  39.037  1.00  0.00           H
ATOM   3173  C   NTE E   2      20.694  78.684  32.541  1.00  0.00           C
ATOM   3174  O   NTE E   2      19.489  78.480  32.692  1.00  0.00           O
ATOM   3175  N   NTE E   3      21.128  79.477  31.534  1.00  0.00           N
ATOM   3176  CA  NTE E   3      22.483  79.395  30.931  1.00  0.00           C
ATOM   3177  HA1 NTE E   3      22.324  79.792  29.906  1.00  0.00           H
ATOM   3178  HA2 NTE E   3      22.823  78.340  30.862  1.00  0.00           H
ATOM   3179  CA5 NTE E   3      20.290  80.548  31.010  1.00  0.00           C
ATOM   3180  HA3 NTE E   3      19.518  80.829  31.758  1.00  0.00           H
ATOM   3181  HA4 NTE E   3      20.830  81.470  30.707  1.00  0.00           H
ATOM   3182  CB  NTE E   3      19.536  80.192  29.786  1.00  0.00           C
ATOM   3183  HB1 NTE E   3      18.608  79.592  29.906  1.00  0.00           H
ATOM   3184  HB2 NTE E   3      20.213  79.609  29.126  1.00  0.00           H
ATOM   3185  OG  NTE E   3      19.043  81.332  29.056  1.00  0.00           O
ATOM   3186  CD  NTE E   3      18.945  81.046  27.697  1.00  0.00           C
ATOM   3187  HD1 NTE E   3      18.539  80.011  27.689  1.00  0.00           H
ATOM   3188  HD2 NTE E   3      19.932  81.045  27.187  1.00  0.00           H
ATOM   3189  CE  NTE E   3      17.949  81.969  27.035  1.00  0.00           C
ATOM   3190  HE1 NTE E   3      18.125  81.834  25.946  1.00  0.00           H
ATOM   3191  HE2 NTE E   3      18.120  83.042  27.267  1.00  0.00           H
ATOM   3192  OZ  NTE E   3      16.598  81.720  27.316  1.00  0.00           O
ATOM   3193  CH  NTE E   3      15.646  82.696  26.845  1.00  0.00           C
ATOM   3194  HH1 NTE E   3      15.811  83.019  25.795  1.00  0.00           H
ATOM   3195  HH2 NTE E   3      15.708  83.573  27.524  1.00  0.00           H
ATOM   3196  CT  NTE E   3      14.206  82.226  26.736  1.00  0.00           C
ATOM   3197  HT5 NTE E   3      13.584  83.092  26.424  1.00  0.00           H
ATOM   3198  HT6 NTE E   3      14.057  81.366  26.048  1.00  0.00           H
ATOM   3199  OI  NTE E   3      13.780  81.717  27.986  1.00  0.00           O
ATOM   3200  CK  NTE E   3      12.318  81.562  27.992  1.00  0.00           C
ATOM   3201  HK1 NTE E   3      12.036  80.791  27.243  1.00  0.00           H
ATOM   3202  HK2 NTE E   3      11.934  81.265  28.991  1.00  0.00           H
ATOM   3203  HK3 NTE E   3      11.935  82.579  27.763  1.00  0.00           H
ATOM   3204  C   NTE E   3      23.477  80.189  31.675  1.00  0.00           C
ATOM   3205  O   NTE E   3      23.449  80.194  32.929  1.00  0.00           O
ATOM   3206  N   NTE E   4      24.656  80.560  31.047  1.00  0.00           N
ATOM   3207  CA  NTE E   4      24.918  80.577  29.607  1.00  0.00           C
ATOM   3208  HA1 NTE E   4      26.022  80.512  29.497  1.00  0.00           H
ATOM   3209  HA2 NTE E   4      24.487  79.733  29.028  1.00  0.00           H
ATOM   3210  CA5 NTE E   4      25.774  81.167  31.846  1.00  0.00           C
ATOM   3211  HA3 NTE E   4      26.012  80.559  32.746  1.00  0.00           H
ATOM   3212  HA4 NTE E   4      26.706  81.387  31.284  1.00  0.00           H
ATOM   3213  CB  NTE E   4      25.329  82.572  32.326  1.00  0.00           C
ATOM   3214  HB1 NTE E   4      24.951  83.093  31.421  1.00  0.00           H
ATOM   3215  HB2 NTE E   4      24.635  82.462  33.186  1.00  0.00           H
ATOM   3216  OG  NTE E   4      26.380  83.423  32.827  1.00  0.00           O
ATOM   3217  CD  NTE E   4      25.822  84.472  33.543  1.00  0.00           C
ATOM   3218  HD1 NTE E   4      24.792  84.722  33.211  1.00  0.00           H
ATOM   3219  HD2 NTE E   4      25.710  84.187  34.611  1.00  0.00           H
ATOM   3220  CE  NTE E   4      26.752  85.744  33.601  1.00  0.00           C
ATOM   3221  HE1 NTE E   4      27.770  85.438  33.923  1.00  0.00           H
ATOM   3222  HE2 NTE E   4      26.356  86.415  34.394  1.00  0.00           H
ATOM   3223  OZ  NTE E   4      26.730  86.429  32.339  1.00  0.00           O
ATOM   3224  CH  NTE E   4      27.666  87.494  32.270  1.00  0.00           C
ATOM   3225  HH1 NTE E   4      27.521  88.144  33.160  1.00  0.00           H
ATOM   3226  HH2 NTE E   4      28.673  87.024  32.276  1.00  0.00           H
ATOM   3227  CT  NTE E   4      27.507  88.200  30.949  1.00  0.00           C
ATOM   3228  HT5 NTE E   4      27.596  87.487  30.101  1.00  0.00           H
ATOM   3229  HT6 NTE E   4      28.419  88.829  30.868  1.00  0.00           H
ATOM   3230  OI  NTE E   4      26.299  89.007  30.847  1.00  0.00           O
ATOM   3231  CK  NTE E   4      26.066  89.516  29.487  1.00  0.00           C
ATOM   3232  HK1 NTE E   4      25.837  88.668  28.807  1.00  0.00           H
ATOM   3233  HK2 NTE E   4      26.996  90.052  29.200  1.00  0.00           H
ATOM   3234  HK3 NTE E   4      25.211  90.226  29.492  1.00  0.00           H
ATOM   3235  C   NTE E   4      24.546  81.791  28.914  1.00  0.00           C
ATOM   3236  O   NTE E   4      23.450  82.237  29.193  1.00  0.00           O
ATOM   3237  N   NTE E   5      25.278  82.325  27.914  1.00  0.00           N
ATOM   3238  CA  NTE E   5      26.472  81.808  27.288  1.00  0.00           C
ATOM   3239  HA1 NTE E   5      26.504  82.180  26.242  1.00  0.00           H
ATOM   3240  HA2 NTE E   5      26.342  80.705  27.308  1.00  0.00           H
ATOM   3241  CA5 NTE E   5      24.700  83.525  27.243  1.00  0.00           C
ATOM   3242  HA3 NTE E   5      24.403  84.287  27.996  1.00  0.00           H
ATOM   3243  HA4 NTE E   5      25.371  84.178  26.645  1.00  0.00           H
ATOM   3244  CB  NTE E   5      23.601  83.107  26.198  1.00  0.00           C
ATOM   3245  HB1 NTE E   5      22.901  82.537  26.845  1.00  0.00           H
ATOM   3246  HB2 NTE E   5      23.991  82.464  25.380  1.00  0.00           H
ATOM   3247  OG  NTE E   5      23.048  84.224  25.469  1.00  0.00           O
ATOM   3248  CD  NTE E   5      22.406  83.826  24.293  1.00  0.00           C
ATOM   3249  HD1 NTE E   5      21.675  83.031  24.551  1.00  0.00           H
ATOM   3250  HD2 NTE E   5      23.196  83.370  23.658  1.00  0.00           H
ATOM   3251  CE  NTE E   5      21.541  84.823  23.384  1.00  0.00           C
ATOM   3252  HE1 NTE E   5      21.322  84.294  22.432  1.00  0.00           H
ATOM   3253  HE2 NTE E   5      22.072  85.777  23.180  1.00  0.00           H
ATOM   3254  OZ  NTE E   5      20.275  85.106  24.010  1.00  0.00           O
ATOM   3255  CH  NTE E   5      19.423  85.857  23.168  1.00  0.00           C
ATOM   3256  HH1 NTE E   5      19.397  85.477  22.124  1.00  0.00           H
ATOM   3257  HH2 NTE E   5      19.830  86.886  23.258  1.00  0.00           H
ATOM   3258  CT  NTE E   5      17.984  85.863  23.745  1.00  0.00           C
ATOM   3259  HT5 NTE E   5      17.600  84.827  23.628  1.00  0.00           H
ATOM   3260  HT6 NTE E   5      17.956  86.207  24.801  1.00  0.00           H
ATOM   3261  OI  NTE E   5      17.173  86.783  22.930  1.00  0.00           O
ATOM   3262  CK  NTE E   5      15.789  86.439  23.140  1.00  0.00           C
ATOM   3263  HK1 NTE E   5      15.366  86.808  24.098  1.00  0.00           H
ATOM   3264  HK2 NTE E   5      15.168  86.918  22.353  1.00  0.00           H
ATOM   3265  HK3 NTE E   5      15.644  85.338  23.091  1.00  0.00           H
ATOM   3266  C   NTE E   5      27.865  81.953  28.052  1.00  0.00           C
ATOM   3267  O   NTE E   5      27.987  81.873  29.275  1.00  0.00           O
ATOM   3268  N   NTE E   6      28.989  82.042  27.313  1.00  0.00           N
ATOM   3269  CA  NTE E   6      29.018  82.282  25.930  1.00  0.00           C
ATOM   3270  HA1 NTE E   6      30.044  82.140  25.528  1.00  0.00           H
ATOM   3271  HA2 NTE E   6      28.445  81.557  25.314  1.00  0.00           H
ATOM   3272  CA5 NTE E   6      30.242  82.081  28.009  1.00  0.00           C
ATOM   3273  HA3 NTE E   6      30.805  82.996  27.726  1.00  0.00           H
ATOM   3274  HA4 NTE E   6      30.227  82.182  29.116  1.00  0.00           H
ATOM   3275  CB  NTE E   6      31.209  80.867  27.595  1.00  0.00           C
ATOM   3276  HB1 NTE E   6      30.708  79.885  27.740  1.00  0.00           H
ATOM   3277  HB2 NTE E   6      31.489  80.798  26.522  1.00  0.00           H
ATOM   3278  OG  NTE E   6      32.437  80.982  28.276  1.00  0.00           O
ATOM   3279  CD  NTE E   6      33.065  79.729  28.453  1.00  0.00           C
ATOM   3280  HD1 NTE E   6      32.295  79.008  28.801  1.00  0.00           H
ATOM   3281  HD2 NTE E   6      33.648  79.497  27.536  1.00  0.00           H
ATOM   3282  CE  NTE E   6      33.890  79.607  29.722  1.00  0.00           C
ATOM   3283  HE1 NTE E   6      34.651  80.413  29.647  1.00  0.00           H
ATOM   3284  HE2 NTE E   6      34.396  78.618  29.748  1.00  0.00           H
ATOM   3285  OZ  NTE E   6      33.118  79.592  30.939  1.00  0.00           O
ATOM   3286  CH  NTE E   6      33.801  79.831  32.103  1.00  0.00           C
ATOM   3287  HH1 NTE E   6      34.662  80.483  31.843  1.00  0.00           H
ATOM   3288  HH2 NTE E   6      33.092  80.390  32.750  1.00  0.00           H
ATOM   3289  CT  NTE E   6      34.250  78.605  32.808  1.00  0.00           C
ATOM   3290  HT5 NTE E   6      34.848  77.926  32.164  1.00  0.00           H
ATOM   3291  HT6 NTE E   6      33.293  78.183  33.182  1.00  0.00           H
ATOM   3292  OI  NTE E   6      34.885  78.948  34.063  1.00  0.00           O
ATOM   3293  CK  NTE E   6      36.187  79.537  33.838  1.00  0.00           C
ATOM   3294  HK1 NTE E   6      36.610  79.747  34.843  1.00  0.00           H
ATOM   3295  HK2 NTE E   6      36.167  80.489  33.265  1.00  0.00           H
ATOM   3296  HK3 NTE E   6      36.803  78.790  33.294  1.00  0.00           H
ATOM   3297  C   NTE E   6      28.765  83.760  25.642  1.00  0.00           C
ATOM   3298  O   NTE E   6      28.288  84.443  26.557  1.00  0.00           O
ATOM   3299  N   NTE E   7      28.716  84.299  24.372  1.00  0.00           N
ATOM   3300  CA  NTE E   7      29.059  83.476  23.140  1.00  0.00           C
ATOM   3301  HA1 NTE E   7      28.207  83.527  22.429  1.00  0.00           H
ATOM   3302  HA2 NTE E   7      29.182  82.390  23.339  1.00  0.00           H
ATOM   3303  CA5 NTE E   7      28.023  85.504  24.035  1.00  0.00           C
ATOM   3304  HA3 NTE E   7      28.376  86.287  24.739  1.00  0.00           H
ATOM   3305  HA4 NTE E   7      28.326  85.762  22.997  1.00  0.00           H
ATOM   3306  CB  NTE E   7      26.526  85.280  24.044  1.00  0.00           C
ATOM   3307  HB1 NTE E   7      26.245  84.979  25.076  1.00  0.00           H
ATOM   3308  HB2 NTE E   7      26.401  84.377  23.410  1.00  0.00           H
ATOM   3309  OG  NTE E   7      25.771  86.436  23.624  1.00  0.00           O
ATOM   3310  CD  NTE E   7      25.396  86.325  22.248  1.00  0.00           C
ATOM   3311  HD1 NTE E   7      24.723  85.444  22.170  1.00  0.00           H
ATOM   3312  HD2 NTE E   7      26.340  86.088  21.712  1.00  0.00           H
ATOM   3313  CE  NTE E   7      24.692  87.471  21.556  1.00  0.00           C
ATOM   3314  HE1 NTE E   7      24.766  87.207  20.479  1.00  0.00           H
ATOM   3315  HE2 NTE E   7      25.139  88.487  21.614  1.00  0.00           H
ATOM   3316  OZ  NTE E   7      23.287  87.662  22.047  1.00  0.00           O
ATOM   3317  CH  NTE E   7      22.729  88.795  21.359  1.00  0.00           C
ATOM   3318  HH1 NTE E   7      22.960  88.802  20.272  1.00  0.00           H
ATOM   3319  HH2 NTE E   7      23.349  89.652  21.699  1.00  0.00           H
ATOM   3320  CT  NTE E   7      21.261  89.049  21.591  1.00  0.00           C
ATOM   3321  HT5 NTE E   7      20.977  88.805  22.637  1.00  0.00           H
ATOM   3322  HT6 NTE E   7      21.028  90.112  21.367  1.00  0.00           H
ATOM   3323  OI  NTE E   7      20.284  88.234  20.916  1.00  0.00           O
ATOM   3324  CK  NTE E   7      19.036  88.932  20.887  1.00  0.00           C
ATOM   3325  HK1 NTE E   7      18.214  88.279  20.522  1.00  0.00           H
ATOM   3326  HK2 NTE E   7      18.702  89.166  21.920  1.00  0.00           H
ATOM   3327  HK3 NTE E   7      18.964  89.869  20.295  1.00  0.00           H
ATOM   3328  C   NTE E   7      30.340  83.974  22.601  1.00  0.00           C
ATOM   3329  O   NTE E   7      31.174  84.484  23.371  1.00  0.00           O
ATOM   3330  N   NTE E   8      30.785  83.305  21.468  1.00  0.00           N
ATOM   3331  CA  NTE E   8      29.913  82.537  20.585  1.00  0.00           C
ATOM   3332  HA1 NTE E   8      30.576  81.846  20.023  1.00  0.00           H
ATOM   3333  HA2 NTE E   8      29.164  81.852  21.036  1.00  0.00           H
ATOM   3334  CA5 NTE E   8      32.088  83.484  20.907  1.00  0.00           C
ATOM   3335  HA3 NTE E   8      32.050  83.098  19.866  1.00  0.00           H
ATOM   3336  HA4 NTE E   8      32.265  84.581  20.896  1.00  0.00           H
ATOM   3337  CB  NTE E   8      33.196  82.854  21.731  1.00  0.00           C
ATOM   3338  HB1 NTE E   8      33.359  83.588  22.549  1.00  0.00           H
ATOM   3339  HB2 NTE E   8      32.867  81.879  22.151  1.00  0.00           H
ATOM   3340  OG  NTE E   8      34.412  82.606  21.021  1.00  0.00           O
ATOM   3341  CD  NTE E   8      34.937  83.688  20.251  1.00  0.00           C
ATOM   3342  HD1 NTE E   8      34.251  83.885  19.399  1.00  0.00           H
ATOM   3343  HD2 NTE E   8      34.857  84.604  20.874  1.00  0.00           H
ATOM   3344  CE  NTE E   8      36.359  83.581  19.658  1.00  0.00           C
ATOM   3345  HE1 NTE E   8      36.537  84.448  18.987  1.00  0.00           H
ATOM   3346  HE2 NTE E   8      36.448  82.749  18.927  1.00  0.00           H
ATOM   3347  OZ  NTE E   8      37.303  83.550  20.639  1.00  0.00           O
ATOM   3348  CH  NTE E   8      38.634  83.719  20.178  1.00  0.00           C
ATOM   3349  HH1 NTE E   8      38.820  83.043  19.316  1.00  0.00           H
ATOM   3350  HH2 NTE E   8      38.892  84.773  19.938  1.00  0.00           H
ATOM   3351  CT  NTE E   8      39.636  83.279  21.272  1.00  0.00           C
ATOM   3352  HT5 NTE E   8      40.648  82.897  21.020  1.00  0.00           H
ATOM   3353  HT6 NTE E   8      39.056  82.422  21.675  1.00  0.00           H
ATOM   3354  OI  NTE E   8      39.963  84.224  22.286  1.00  0.00           O
ATOM   3355  CK  NTE E   8      40.305  83.666  23.557  1.00  0.00           C
ATOM   3356  HK1 NTE E   8      39.657  82.820  23.872  1.00  0.00           H
ATOM   3357  HK2 NTE E   8      40.353  84.337  24.441  1.00  0.00           H
ATOM   3358  HK3 NTE E   8      41.284  83.152  23.448  1.00  0.00           H
ATOM   3359  C   NTE E   8      29.239  83.462  19.501  1.00  0.00           C
ATOM   3360  O   NTE E   8      29.052  84.600  19.809  1.00  0.00           O
ATOM   3361  N   NTE E   9      28.778  83.050  18.304  1.00  0.00           N
ATOM   3362  CA  NTE E   9      29.091  81.722  17.761  1.00  0.00           C
ATOM   3363  HA1 NTE E   9      28.284  81.399  17.070  1.00  0.00           H
ATOM   3364  HA2 NTE E   9      29.244  81.026  18.614  1.00  0.00           H
ATOM   3365  CA5 NTE E   9      28.243  84.076  17.418  1.00  0.00           C
ATOM   3366  HA3 NTE E   9      28.693  85.067  17.638  1.00  0.00           H
ATOM   3367  HA4 NTE E   9      28.596  83.844  16.391  1.00  0.00           H
ATOM   3368  CB  NTE E   9      26.723  84.208  17.673  1.00  0.00           C
ATOM   3369  HB1 NTE E   9      26.585  84.344  18.767  1.00  0.00           H
ATOM   3370  HB2 NTE E   9      26.381  83.165  17.503  1.00  0.00           H
ATOM   3371  OG  NTE E   9      25.969  85.198  16.963  1.00  0.00           O
ATOM   3372  CD  NTE E   9      24.628  84.967  17.146  1.00  0.00           C
ATOM   3373  HD1 NTE E   9      24.433  84.914  18.238  1.00  0.00           H
ATOM   3374  HD2 NTE E   9      24.194  84.133  16.554  1.00  0.00           H
ATOM   3375  CE  NTE E   9      23.734  86.170  16.855  1.00  0.00           C
ATOM   3376  HE1 NTE E   9      22.729  85.818  16.536  1.00  0.00           H
ATOM   3377  HE2 NTE E   9      24.012  86.724  15.933  1.00  0.00           H
ATOM   3378  OZ  NTE E   9      23.517  87.038  17.966  1.00  0.00           O
ATOM   3379  CH  NTE E   9      22.973  88.292  17.487  1.00  0.00           C
ATOM   3380  HH1 NTE E   9      23.155  88.571  16.427  1.00  0.00           H
ATOM   3381  HH2 NTE E   9      23.530  89.059  18.066  1.00  0.00           H
ATOM   3382  CT  NTE E   9      21.411  88.396  17.681  1.00  0.00           C
ATOM   3383  HT5 NTE E   9      21.259  87.991  18.704  1.00  0.00           H
ATOM   3384  HT6 NTE E   9      21.094  89.461  17.665  1.00  0.00           H
ATOM   3385  OI  NTE E   9      20.663  87.640  16.791  1.00  0.00           O
ATOM   3386  CK  NTE E   9      19.325  87.618  17.132  1.00  0.00           C
ATOM   3387  HK1 NTE E   9      18.822  87.029  16.336  1.00  0.00           H
ATOM   3388  HK2 NTE E   9      19.171  87.305  18.187  1.00  0.00           H
ATOM   3389  HK3 NTE E   9      18.968  88.664  17.015  1.00  0.00           H
ATOM   3390  C   NTE E   9      30.411  81.605  17.102  1.00  0.00           C
ATOM   3391  O   NTE E   9      31.421  82.024  17.632  1.00  0.00           O
ATOM   3392  N   NTE E  10      30.552  80.819  15.936  1.00  0.00           N
ATOM   3393  CA  NTE E  10      29.470  80.069  15.291  1.00  0.00           C
ATOM   3394  HA1 NTE E  10      28.578  80.714  15.142  1.00  0.00           H
ATOM   3395  HA2 NTE E  10      29.822  79.717  14.298  1.00  0.00           H
ATOM   3396  CA5 NTE E  10      31.776  80.724  15.236  1.00  0.00           C
ATOM   3397  HA3 NTE E  10      32.627  80.991  15.898  1.00  0.00           H
ATOM   3398  HA4 NTE E  10      31.896  79.687  14.855  1.00  0.00           H
ATOM   3399  CB  NTE E  10      31.701  81.704  13.986  1.00  0.00           C
ATOM   3400  HB1 NTE E  10      31.063  81.367  13.141  1.00  0.00           H
ATOM   3401  HB2 NTE E  10      31.301  82.693  14.294  1.00  0.00           H
ATOM   3402  OG  NTE E  10      33.006  81.712  13.350  1.00  0.00           O
ATOM   3403  CD  NTE E  10      33.105  82.793  12.478  1.00  0.00           C
ATOM   3404  HD1 NTE E  10      32.426  82.609  11.618  1.00  0.00           H
ATOM   3405  HD2 NTE E  10      32.627  83.713  12.876  1.00  0.00           H
ATOM   3406  CE  NTE E  10      34.557  83.142  12.131  1.00  0.00           C
ATOM   3407  HE1 NTE E  10      35.159  83.319  13.048  1.00  0.00           H
ATOM   3408  HE2 NTE E  10      34.486  84.024  11.459  1.00  0.00           H
ATOM   3409  OZ  NTE E  10      35.250  82.166  11.366  1.00  0.00           O
ATOM   3410  CH  NTE E  10      36.437  82.694  10.657  1.00  0.00           C
ATOM   3411  HH1 NTE E  10      36.208  83.444   9.870  1.00  0.00           H
ATOM   3412  HH2 NTE E  10      37.212  83.145  11.313  1.00  0.00           H
ATOM   3413  CT  NTE E  10      37.094  81.541   9.806  1.00  0.00           C
ATOM   3414  HT5 NTE E  10      37.726  82.114   9.095  1.00  0.00           H
ATOM   3415  HT6 NTE E  10      36.280  80.946   9.340  1.00  0.00           H
ATOM   3416  OI  NTE E  10      37.793  80.667  10.707  1.00  0.00           O
ATOM   3417  CK  NTE E  10      38.144  79.460  10.065  1.00  0.00           C
ATOM   3418  HK1 NTE E  10      39.177  79.521   9.661  1.00  0.00           H
ATOM   3419  HK2 NTE E  10      37.575  79.291   9.126  1.00  0.00           H
ATOM   3420  HK3 NTE E  10      37.967  78.579  10.717  1.00  0.00           H
ATOM   3421  C   NTE E  10      29.006  78.801  16.032  1.00  0.00           C
ATOM   3422  NT  NTE E  10      27.748  78.299  15.787  1.00  0.00           N
ATOM   3423  HT1 NTE E  10      27.022  78.906  15.466  1.00  0.00           H
ATOM   3424  HT2 NTE E  10      27.405  77.507  16.291  1.00  0.00           H
ATOM   3425  O   NTE E  10      29.747  78.273  16.831  1.00  0.00           O
ATOM   3426  N   NDC F   1      45.082  79.541  34.000  1.00  0.00           N
ATOM   3427  HN1 NDC F   1      45.004  80.264  34.681  1.00  0.00           H
ATOM   3428  HN2 NDC F   1      45.353  80.029  33.174  1.00  0.00           H
ATOM   3429  CA  NDC F   1      46.057  78.583  34.479  1.00  0.00           C
ATOM   3430  HA1 NDC F   1      46.735  78.990  35.260  1.00  0.00           H
ATOM   3431  HA2 NDC F   1      45.656  77.695  35.013  1.00  0.00           H
ATOM   3432  CA5 NDC F   1      43.742  78.978  33.845  1.00  0.00           C
ATOM   3433  HA3 NDC F   1      43.134  79.708  33.268  1.00  0.00           H
ATOM   3434  HA4 NDC F   1      43.723  78.017  33.289  1.00  0.00           H
ATOM   3435  CB  NDC F   1      42.918  78.756  35.162  1.00  0.00           C
ATOM   3436  HB1 NDC F   1      43.332  77.907  35.748  1.00  0.00           H
ATOM   3437  HB2 NDC F   1      42.937  79.531  35.958  1.00  0.00           H
ATOM   3438  CG  NDC F   1      41.459  78.598  34.763  1.00  0.00           C
ATOM   3439  HG1 NDC F   1      40.927  78.434  35.724  1.00  0.00           H
ATOM   3440  HG2 NDC F   1      41.068  79.541  34.324  1.00  0.00           H
ATOM   3441  CD  NDC F   1      41.074  77.346  33.956  1.00  0.00           C
ATOM   3442  HD1 NDC F   1      41.494  77.387  32.928  1.00  0.00           H
ATOM   3443  HD2 NDC F   1      41.479  76.446  34.466  1.00  0.00           H
ATOM   3444  CE  NDC F   1      39.528  77.209  33.962  1.00  0.00           C
ATOM   3445  HE1 NDC F   1      39.058  77.287  34.965  1.00  0.00           H
ATOM   3446  HE2 NDC F   1      39.122  78.145  33.522  1.00  0.00           H
ATOM   3447  CZ  NDC F   1      39.153  75.959  33.110  1.00  0.00           C
ATOM   3448  HZ1 NDC F   1      39.361  76.218  32.049  1.00  0.00           H
ATOM   3449  HZ2 NDC F   1      39.841  75.135  33.395  1.00  0.00           H
ATOM   3450  CH  NDC F   1      37.679  75.673  33.255  1.00  0.00           C
ATOM   3451  HH1 NDC F   1      37.335  76.171  34.187  1.00  0.00           H
ATOM   3452  HH2 NDC F   1      37.066  76.028  32.399  1.00  0.00           H
ATOM   3453  CT  NDC F   1      37.476  74.185  33.592  1.00  0.00           C
ATOM   3454  HT5 NDC F   1      38.042  73.626  32.817  1.00  0.00           H
ATOM   3455  HT6 NDC F   1      37.970  73.920  34.551  1.00  0.00           H
ATOM   3456  CI  NDC F   1      35.972  73.774  33.689  1.00  0.00           C
ATOM   3457  HI1 NDC F   1      35.416  74.246  34.527  1.00  0.00           H
ATOM   3458  HI2 NDC F   1      35.399  74.105  32.797  1.00  0.00           H
ATOM   3459  CK  NDC F   1      35.637  72.235  33.853  1.00  0.00           C
ATOM   3460  HK1 NDC F   1      34.529  72.194  33.779  1.00  0.00           H
ATOM   3461  HK2 NDC F   1      35.963  71.948  34.876  1.00  0.00           H
ATOM   3462  HK3 NDC F   1      36.138  71.695  33.022  1.00  0.00           H
ATOM   3463  C   NDC F   1      46.996  78.200  33.316  1.00  0.00           C
ATOM   3464  O   NDC F   1      47.396  79.075  32.553  1.00  0.00           O
ATOM   3465  N   NDC F   2      47.496  76.864  33.283  1.00  0.00           N
ATOM   3466  CA  NDC F   2      46.688  75.687  33.720  1.00  0.00           C
ATOM   3467  HA1 NDC F   2      47.448  74.882  33.802  1.00  0.00           H
ATOM   3468  HA2 NDC F   2      46.233  75.687  34.734  1.00  0.00           H
ATOM   3469  CA5 NDC F   2      48.624  76.570  32.417  1.00  0.00           C
ATOM   3470  HA3 NDC F   2      48.368  75.774  31.686  1.00  0.00           H
ATOM   3471  HA4 NDC F   2      48.954  77.443  31.814  1.00  0.00           H
ATOM   3472  CB  NDC F   2      49.770  76.105  33.336  1.00  0.00           C
ATOM   3473  HB1 NDC F   2      50.161  76.931  33.968  1.00  0.00           H
ATOM   3474  HB2 NDC F   2      49.512  75.301  34.058  1.00  0.00           H
ATOM   3475  CG  NDC F   2      50.892  75.621  32.439  1.00  0.00           C
ATOM   3476  HG1 NDC F   2      50.672  74.836  31.685  1.00  0.00           H
ATOM   3477  HG2 NDC F   2      51.292  76.465  31.837  1.00  0.00           H
ATOM   3478  CD  NDC F   2      52.037  74.957  33.404  1.00  0.00           C
ATOM   3479  HD1 NDC F   2      52.612  75.766  33.903  1.00  0.00           H
ATOM   3480  HD2 NDC F   2      51.501  74.327  34.146  1.00  0.00           H
ATOM   3481  CE  NDC F   2      52.974  74.016  32.641  1.00  0.00           C
ATOM   3482  HE1 NDC F   2      52.391  73.114  32.356  1.00  0.00           H
ATOM   3483  HE2 NDC F   2      53.248  74.710  31.817  1.00  0.00           H
ATOM   3484  CZ  NDC F   2      54.228  73.578  33.462  1.00  0.00           C
ATOM   3485  HZ1 NDC F   2      54.855  74.451  33.745  1.00  0.00           H
ATOM   3486  HZ2 NDC F   2      53.917  73.117  34.424  1.00  0.00           H
ATOM   3487  CH  NDC F   2      54.956  72.484  32.704  1.00  0.00           C
ATOM   3488  HH1 NDC F   2      55.330  72.913  31.750  1.00  0.00           H
ATOM   3489  HH2 NDC F   2      54.328  71.604  32.447  1.00  0.00           H
ATOM   3490  CT  NDC F   2      56.054  71.951  33.624  1.00  0.00           C
ATOM   3491  HT5 NDC F   2      56.788  72.736  33.906  1.00  0.00           H
ATOM   3492  HT6 NDC F   2      55.631  71.542  34.566  1.00  0.00           H
ATOM   3493  CI  NDC F   2      56.911  70.884  32.916  1.00  0.00           C
ATOM   3494  HI1 NDC F   2      56.249  70.185  32.361  1.00  0.00           H
ATOM   3495  HI2 NDC F   2      57.531  71.437  32.179  1.00  0.00           H
ATOM   3496  CK  NDC F   2      57.792  70.037  33.860  1.00  0.00           C
ATOM   3497  HK1 NDC F   2      57.216  69.466  34.619  1.00  0.00           H
ATOM   3498  HK2 NDC F   2      58.531  70.736  34.306  1.00  0.00           H
ATOM   3499  HK3 NDC F   2      58.317  69.274  33.246  1.00  0.00           H
ATOM   3500  C   NDC F   2      45.678  75.380  32.663  1.00  0.00           C
ATOM   3501  O   NDC F   2      45.015  76.336  32.190  1.00  0.00           O
ATOM   3502  N   NDC F   3      45.372  74.164  32.349  1.00  0.00           N
ATOM   3503  CA  NDC F   3      46.110  72.969  32.851  1.00  0.00           C
ATOM   3504  HA1 NDC F   3      46.505  73.051  33.886  1.00  0.00           H
ATOM   3505  HA2 NDC F   3      45.368  72.142  32.854  1.00  0.00           H
ATOM   3506  CA5 NDC F   3      44.326  73.882  31.360  1.00  0.00           C
ATOM   3507  HA3 NDC F   3      44.037  74.843  30.882  1.00  0.00           H
ATOM   3508  HA4 NDC F   3      44.698  73.154  30.608  1.00  0.00           H
ATOM   3509  CB  NDC F   3      43.025  73.302  32.019  1.00  0.00           C
ATOM   3510  HB1 NDC F   3      43.328  72.536  32.764  1.00  0.00           H
ATOM   3511  HB2 NDC F   3      42.465  74.097  32.557  1.00  0.00           H
ATOM   3512  CG  NDC F   3      41.992  72.604  31.129  1.00  0.00           C
ATOM   3513  HG1 NDC F   3      41.500  73.352  30.471  1.00  0.00           H
ATOM   3514  HG2 NDC F   3      42.467  71.973  30.348  1.00  0.00           H
ATOM   3515  CD  NDC F   3      40.934  71.883  31.959  1.00  0.00           C
ATOM   3516  HD1 NDC F   3      41.286  71.134  32.700  1.00  0.00           H
ATOM   3517  HD2 NDC F   3      40.468  72.674  32.585  1.00  0.00           H
ATOM   3518  CE  NDC F   3      39.881  71.218  30.997  1.00  0.00           C
ATOM   3519  HE1 NDC F   3      39.489  71.928  30.238  1.00  0.00           H
ATOM   3520  HE2 NDC F   3      40.455  70.427  30.469  1.00  0.00           H
ATOM   3521  CZ  NDC F   3      38.785  70.491  31.779  1.00  0.00           C
ATOM   3522  HZ1 NDC F   3      39.471  69.918  32.439  1.00  0.00           H
ATOM   3523  HZ2 NDC F   3      38.173  71.201  32.375  1.00  0.00           H
ATOM   3524  CH  NDC F   3      37.938  69.575  30.957  1.00  0.00           C
ATOM   3525  HH1 NDC F   3      37.356  70.057  30.142  1.00  0.00           H
ATOM   3526  HH2 NDC F   3      38.732  68.959  30.484  1.00  0.00           H
ATOM   3527  CT  NDC F   3      36.955  68.855  31.913  1.00  0.00           C
ATOM   3528  HT5 NDC F   3      37.558  68.398  32.727  1.00  0.00           H
ATOM   3529  HT6 NDC F   3      36.262  69.611  32.338  1.00  0.00           H
ATOM   3530  CI  NDC F   3      36.037  67.860  31.196  1.00  0.00           C
ATOM   3531  HI1 NDC F   3      35.571  68.224  30.256  1.00  0.00           H
ATOM   3532  HI2 NDC F   3      36.724  67.061  30.845  1.00  0.00           H
ATOM   3533  CK  NDC F   3      35.047  67.220  32.154  1.00  0.00           C
ATOM   3534  HK1 NDC F   3      34.600  67.994  32.814  1.00  0.00           H
ATOM   3535  HK2 NDC F   3      35.527  66.491  32.841  1.00  0.00           H
ATOM   3536  HK3 NDC F   3      34.121  66.839  31.673  1.00  0.00           H
ATOM   3537  C   NDC F   3      47.254  72.604  31.881  1.00  0.00           C
ATOM   3538  O   NDC F   3      47.819  73.519  31.279  1.00  0.00           O
ATOM   3539  N   NDC F   4      47.726  71.384  31.817  1.00  0.00           N
ATOM   3540  CA  NDC F   4      46.883  70.223  32.255  1.00  0.00           C
ATOM   3541  HA1 NDC F   4      47.610  69.390  32.372  1.00  0.00           H
ATOM   3542  HA2 NDC F   4      46.445  70.414  33.258  1.00  0.00           H
ATOM   3543  CA5 NDC F   4      49.067  71.240  31.227  1.00  0.00           C
ATOM   3544  HA3 NDC F   4      48.977  70.663  30.282  1.00  0.00           H
ATOM   3545  HA4 NDC F   4      49.470  72.223  30.901  1.00  0.00           H
ATOM   3546  CB  NDC F   4      50.152  70.562  32.065  1.00  0.00           C
ATOM   3547  HB1 NDC F   4      50.610  71.418  32.605  1.00  0.00           H
ATOM   3548  HB2 NDC F   4      49.712  69.766  32.704  1.00  0.00           H
ATOM   3549  CG  NDC F   4      51.218  69.933  31.113  1.00  0.00           C
ATOM   3550  HG1 NDC F   4      50.830  69.338  30.259  1.00  0.00           H
ATOM   3551  HG2 NDC F   4      51.749  70.711  30.525  1.00  0.00           H
ATOM   3552  CD  NDC F   4      52.248  69.084  31.845  1.00  0.00           C
ATOM   3553  HD1 NDC F   4      52.448  69.637  32.787  1.00  0.00           H
ATOM   3554  HD2 NDC F   4      51.584  68.220  32.058  1.00  0.00           H
ATOM   3555  CE  NDC F   4      53.491  68.659  30.960  1.00  0.00           C
ATOM   3556  HE1 NDC F   4      53.153  68.095  30.065  1.00  0.00           H
ATOM   3557  HE2 NDC F   4      53.955  69.620  30.650  1.00  0.00           H
ATOM   3558  CZ  NDC F   4      54.491  67.793  31.790  1.00  0.00           C
ATOM   3559  HZ1 NDC F   4      54.704  68.432  32.674  1.00  0.00           H
ATOM   3560  HZ2 NDC F   4      54.024  66.796  31.938  1.00  0.00           H
ATOM   3561  CH  NDC F   4      55.809  67.352  31.117  1.00  0.00           C
ATOM   3562  HH1 NDC F   4      56.471  68.191  30.814  1.00  0.00           H
ATOM   3563  HH2 NDC F   4      55.665  66.784  30.174  1.00  0.00           H
ATOM   3564  CT  NDC F   4      56.664  66.510  32.148  1.00  0.00           C
ATOM   3565  HT5 NDC F   4      57.057  67.204  32.921  1.00  0.00           H
ATOM   3566  HT6 NDC F   4      56.077  65.701  32.632  1.00  0.00           H
ATOM   3567  CI  NDC F   4      57.876  65.785  31.529  1.00  0.00           C
ATOM   3568  HI1 NDC F   4      57.511  65.119  30.718  1.00  0.00           H
ATOM   3569  HI2 NDC F   4      58.549  66.518  31.034  1.00  0.00           H
ATOM   3570  CK  NDC F   4      58.627  65.004  32.590  1.00  0.00           C
ATOM   3571  HK1 NDC F   4      58.946  65.711  33.385  1.00  0.00           H
ATOM   3572  HK2 NDC F   4      59.503  64.472  32.162  1.00  0.00           H
ATOM   3573  HK3 NDC F   4      58.005  64.242  33.107  1.00  0.00           H
ATOM   3574  C   NDC F   4      45.850  69.815  31.194  1.00  0.00           C
ATOM   3575  O   NDC F   4      45.097  70.684  30.779  1.00  0.00           O
ATOM   3576  N   NDC F   5      45.652  68.483  30.840  1.00  0.00           N
ATOM   3577  CA  NDC F   5      46.487  67.353  31.213  1.00  0.00           C
ATOM   3578  HA1 NDC F   5      46.846  67.403  32.263  1.00  0.00           H
ATOM   3579  HA2 NDC F   5      45.834  66.460  31.121  1.00  0.00           H
ATOM   3580  CA5 NDC F   5      44.485  68.169  30.030  1.00  0.00           C
ATOM   3581  HA3 NDC F   5      44.303  68.982  29.295  1.00  0.00           H
ATOM   3582  HA4 NDC F   5      44.663  67.289  29.376  1.00  0.00           H
ATOM   3583  CB  NDC F   5      43.363  67.716  30.980  1.00  0.00           C
ATOM   3584  HB1 NDC F   5      43.853  67.228  31.850  1.00  0.00           H
ATOM   3585  HB2 NDC F   5      42.825  68.600  31.385  1.00  0.00           H
ATOM   3586  CG  NDC F   5      42.448  66.829  30.194  1.00  0.00           C
ATOM   3587  HG1 NDC F   5      42.034  67.369  29.316  1.00  0.00           H
ATOM   3588  HG2 NDC F   5      43.000  65.932  29.839  1.00  0.00           H
ATOM   3589  CD  NDC F   5      41.340  66.306  31.036  1.00  0.00           C
ATOM   3590  HD1 NDC F   5      41.730  65.612  31.811  1.00  0.00           H
ATOM   3591  HD2 NDC F   5      40.934  67.218  31.524  1.00  0.00           H
ATOM   3592  CE  NDC F   5      40.329  65.522  30.109  1.00  0.00           C
ATOM   3593  HE1 NDC F   5      39.956  66.244  29.351  1.00  0.00           H
ATOM   3594  HE2 NDC F   5      40.874  64.748  29.527  1.00  0.00           H
ATOM   3595  CZ  NDC F   5      39.273  64.898  30.948  1.00  0.00           C
ATOM   3596  HZ1 NDC F   5      39.752  64.090  31.542  1.00  0.00           H
ATOM   3597  HZ2 NDC F   5      38.893  65.682  31.636  1.00  0.00           H
ATOM   3598  CH  NDC F   5      38.075  64.371  30.155  1.00  0.00           C
ATOM   3599  HH1 NDC F   5      37.574  64.989  29.379  1.00  0.00           H
ATOM   3600  HH2 NDC F   5      38.465  63.450  29.673  1.00  0.00           H
ATOM   3601  CT  NDC F   5      36.888  64.092  31.051  1.00  0.00           C
ATOM   3602  HT5 NDC F   5      37.141  63.284  31.770  1.00  0.00           H
ATOM   3603  HT6 NDC F   5      36.526  64.984  31.605  1.00  0.00           H
ATOM   3604  CI  NDC F   5      35.808  63.441  30.209  1.00  0.00           C
ATOM   3605  HI1 NDC F   5      35.512  64.161  29.417  1.00  0.00           H
ATOM   3606  HI2 NDC F   5      36.245  62.493  29.829  1.00  0.00           H
ATOM   3607  CK  NDC F   5      34.520  63.313  31.076  1.00  0.00           C
ATOM   3608  HK1 NDC F   5      33.676  63.142  30.374  1.00  0.00           H
ATOM   3609  HK2 NDC F   5      34.233  64.332  31.416  1.00  0.00           H
ATOM   3610  HK3 NDC F   5      34.660  62.556  31.876  1.00  0.00           H
ATOM   3611  C   NDC F   5      47.684  67.197  30.329  1.00  0.00           C
ATOM   3612  O   NDC F   5      48.309  68.171  29.954  1.00  0.00           O
ATOM   3613  N   NDC F   6      48.145  65.916  30.196  1.00  0.00           N
ATOM   3614  CA  NDC F   6      47.480  64.612  30.489  1.00  0.00           C
ATOM   3615  HA1 NDC F   6      48.138  63.741  30.284  1.00  0.00           H
ATOM   3616  HA2 NDC F   6      47.255  64.522  31.573  1.00  0.00           H
ATOM   3617  CA5 NDC F   6      49.327  65.764  29.431  1.00  0.00           C
ATOM   3618  HA3 NDC F   6      49.144  65.009  28.637  1.00  0.00           H
ATOM   3619  HA4 NDC F   6      49.752  66.652  28.916  1.00  0.00           H
ATOM   3620  CB  NDC F   6      50.446  65.204  30.352  1.00  0.00           C
ATOM   3621  HB1 NDC F   6      50.706  66.052  31.022  1.00  0.00           H
ATOM   3622  HB2 NDC F   6      50.118  64.322  30.943  1.00  0.00           H
ATOM   3623  CG  NDC F   6      51.759  64.843  29.536  1.00  0.00           C
ATOM   3624  HG1 NDC F   6      51.350  64.227  28.708  1.00  0.00           H
ATOM   3625  HG2 NDC F   6      52.142  65.797  29.115  1.00  0.00           H
ATOM   3626  CD  NDC F   6      52.833  64.124  30.281  1.00  0.00           C
ATOM   3627  HD1 NDC F   6      53.191  64.731  31.140  1.00  0.00           H
ATOM   3628  HD2 NDC F   6      52.369  63.184  30.647  1.00  0.00           H
ATOM   3629  CE  NDC F   6      53.985  63.817  29.421  1.00  0.00           C
ATOM   3630  HE1 NDC F   6      53.631  63.196  28.571  1.00  0.00           H
ATOM   3631  HE2 NDC F   6      54.420  64.709  28.921  1.00  0.00           H
ATOM   3632  CZ  NDC F   6      55.077  63.013  30.147  1.00  0.00           C
ATOM   3633  HZ1 NDC F   6      55.573  63.641  30.918  1.00  0.00           H
ATOM   3634  HZ2 NDC F   6      54.636  62.159  30.703  1.00  0.00           H
ATOM   3635  CH  NDC F   6      56.211  62.496  29.256  1.00  0.00           C
ATOM   3636  HH1 NDC F   6      56.781  63.329  28.792  1.00  0.00           H
ATOM   3637  HH2 NDC F   6      55.689  62.008  28.406  1.00  0.00           H
ATOM   3638  CT  NDC F   6      57.187  61.690  30.061  1.00  0.00           C
ATOM   3639  HT5 NDC F   6      57.647  62.315  30.856  1.00  0.00           H
ATOM   3640  HT6 NDC F   6      56.671  60.831  30.542  1.00  0.00           H
ATOM   3641  CI  NDC F   6      58.305  61.129  29.147  1.00  0.00           C
ATOM   3642  HI1 NDC F   6      57.796  60.502  28.384  1.00  0.00           H
ATOM   3643  HI2 NDC F   6      58.773  61.989  28.621  1.00  0.00           H
ATOM   3644  CK  NDC F   6      59.314  60.271  29.785  1.00  0.00           C
ATOM   3645  HK1 NDC F   6      60.053  60.035  28.990  1.00  0.00           H
ATOM   3646  HK2 NDC F   6      58.847  59.361  30.219  1.00  0.00           H
ATOM   3647  HK3 NDC F   6      59.957  60.620  30.621  1.00  0.00           H
ATOM   3648  C   NDC F   6      46.353  64.337  29.567  1.00  0.00           C
ATOM   3649  O   NDC F   6      45.814  65.235  28.983  1.00  0.00           O
ATOM   3650  N   NDC F   7      45.945  63.035  29.200  1.00  0.00           N
ATOM   3651  CA  NDC F   7      46.630  61.818  29.511  1.00  0.00           C
ATOM   3652  HA1 NDC F   7      47.001  61.880  30.556  1.00  0.00           H
ATOM   3653  HA2 NDC F   7      45.947  60.942  29.471  1.00  0.00           H
ATOM   3654  CA5 NDC F   7      44.760  62.869  28.349  1.00  0.00           C
ATOM   3655  HA3 NDC F   7      44.494  63.638  27.592  1.00  0.00           H
ATOM   3656  HA4 NDC F   7      44.947  62.026  27.651  1.00  0.00           H
ATOM   3657  CB  NDC F   7      43.508  62.450  29.282  1.00  0.00           C
ATOM   3658  HB1 NDC F   7      43.733  61.539  29.876  1.00  0.00           H
ATOM   3659  HB2 NDC F   7      43.408  63.292  30.000  1.00  0.00           H
ATOM   3660  CG  NDC F   7      42.337  61.952  28.406  1.00  0.00           C
ATOM   3661  HG1 NDC F   7      42.186  62.802  27.707  1.00  0.00           H
ATOM   3662  HG2 NDC F   7      42.717  61.130  27.763  1.00  0.00           H
ATOM   3663  CD  NDC F   7      41.115  61.551  29.258  1.00  0.00           C
ATOM   3664  HD1 NDC F   7      41.452  61.012  30.170  1.00  0.00           H
ATOM   3665  HD2 NDC F   7      40.547  62.429  29.634  1.00  0.00           H
ATOM   3666  CE  NDC F   7      40.160  60.679  28.459  1.00  0.00           C
ATOM   3667  HE1 NDC F   7      39.789  61.311  27.624  1.00  0.00           H
ATOM   3668  HE2 NDC F   7      40.666  59.830  27.953  1.00  0.00           H
ATOM   3669  CZ  NDC F   7      38.966  60.243  29.261  1.00  0.00           C
ATOM   3670  HZ1 NDC F   7      39.329  59.542  30.042  1.00  0.00           H
ATOM   3671  HZ2 NDC F   7      38.350  61.058  29.698  1.00  0.00           H
ATOM   3672  CH  NDC F   7      37.943  59.448  28.428  1.00  0.00           C
ATOM   3673  HH1 NDC F   7      37.741  60.009  27.491  1.00  0.00           H
ATOM   3674  HH2 NDC F   7      38.280  58.432  28.128  1.00  0.00           H
ATOM   3675  CT  NDC F   7      36.660  59.313  29.214  1.00  0.00           C
ATOM   3676  HT5 NDC F   7      36.755  58.551  30.016  1.00  0.00           H
ATOM   3677  HT6 NDC F   7      36.505  60.330  29.633  1.00  0.00           H
ATOM   3678  CI  NDC F   7      35.491  58.883  28.307  1.00  0.00           C
ATOM   3679  HI1 NDC F   7      35.525  59.546  27.416  1.00  0.00           H
ATOM   3680  HI2 NDC F   7      35.707  57.820  28.066  1.00  0.00           H
ATOM   3681  CK  NDC F   7      34.057  58.980  28.868  1.00  0.00           C
ATOM   3682  HK1 NDC F   7      33.688  59.928  29.315  1.00  0.00           H
ATOM   3683  HK2 NDC F   7      33.750  58.088  29.453  1.00  0.00           H
ATOM   3684  HK3 NDC F   7      33.339  58.770  28.047  1.00  0.00           H
ATOM   3685  C   NDC F   7      47.792  61.679  28.551  1.00  0.00           C
ATOM   3686  O   NDC F   7      48.538  62.648  28.371  1.00  0.00           O
ATOM   3687  N   NDC F   8      48.147  60.400  28.202  1.00  0.00           N
ATOM   3688  CA  NDC F   8      47.530  59.119  28.562  1.00  0.00           C
ATOM   3689  HA1 NDC F   8      48.272  58.292  28.556  1.00  0.00           H
ATOM   3690  HA2 NDC F   8      47.070  59.217  29.569  1.00  0.00           H
ATOM   3691  CA5 NDC F   8      49.432  60.313  27.511  1.00  0.00           C
ATOM   3692  HA3 NDC F   8      49.147  59.791  26.572  1.00  0.00           H
ATOM   3693  HA4 NDC F   8      49.966  61.221  27.157  1.00  0.00           H
ATOM   3694  CB  NDC F   8      50.523  59.689  28.445  1.00  0.00           C
ATOM   3695  HB1 NDC F   8      50.998  60.479  29.066  1.00  0.00           H
ATOM   3696  HB2 NDC F   8      50.155  58.940  29.178  1.00  0.00           H
ATOM   3697  CG  NDC F   8      51.710  59.144  27.643  1.00  0.00           C
ATOM   3698  HG1 NDC F   8      51.377  58.325  26.970  1.00  0.00           H
ATOM   3699  HG2 NDC F   8      52.042  60.038  27.072  1.00  0.00           H
ATOM   3700  CD  NDC F   8      52.888  58.775  28.511  1.00  0.00           C
ATOM   3701  HD1 NDC F   8      53.122  59.582  29.238  1.00  0.00           H
ATOM   3702  HD2 NDC F   8      52.728  57.911  29.191  1.00  0.00           H
ATOM   3703  CE  NDC F   8      54.209  58.483  27.805  1.00  0.00           C
ATOM   3704  HE1 NDC F   8      54.017  57.736  27.006  1.00  0.00           H
ATOM   3705  HE2 NDC F   8      54.582  59.423  27.345  1.00  0.00           H
ATOM   3706  CZ  NDC F   8      55.287  57.738  28.665  1.00  0.00           C
ATOM   3707  HZ1 NDC F   8      55.472  58.309  29.599  1.00  0.00           H
ATOM   3708  HZ2 NDC F   8      54.911  56.716  28.886  1.00  0.00           H
ATOM   3709  CH  NDC F   8      56.562  57.520  27.993  1.00  0.00           C
ATOM   3710  HH1 NDC F   8      57.096  58.442  27.679  1.00  0.00           H
ATOM   3711  HH2 NDC F   8      56.444  57.070  26.984  1.00  0.00           H
ATOM   3712  CT  NDC F   8      57.553  56.660  28.788  1.00  0.00           C
ATOM   3713  HT5 NDC F   8      57.679  57.192  29.756  1.00  0.00           H
ATOM   3714  HT6 NDC F   8      57.048  55.703  29.040  1.00  0.00           H
ATOM   3715  CI  NDC F   8      58.894  56.342  28.021  1.00  0.00           C
ATOM   3716  HI1 NDC F   8      58.563  55.548  27.318  1.00  0.00           H
ATOM   3717  HI2 NDC F   8      59.193  57.272  27.492  1.00  0.00           H
ATOM   3718  CK  NDC F   8      60.007  55.930  28.993  1.00  0.00           C
ATOM   3719  HK1 NDC F   8      60.291  56.803  29.619  1.00  0.00           H
ATOM   3720  HK2 NDC F   8      60.903  55.557  28.453  1.00  0.00           H
ATOM   3721  HK3 NDC F   8      59.795  55.135  29.738  1.00  0.00           H
ATOM   3722  C   NDC F   8      46.388  58.730  27.625  1.00  0.00           C
ATOM   3723  O   NDC F   8      45.553  59.621  27.249  1.00  0.00           O
ATOM   3724  N   NDC F   9      46.160  57.429  27.267  1.00  0.00           N
ATOM   3725  CA  NDC F   9      46.895  56.306  27.710  1.00  0.00           C
ATOM   3726  HA1 NDC F   9      47.279  56.489  28.737  1.00  0.00           H
ATOM   3727  HA2 NDC F   9      46.236  55.423  27.848  1.00  0.00           H
ATOM   3728  CA5 NDC F   9      45.069  57.186  26.382  1.00  0.00           C
ATOM   3729  HA3 NDC F   9      44.989  57.915  25.548  1.00  0.00           H
ATOM   3730  HA4 NDC F   9      45.228  56.156  25.996  1.00  0.00           H
ATOM   3731  CB  NDC F   9      43.813  57.094  27.168  1.00  0.00           C
ATOM   3732  HB1 NDC F   9      43.996  56.437  28.045  1.00  0.00           H
ATOM   3733  HB2 NDC F   9      43.470  58.112  27.451  1.00  0.00           H
ATOM   3734  CG  NDC F   9      42.671  56.326  26.384  1.00  0.00           C
ATOM   3735  HG1 NDC F   9      42.339  57.043  25.602  1.00  0.00           H
ATOM   3736  HG2 NDC F   9      43.016  55.389  25.898  1.00  0.00           H
ATOM   3737  CD  NDC F   9      41.465  55.979  27.261  1.00  0.00           C
ATOM   3738  HD1 NDC F   9      41.715  55.107  27.904  1.00  0.00           H
ATOM   3739  HD2 NDC F   9      41.272  56.917  27.824  1.00  0.00           H
ATOM   3740  CE  NDC F   9      40.247  55.690  26.412  1.00  0.00           C
ATOM   3741  HE1 NDC F   9      40.137  56.468  25.626  1.00  0.00           H
ATOM   3742  HE2 NDC F   9      40.406  54.718  25.897  1.00  0.00           H
ATOM   3743  CZ  NDC F   9      39.049  55.589  27.228  1.00  0.00           C
ATOM   3744  HZ1 NDC F   9      39.406  54.816  27.941  1.00  0.00           H
ATOM   3745  HZ2 NDC F   9      38.882  56.570  27.721  1.00  0.00           H
ATOM   3746  CH  NDC F   9      37.825  55.058  26.420  1.00  0.00           C
ATOM   3747  HH1 NDC F   9      37.570  55.900  25.741  1.00  0.00           H
ATOM   3748  HH2 NDC F   9      38.155  54.206  25.787  1.00  0.00           H
ATOM   3749  CT  NDC F   9      36.572  54.684  27.187  1.00  0.00           C
ATOM   3750  HT5 NDC F   9      36.676  53.791  27.841  1.00  0.00           H
ATOM   3751  HT6 NDC F   9      36.244  55.546  27.806  1.00  0.00           H
ATOM   3752  CI  NDC F   9      35.364  54.555  26.258  1.00  0.00           C
ATOM   3753  HI1 NDC F   9      35.180  55.548  25.796  1.00  0.00           H
ATOM   3754  HI2 NDC F   9      35.692  53.791  25.521  1.00  0.00           H
ATOM   3755  CK  NDC F   9      34.106  54.071  26.954  1.00  0.00           C
ATOM   3756  HK1 NDC F   9      34.103  52.999  27.244  1.00  0.00           H
ATOM   3757  HK2 NDC F   9      33.213  54.162  26.298  1.00  0.00           H
ATOM   3758  HK3 NDC F   9      33.825  54.621  27.878  1.00  0.00           H
ATOM   3759  C   NDC F   9      48.139  56.031  26.865  1.00  0.00           C
ATOM   3760  O   NDC F   9      48.775  57.021  26.460  1.00  0.00           O
ATOM   3761  N   NDC F  10      48.644  54.779  26.521  1.00  0.00           N
ATOM   3762  CA  NDC F  10      47.937  53.561  27.044  1.00  0.00           C
ATOM   3763  HA1 NDC F  10      48.633  52.695  27.071  1.00  0.00           H
ATOM   3764  HA2 NDC F  10      47.675  53.664  28.118  1.00  0.00           H
ATOM   3765  CA5 NDC F  10      49.848  54.705  25.785  1.00  0.00           C
ATOM   3766  HA3 NDC F  10      49.721  53.837  25.103  1.00  0.00           H
ATOM   3767  HA4 NDC F  10      49.904  55.499  25.010  1.00  0.00           H
ATOM   3768  CB  NDC F  10      51.034  54.778  26.780  1.00  0.00           C
ATOM   3769  HB1 NDC F  10      50.925  55.763  27.284  1.00  0.00           H
ATOM   3770  HB2 NDC F  10      50.961  53.947  27.514  1.00  0.00           H
ATOM   3771  CG  NDC F  10      52.389  54.370  26.074  1.00  0.00           C
ATOM   3772  HG1 NDC F  10      52.297  53.432  25.486  1.00  0.00           H
ATOM   3773  HG2 NDC F  10      52.471  55.141  25.278  1.00  0.00           H
ATOM   3774  CD  NDC F  10      53.620  54.255  26.920  1.00  0.00           C
ATOM   3775  HD1 NDC F  10      53.910  55.263  27.286  1.00  0.00           H
ATOM   3776  HD2 NDC F  10      53.220  53.622  27.741  1.00  0.00           H
ATOM   3777  CE  NDC F  10      54.773  53.456  26.271  1.00  0.00           C
ATOM   3778  HE1 NDC F  10      54.432  52.444  25.967  1.00  0.00           H
ATOM   3779  HE2 NDC F  10      55.091  53.981  25.344  1.00  0.00           H
ATOM   3780  CZ  NDC F  10      55.988  53.347  27.198  1.00  0.00           C
ATOM   3781  HZ1 NDC F  10      56.453  54.348  27.327  1.00  0.00           H
ATOM   3782  HZ2 NDC F  10      55.706  53.094  28.243  1.00  0.00           H
ATOM   3783  CH  NDC F  10      57.040  52.306  26.823  1.00  0.00           C
ATOM   3784  HH1 NDC F  10      57.571  52.523  25.871  1.00  0.00           H
ATOM   3785  HH2 NDC F  10      56.538  51.336  26.620  1.00  0.00           H
ATOM   3786  CT  NDC F  10      58.211  52.193  27.763  1.00  0.00           C
ATOM   3787  HT5 NDC F  10      58.730  53.106  28.128  1.00  0.00           H
ATOM   3788  HT6 NDC F  10      57.843  51.802  28.735  1.00  0.00           H
ATOM   3789  CI  NDC F  10      59.393  51.390  27.107  1.00  0.00           C
ATOM   3790  HI1 NDC F  10      58.985  50.404  26.796  1.00  0.00           H
ATOM   3791  HI2 NDC F  10      59.635  51.987  26.202  1.00  0.00           H
ATOM   3792  CK  NDC F  10      60.693  51.280  27.920  1.00  0.00           C
ATOM   3793  HK1 NDC F  10      61.529  50.837  27.338  1.00  0.00           H
ATOM   3794  HK2 NDC F  10      60.490  50.703  28.847  1.00  0.00           H
ATOM   3795  HK3 NDC F  10      60.957  52.283  28.319  1.00  0.00           H
ATOM   3796  C   NDC F  10      46.704  53.205  26.181  1.00  0.00           C
ATOM   3797  O   NDC F  10      46.251  54.114  25.544  1.00  0.00           O
ATOM   3798  N   NTE F   1      46.434  51.948  25.880  1.00  0.00           N
ATOM   3799  CA  NTE F   1      47.115  50.691  26.356  1.00  0.00           C
ATOM   3800  HA1 NTE F   1      46.400  49.845  26.283  1.00  0.00           H
ATOM   3801  HA2 NTE F   1      47.370  50.779  27.433  1.00  0.00           H
ATOM   3802  CA5 NTE F   1      45.323  51.732  24.970  1.00  0.00           C
ATOM   3803  HA3 NTE F   1      45.261  52.443  24.119  1.00  0.00           H
ATOM   3804  HA4 NTE F   1      45.395  50.770  24.418  1.00  0.00           H
ATOM   3805  CB  NTE F   1      43.901  51.827  25.590  1.00  0.00           C
ATOM   3806  HB1 NTE F   1      43.803  52.862  25.981  1.00  0.00           H
ATOM   3807  HB2 NTE F   1      43.867  51.200  26.506  1.00  0.00           H
ATOM   3808  OG  NTE F   1      42.728  51.561  24.807  1.00  0.00           O
ATOM   3809  CD  NTE F   1      41.490  51.543  25.581  1.00  0.00           C
ATOM   3810  HD1 NTE F   1      41.138  52.578  25.776  1.00  0.00           H
ATOM   3811  HD2 NTE F   1      41.633  50.923  26.492  1.00  0.00           H
ATOM   3812  CE  NTE F   1      40.282  50.826  24.756  1.00  0.00           C
ATOM   3813  HE1 NTE F   1      40.652  49.828  24.435  1.00  0.00           H
ATOM   3814  HE2 NTE F   1      40.179  51.507  23.884  1.00  0.00           H
ATOM   3815  OZ  NTE F   1      39.156  50.592  25.568  1.00  0.00           O
ATOM   3816  CH  NTE F   1      38.152  50.334  24.628  1.00  0.00           C
ATOM   3817  HH1 NTE F   1      38.450  49.421  24.070  1.00  0.00           H
ATOM   3818  HH2 NTE F   1      38.059  51.154  23.884  1.00  0.00           H
ATOM   3819  CT  NTE F   1      36.796  50.299  25.240  1.00  0.00           C
ATOM   3820  HT5 NTE F   1      36.671  49.557  26.058  1.00  0.00           H
ATOM   3821  HT6 NTE F   1      36.696  51.347  25.592  1.00  0.00           H
ATOM   3822  OI  NTE F   1      35.871  50.054  24.208  1.00  0.00           O
ATOM   3823  CK  NTE F   1      34.532  50.249  24.638  1.00  0.00           C
ATOM   3824  HK1 NTE F   1      34.505  49.804  25.656  1.00  0.00           H
ATOM   3825  HK2 NTE F   1      34.310  51.337  24.679  1.00  0.00           H
ATOM   3826  HK3 NTE F   1      33.868  49.698  23.937  1.00  0.00           H
ATOM   3827  C   NTE F   1      48.298  50.343  25.477  1.00  0.00           C
ATOM   3828  O   NTE F   1      48.875  51.337  25.016  1.00  0.00           O
ATOM   3829  N   NTE F   2      48.949  49.094  25.543  1.00  0.00           N
ATOM   3830  CA  NTE F   2      48.270  47.907  26.035  1.00  0.00           C
ATOM   3831  HA1 NTE F   2      49.105  47.194  26.201  1.00  0.00           H
ATOM   3832  HA2 NTE F   2      47.758  48.271  26.952  1.00  0.00           H
ATOM   3833  CA5 NTE F   2      50.079  48.961  24.681  1.00  0.00           C
ATOM   3834  HA3 NTE F   2      50.329  47.918  24.391  1.00  0.00           H
ATOM   3835  HA4 NTE F   2      49.914  49.501  23.723  1.00  0.00           H
ATOM   3836  CB  NTE F   2      51.425  49.180  25.302  1.00  0.00           C
ATOM   3837  HB1 NTE F   2      51.482  50.262  25.551  1.00  0.00           H
ATOM   3838  HB2 NTE F   2      51.453  48.632  26.268  1.00  0.00           H
ATOM   3839  OG  NTE F   2      52.520  48.691  24.512  1.00  0.00           O
ATOM   3840  CD  NTE F   2      53.716  49.150  25.174  1.00  0.00           C
ATOM   3841  HD1 NTE F   2      53.744  50.260  25.119  1.00  0.00           H
ATOM   3842  HD2 NTE F   2      53.796  48.833  26.236  1.00  0.00           H
ATOM   3843  CE  NTE F   2      55.025  48.724  24.433  1.00  0.00           C
ATOM   3844  HE1 NTE F   2      55.742  49.444  24.882  1.00  0.00           H
ATOM   3845  HE2 NTE F   2      55.019  48.920  23.339  1.00  0.00           H
ATOM   3846  OZ  NTE F   2      55.435  47.409  24.785  1.00  0.00           O
ATOM   3847  CH  NTE F   2      56.497  47.006  23.856  1.00  0.00           C
ATOM   3848  HH1 NTE F   2      56.867  45.986  24.097  1.00  0.00           H
ATOM   3849  HH2 NTE F   2      56.121  46.885  22.818  1.00  0.00           H
ATOM   3850  CT  NTE F   2      57.728  47.915  23.664  1.00  0.00           C
ATOM   3851  HT5 NTE F   2      57.394  48.925  23.343  1.00  0.00           H
ATOM   3852  HT6 NTE F   2      58.371  47.670  22.791  1.00  0.00           H
ATOM   3853  OI  NTE F   2      58.465  47.909  24.895  1.00  0.00           O
ATOM   3854  CK  NTE F   2      59.494  46.936  24.948  1.00  0.00           C
ATOM   3855  HK1 NTE F   2      59.781  46.806  26.013  1.00  0.00           H
ATOM   3856  HK2 NTE F   2      60.374  47.308  24.381  1.00  0.00           H
ATOM   3857  HK3 NTE F   2      59.142  45.955  24.564  1.00  0.00           H
ATOM   3858  C   NTE F   2      47.210  47.338  25.125  1.00  0.00           C
ATOM   3859  O   NTE F   2      46.338  48.075  24.713  1.00  0.00           O
ATOM   3860  N   NTE F   3      47.139  46.005  24.973  1.00  0.00           N
ATOM   3861  CA  NTE F   3      48.129  45.046  25.329  1.00  0.00           C
ATOM   3862  HA1 NTE F   3      47.653  44.048  25.443  1.00  0.00           H
ATOM   3863  HA2 NTE F   3      48.541  45.261  26.338  1.00  0.00           H
ATOM   3864  CA5 NTE F   3      46.006  45.434  24.279  1.00  0.00           C
ATOM   3865  HA3 NTE F   3      45.599  46.226  23.615  1.00  0.00           H
ATOM   3866  HA4 NTE F   3      46.344  44.607  23.617  1.00  0.00           H
ATOM   3867  CB  NTE F   3      44.838  44.922  25.193  1.00  0.00           C
ATOM   3868  HB1 NTE F   3      44.571  45.597  26.034  1.00  0.00           H
ATOM   3869  HB2 NTE F   3      45.314  44.043  25.679  1.00  0.00           H
ATOM   3870  OG  NTE F   3      43.716  44.505  24.474  1.00  0.00           O
ATOM   3871  CD  NTE F   3      42.647  44.038  25.269  1.00  0.00           C
ATOM   3872  HD1 NTE F   3      42.543  44.635  26.200  1.00  0.00           H
ATOM   3873  HD2 NTE F   3      42.939  43.046  25.674  1.00  0.00           H
ATOM   3874  CE  NTE F   3      41.262  44.068  24.435  1.00  0.00           C
ATOM   3875  HE1 NTE F   3      41.316  44.894  23.693  1.00  0.00           H
ATOM   3876  HE2 NTE F   3      40.324  44.191  25.018  1.00  0.00           H
ATOM   3877  OZ  NTE F   3      41.232  42.740  23.783  1.00  0.00           O
ATOM   3878  CH  NTE F   3      40.036  42.617  23.021  1.00  0.00           C
ATOM   3879  HH1 NTE F   3      40.103  43.276  22.130  1.00  0.00           H
ATOM   3880  HH2 NTE F   3      39.194  42.897  23.689  1.00  0.00           H
ATOM   3881  CT  NTE F   3      39.884  41.154  22.549  1.00  0.00           C
ATOM   3882  HT5 NTE F   3      39.016  41.207  21.858  1.00  0.00           H
ATOM   3883  HT6 NTE F   3      40.789  40.868  21.973  1.00  0.00           H
ATOM   3884  OI  NTE F   3      39.496  40.334  23.620  1.00  0.00           O
ATOM   3885  CK  NTE F   3      39.772  38.965  23.323  1.00  0.00           C
ATOM   3886  HK1 NTE F   3      39.125  38.513  22.541  1.00  0.00           H
ATOM   3887  HK2 NTE F   3      40.823  38.774  23.015  1.00  0.00           H
ATOM   3888  HK3 NTE F   3      39.634  38.377  24.255  1.00  0.00           H
ATOM   3889  C   NTE F   3      49.111  45.055  24.279  1.00  0.00           C
ATOM   3890  O   NTE F   3      49.345  46.035  23.621  1.00  0.00           O
ATOM   3891  N   NTE F   4      49.792  43.898  24.018  1.00  0.00           N
ATOM   3892  CA  NTE F   4      49.796  42.764  24.998  1.00  0.00           C
ATOM   3893  HA1 NTE F   4      50.857  42.635  25.300  1.00  0.00           H
ATOM   3894  HA2 NTE F   4      49.385  43.057  25.988  1.00  0.00           H
ATOM   3895  CA5 NTE F   4      50.745  43.806  22.917  1.00  0.00           C
ATOM   3896  HA3 NTE F   4      50.950  42.761  22.599  1.00  0.00           H
ATOM   3897  HA4 NTE F   4      50.301  44.362  22.065  1.00  0.00           H
ATOM   3898  CB  NTE F   4      52.059  44.453  23.239  1.00  0.00           C
ATOM   3899  HB1 NTE F   4      51.896  45.533  23.441  1.00  0.00           H
ATOM   3900  HB2 NTE F   4      52.468  43.960  24.147  1.00  0.00           H
ATOM   3901  OG  NTE F   4      52.953  44.349  22.127  1.00  0.00           O
ATOM   3902  CD  NTE F   4      53.608  45.614  22.001  1.00  0.00           C
ATOM   3903  HD1 NTE F   4      52.851  46.422  21.908  1.00  0.00           H
ATOM   3904  HD2 NTE F   4      54.296  45.714  22.867  1.00  0.00           H
ATOM   3905  CE  NTE F   4      54.595  45.764  20.795  1.00  0.00           C
ATOM   3906  HE1 NTE F   4      54.946  46.808  20.655  1.00  0.00           H
ATOM   3907  HE2 NTE F   4      54.097  45.408  19.868  1.00  0.00           H
ATOM   3908  OZ  NTE F   4      55.643  44.876  20.994  1.00  0.00           O
ATOM   3909  CH  NTE F   4      56.737  45.215  20.240  1.00  0.00           C
ATOM   3910  HH1 NTE F   4      56.460  44.970  19.192  1.00  0.00           H
ATOM   3911  HH2 NTE F   4      57.068  46.271  20.332  1.00  0.00           H
ATOM   3912  CT  NTE F   4      57.980  44.367  20.592  1.00  0.00           C
ATOM   3913  HT5 NTE F   4      58.496  43.947  19.702  1.00  0.00           H
ATOM   3914  HT6 NTE F   4      57.600  43.427  21.046  1.00  0.00           H
ATOM   3915  OI  NTE F   4      58.840  45.098  21.526  1.00  0.00           O
ATOM   3916  CK  NTE F   4      59.868  44.322  22.145  1.00  0.00           C
ATOM   3917  HK1 NTE F   4      60.493  43.941  21.308  1.00  0.00           H
ATOM   3918  HK2 NTE F   4      59.436  43.479  22.725  1.00  0.00           H
ATOM   3919  HK3 NTE F   4      60.437  45.011  22.805  1.00  0.00           H
ATOM   3920  C   NTE F   4      48.987  41.596  24.496  1.00  0.00           C
ATOM   3921  O   NTE F   4      47.986  41.890  23.843  1.00  0.00           O
ATOM   3922  N   NTE F   5      49.344  40.319  24.725  1.00  0.00           N
ATOM   3923  CA  NTE F   5      50.595  39.940  25.345  1.00  0.00           C
ATOM   3924  HA1 NTE F   5      50.521  38.848  25.536  1.00  0.00           H
ATOM   3925  HA2 NTE F   5      50.723  40.461  26.318  1.00  0.00           H
ATOM   3926  CA5 NTE F   5      48.473  39.293  24.300  1.00  0.00           C
ATOM   3927  HA3 NTE F   5      48.107  38.864  25.257  1.00  0.00           H
ATOM   3928  HA4 NTE F   5      47.621  39.620  23.666  1.00  0.00           H
ATOM   3929  CB  NTE F   5      49.219  38.237  23.400  1.00  0.00           C
ATOM   3930  HB1 NTE F   5      50.067  37.784  23.956  1.00  0.00           H
ATOM   3931  HB2 NTE F   5      49.672  38.759  22.530  1.00  0.00           H
ATOM   3932  OG  NTE F   5      48.286  37.279  22.906  1.00  0.00           O
ATOM   3933  CD  NTE F   5      48.787  36.463  21.871  1.00  0.00           C
ATOM   3934  HD1 NTE F   5      49.800  36.149  22.201  1.00  0.00           H
ATOM   3935  HD2 NTE F   5      48.800  37.128  20.982  1.00  0.00           H
ATOM   3936  CE  NTE F   5      47.937  35.229  21.494  1.00  0.00           C
ATOM   3937  HE1 NTE F   5      48.499  34.528  20.841  1.00  0.00           H
ATOM   3938  HE2 NTE F   5      47.044  35.663  20.996  1.00  0.00           H
ATOM   3939  OZ  NTE F   5      47.543  34.570  22.677  1.00  0.00           O
ATOM   3940  CH  NTE F   5      46.831  33.406  22.359  1.00  0.00           C
ATOM   3941  HH1 NTE F   5      47.586  32.592  22.377  1.00  0.00           H
ATOM   3942  HH2 NTE F   5      46.375  33.432  21.347  1.00  0.00           H
ATOM   3943  CT  NTE F   5      45.825  33.174  23.494  1.00  0.00           C
ATOM   3944  HT5 NTE F   5      45.882  32.073  23.631  1.00  0.00           H
ATOM   3945  HT6 NTE F   5      46.188  33.609  24.450  1.00  0.00           H
ATOM   3946  OI  NTE F   5      44.500  33.638  23.257  1.00  0.00           O
ATOM   3947  CK  NTE F   5      43.569  33.685  24.388  1.00  0.00           C
ATOM   3948  HK1 NTE F   5      43.593  32.770  25.018  1.00  0.00           H
ATOM   3949  HK2 NTE F   5      43.869  34.533  25.039  1.00  0.00           H
ATOM   3950  HK3 NTE F   5      42.504  33.773  24.085  1.00  0.00           H
ATOM   3951  C   NTE F   5      51.799  40.113  24.498  1.00  0.00           C
ATOM   3952  O   NTE F   5      51.693  40.577  23.327  1.00  0.00           O
ATOM   3953  N   NTE F   6      52.981  39.852  25.115  1.00  0.00           N
ATOM   3954  CA  NTE F   6      53.260  38.988  26.287  1.00  0.00           C
ATOM   3955  HA1 NTE F   6      54.218  39.243  26.789  1.00  0.00           H
ATOM   3956  HA2 NTE F   6      52.414  38.991  27.007  1.00  0.00           H
ATOM   3957  CA5 NTE F   6      54.123  40.172  24.235  1.00  0.00           C
ATOM   3958  HA3 NTE F   6      55.013  39.653  24.650  1.00  0.00           H
ATOM   3959  HA4 NTE F   6      53.989  39.654  23.261  1.00  0.00           H
ATOM   3960  CB  NTE F   6      54.570  41.630  23.972  1.00  0.00           C
ATOM   3961  HB1 NTE F   6      55.409  41.646  23.245  1.00  0.00           H
ATOM   3962  HB2 NTE F   6      53.858  42.313  23.460  1.00  0.00           H
ATOM   3963  OG  NTE F   6      54.892  42.289  25.183  1.00  0.00           O
ATOM   3964  CD  NTE F   6      55.442  43.615  25.028  1.00  0.00           C
ATOM   3965  HD1 NTE F   6      56.459  43.531  24.589  1.00  0.00           H
ATOM   3966  HD2 NTE F   6      54.753  44.135  24.328  1.00  0.00           H
ATOM   3967  CE  NTE F   6      55.652  44.370  26.418  1.00  0.00           C
ATOM   3968  HE1 NTE F   6      54.655  44.501  26.891  1.00  0.00           H
ATOM   3969  HE2 NTE F   6      56.263  45.296  26.364  1.00  0.00           H
ATOM   3970  OZ  NTE F   6      56.334  43.615  27.418  1.00  0.00           O
ATOM   3971  CH  NTE F   6      56.502  44.224  28.728  1.00  0.00           C
ATOM   3972  HH1 NTE F   6      56.876  45.233  28.450  1.00  0.00           H
ATOM   3973  HH2 NTE F   6      55.513  44.344  29.220  1.00  0.00           H
ATOM   3974  CT  NTE F   6      57.469  43.412  29.589  1.00  0.00           C
ATOM   3975  HT5 NTE F   6      57.295  42.328  29.421  1.00  0.00           H
ATOM   3976  HT6 NTE F   6      57.231  43.625  30.653  1.00  0.00           H
ATOM   3977  OI  NTE F   6      58.811  43.778  29.311  1.00  0.00           O
ATOM   3978  CK  NTE F   6      59.706  42.795  29.950  1.00  0.00           C
ATOM   3979  HK1 NTE F   6      59.476  42.649  31.027  1.00  0.00           H
ATOM   3980  HK2 NTE F   6      60.772  43.075  29.807  1.00  0.00           H
ATOM   3981  HK3 NTE F   6      59.751  41.768  29.529  1.00  0.00           H
ATOM   3982  C   NTE F   6      53.321  37.512  25.886  1.00  0.00           C
ATOM   3983  O   NTE F   6      52.476  37.077  25.127  1.00  0.00           O
ATOM   3984  N   NTE F   7      54.228  36.655  26.471  1.00  0.00           N
ATOM   3985  CA  NTE F   7      55.181  37.063  27.455  1.00  0.00           C
ATOM   3986  HA1 NTE F   7      55.520  36.117  27.928  1.00  0.00           H
ATOM   3987  HA2 NTE F   7      54.680  37.646  28.256  1.00  0.00           H
ATOM   3988  CA5 NTE F   7      54.537  35.361  25.911  1.00  0.00           C
ATOM   3989  HA3 NTE F   7      54.182  35.279  24.861  1.00  0.00           H
ATOM   3990  HA4 NTE F   7      55.645  35.280  25.879  1.00  0.00           H
ATOM   3991  CB  NTE F   7      53.964  34.172  26.676  1.00  0.00           C
ATOM   3992  HB1 NTE F   7      53.009  34.013  26.130  1.00  0.00           H
ATOM   3993  HB2 NTE F   7      53.724  34.458  27.722  1.00  0.00           H
ATOM   3994  OG  NTE F   7      54.746  33.006  26.595  1.00  0.00           O
ATOM   3995  CD  NTE F   7      54.448  32.108  27.680  1.00  0.00           C
ATOM   3996  HD1 NTE F   7      53.345  31.973  27.679  1.00  0.00           H
ATOM   3997  HD2 NTE F   7      54.856  32.444  28.657  1.00  0.00           H
ATOM   3998  CE  NTE F   7      55.163  30.802  27.286  1.00  0.00           C
ATOM   3999  HE1 NTE F   7      54.862  30.710  26.221  1.00  0.00           H
ATOM   4000  HE2 NTE F   7      54.624  30.011  27.851  1.00  0.00           H
ATOM   4001  OZ  NTE F   7      56.584  30.648  27.574  1.00  0.00           O
ATOM   4002  CH  NTE F   7      57.122  29.633  26.772  1.00  0.00           C
ATOM   4003  HH1 NTE F   7      56.439  29.447  25.915  1.00  0.00           H
ATOM   4004  HH2 NTE F   7      57.128  28.707  27.386  1.00  0.00           H
ATOM   4005  CT  NTE F   7      58.592  29.949  26.498  1.00  0.00           C
ATOM   4006  HT5 NTE F   7      59.139  30.177  27.438  1.00  0.00           H
ATOM   4007  HT6 NTE F   7      59.000  29.023  26.040  1.00  0.00           H
ATOM   4008  OI  NTE F   7      58.672  31.028  25.550  1.00  0.00           O
ATOM   4009  CK  NTE F   7      59.733  31.976  25.868  1.00  0.00           C
ATOM   4010  HK1 NTE F   7      59.442  32.601  26.740  1.00  0.00           H
ATOM   4011  HK2 NTE F   7      60.702  31.465  26.052  1.00  0.00           H
ATOM   4012  HK3 NTE F   7      59.750  32.602  24.950  1.00  0.00           H
ATOM   4013  C   NTE F   7      56.418  37.835  26.966  1.00  0.00           C
ATOM   4014  O   NTE F   7      56.738  37.762  25.745  1.00  0.00           O
ATOM   4015  N   NTE F   8      57.277  38.478  27.892  1.00  0.00           N
ATOM   4016  CA  NTE F   8      57.141  38.301  29.330  1.00  0.00           C
ATOM   4017  HA1 NTE F   8      57.564  39.178  29.865  1.00  0.00           H
ATOM   4018  HA2 NTE F   8      56.086  38.216  29.668  1.00  0.00           H
ATOM   4019  CA5 NTE F   8      58.560  39.026  27.370  1.00  0.00           C
ATOM   4020  HA3 NTE F   8      59.365  39.030  28.136  1.00  0.00           H
ATOM   4021  HA4 NTE F   8      58.977  38.346  26.597  1.00  0.00           H
ATOM   4022  CB  NTE F   8      58.455  40.482  26.904  1.00  0.00           C
ATOM   4023  HB1 NTE F   8      57.652  40.680  26.162  1.00  0.00           H
ATOM   4024  HB2 NTE F   8      58.003  40.960  27.799  1.00  0.00           H
ATOM   4025  OG  NTE F   8      59.709  41.099  26.611  1.00  0.00           O
ATOM   4026  CD  NTE F   8      59.605  42.474  26.166  1.00  0.00           C
ATOM   4027  HD1 NTE F   8      59.107  42.586  25.178  1.00  0.00           H
ATOM   4028  HD2 NTE F   8      59.221  43.076  27.017  1.00  0.00           H
ATOM   4029  CE  NTE F   8      61.039  43.123  26.003  1.00  0.00           C
ATOM   4030  HE1 NTE F   8      61.750  42.990  26.847  1.00  0.00           H
ATOM   4031  HE2 NTE F   8      61.015  44.233  25.980  1.00  0.00           H
ATOM   4032  OZ  NTE F   8      61.709  42.643  24.786  1.00  0.00           O
ATOM   4033  CH  NTE F   8      62.847  43.434  24.409  1.00  0.00           C
ATOM   4034  HH1 NTE F   8      63.124  43.115  23.381  1.00  0.00           H
ATOM   4035  HH2 NTE F   8      62.576  44.506  24.301  1.00  0.00           H
ATOM   4036  CT  NTE F   8      64.084  43.323  25.389  1.00  0.00           C
ATOM   4037  HT5 NTE F   8      64.889  43.839  24.824  1.00  0.00           H
ATOM   4038  HT6 NTE F   8      64.166  42.216  25.429  1.00  0.00           H
ATOM   4039  OI  NTE F   8      64.126  43.975  26.587  1.00  0.00           O
ATOM   4040  CK  NTE F   8      65.347  43.544  27.269  1.00  0.00           C
ATOM   4041  HK1 NTE F   8      65.249  42.490  27.607  1.00  0.00           H
ATOM   4042  HK2 NTE F   8      65.569  44.097  28.206  1.00  0.00           H
ATOM   4043  HK3 NTE F   8      66.136  43.512  26.488  1.00  0.00           H
ATOM   4044  C   NTE F   8      57.787  36.997  29.775  1.00  0.00           C
ATOM   4045  O   NTE F   8      58.171  36.197  28.935  1.00  0.00           O
ATOM   4046  N   NTE F   9      58.220  36.788  31.085  1.00  0.00           N
ATOM   4047  CA  NTE F   9      58.073  37.768  32.225  1.00  0.00           C
ATOM   4048  HA1 NTE F   9      58.188  37.232  33.192  1.00  0.00           H
ATOM   4049  HA2 NTE F   9      57.063  38.210  32.092  1.00  0.00           H
ATOM   4050  CA5 NTE F   9      58.902  35.549  31.504  1.00  0.00           C
ATOM   4051  HA3 NTE F   9      58.578  35.286  32.534  1.00  0.00           H
ATOM   4052  HA4 NTE F   9      58.598  34.762  30.781  1.00  0.00           H
ATOM   4053  CB  NTE F   9      60.442  35.546  31.504  1.00  0.00           C
ATOM   4054  HB1 NTE F   9      60.776  35.736  30.462  1.00  0.00           H
ATOM   4055  HB2 NTE F   9      60.808  34.546  31.823  1.00  0.00           H
ATOM   4056  OG  NTE F   9      61.123  36.580  32.293  1.00  0.00           O
ATOM   4057  CD  NTE F   9      62.505  36.400  32.286  1.00  0.00           C
ATOM   4058  HD1 NTE F   9      62.915  36.644  31.283  1.00  0.00           H
ATOM   4059  HD2 NTE F   9      62.868  35.409  32.633  1.00  0.00           H
ATOM   4060  CE  NTE F   9      63.147  37.389  33.295  1.00  0.00           C
ATOM   4061  HE1 NTE F   9      64.202  37.137  33.535  1.00  0.00           H
ATOM   4062  HE2 NTE F   9      62.543  37.456  34.226  1.00  0.00           H
ATOM   4063  OZ  NTE F   9      63.166  38.654  32.592  1.00  0.00           O
ATOM   4064  CH  NTE F   9      64.076  39.545  33.206  1.00  0.00           C
ATOM   4065  HH1 NTE F   9      65.104  39.190  32.980  1.00  0.00           H
ATOM   4066  HH2 NTE F   9      63.837  39.501  34.290  1.00  0.00           H
ATOM   4067  CT  NTE F   9      64.012  41.000  32.589  1.00  0.00           C
ATOM   4068  HT5 NTE F   9      62.950  41.296  32.447  1.00  0.00           H
ATOM   4069  HT6 NTE F   9      64.481  41.692  33.321  1.00  0.00           H
ATOM   4070  OI  NTE F   9      64.736  41.108  31.352  1.00  0.00           O
ATOM   4071  CK  NTE F   9      64.440  42.351  30.709  1.00  0.00           C
ATOM   4072  HK1 NTE F   9      64.569  42.166  29.621  1.00  0.00           H
ATOM   4073  HK2 NTE F   9      63.442  42.792  30.917  1.00  0.00           H
ATOM   4074  HK3 NTE F   9      65.209  43.015  31.159  1.00  0.00           H
ATOM   4075  C   NTE F   9      59.131  38.914  32.369  1.00  0.00           C
ATOM   4076  O   NTE F   9      59.723  39.353  31.355  1.00  0.00           O
ATOM   4077  N   NTE F  10      59.131  39.664  33.557  1.00  0.00           N
ATOM   4078  CA  NTE F  10      58.134  39.357  34.635  1.00  0.00           C
ATOM   4079  HA1 NTE F  10      58.247  38.361  35.114  1.00  0.00           H
ATOM   4080  HA2 NTE F  10      58.450  40.063  35.432  1.00  0.00           H
ATOM   4081  CA5 NTE F  10      60.306  40.507  33.713  1.00  0.00           C
ATOM   4082  HA3 NTE F  10      60.783  40.179  34.662  1.00  0.00           H
ATOM   4083  HA4 NTE F  10      60.978  40.518  32.829  1.00  0.00           H
ATOM   4084  CB  NTE F  10      59.938  41.970  33.807  1.00  0.00           C
ATOM   4085  HB1 NTE F  10      59.307  42.326  32.965  1.00  0.00           H
ATOM   4086  HB2 NTE F  10      59.325  42.121  34.722  1.00  0.00           H
ATOM   4087  OG  NTE F  10      61.081  42.797  33.976  1.00  0.00           O
ATOM   4088  CD  NTE F  10      60.703  44.184  34.118  1.00  0.00           C
ATOM   4089  HD1 NTE F  10      60.081  44.509  33.257  1.00  0.00           H
ATOM   4090  HD2 NTE F  10      59.979  44.278  34.956  1.00  0.00           H
ATOM   4091  CE  NTE F  10      61.916  45.046  34.278  1.00  0.00           C
ATOM   4092  HE1 NTE F  10      61.742  46.055  33.846  1.00  0.00           H
ATOM   4093  HE2 NTE F  10      62.659  44.568  33.605  1.00  0.00           H
ATOM   4094  OZ  NTE F  10      62.490  45.109  35.557  1.00  0.00           O
ATOM   4095  CH  NTE F  10      63.650  44.278  35.689  1.00  0.00           C
ATOM   4096  HH1 NTE F  10      63.418  43.239  35.371  1.00  0.00           H
ATOM   4097  HH2 NTE F  10      64.437  44.630  34.989  1.00  0.00           H
ATOM   4098  CT  NTE F  10      64.163  44.272  37.110  1.00  0.00           C
ATOM   4099  HT5 NTE F  10      63.354  43.804  37.711  1.00  0.00           H
ATOM   4100  HT6 NTE F  10      64.239  45.331  37.438  1.00  0.00           H
ATOM   4101  OI  NTE F  10      65.342  43.553  37.395  1.00  0.00           O
ATOM   4102  CK  NTE F  10      65.745  43.543  38.793  1.00  0.00           C
ATOM   4103  HK1 NTE F  10      65.809  44.576  39.198  1.00  0.00           H
ATOM   4104  HK2 NTE F  10      66.690  43.005  39.022  1.00  0.00           H
ATOM   4105  HK3 NTE F  10      64.900  42.979  39.241  1.00  0.00           H
ATOM   4106  C   NTE F  10      56.707  39.746  34.328  1.00  0.00           C
ATOM   4107  NT  NTE F  10      55.805  38.996  35.017  1.00  0.00           N
ATOM   4108  HT1 NTE F  10      54.868  39.212  34.743  1.00  0.00           H
ATOM   4109  HT2 NTE F  10      56.076  38.049  35.191  1.00  0.00           H
ATOM   4110  O   NTE F  10      56.443  40.679  33.588  1.00  0.00           O
ATOM   4111  N   NDC G   1      18.428  47.710  31.676  1.00  0.00           N
ATOM   4112  HN1 NDC G   1      18.441  47.160  30.845  1.00  0.00           H
ATOM   4113  HN2 NDC G   1      18.843  47.079  32.327  1.00  0.00           H
ATOM   4114  CA  NDC G   1      19.229  48.917  31.585  1.00  0.00           C
ATOM   4115  HA1 NDC G   1      20.073  48.774  30.877  1.00  0.00           H
ATOM   4116  HA2 NDC G   1      18.750  49.839  31.193  1.00  0.00           H
ATOM   4117  CA5 NDC G   1      17.069  47.845  32.052  1.00  0.00           C
ATOM   4118  HA3 NDC G   1      16.825  46.926  32.627  1.00  0.00           H
ATOM   4119  HA4 NDC G   1      17.004  48.650  32.816  1.00  0.00           H
ATOM   4120  CB  NDC G   1      16.155  48.119  30.853  1.00  0.00           C
ATOM   4121  HB1 NDC G   1      16.392  49.032  30.266  1.00  0.00           H
ATOM   4122  HB2 NDC G   1      16.122  47.246  30.166  1.00  0.00           H
ATOM   4123  CG  NDC G   1      14.687  48.374  31.377  1.00  0.00           C
ATOM   4124  HG1 NDC G   1      14.017  48.235  30.502  1.00  0.00           H
ATOM   4125  HG2 NDC G   1      14.405  47.515  32.022  1.00  0.00           H
ATOM   4126  CD  NDC G   1      14.410  49.658  32.165  1.00  0.00           C
ATOM   4127  HD1 NDC G   1      14.759  49.595  33.218  1.00  0.00           H
ATOM   4128  HD2 NDC G   1      15.061  50.392  31.643  1.00  0.00           H
ATOM   4129  CE  NDC G   1      12.913  49.911  32.256  1.00  0.00           C
ATOM   4130  HE1 NDC G   1      12.521  49.922  31.217  1.00  0.00           H
ATOM   4131  HE2 NDC G   1      12.400  49.089  32.800  1.00  0.00           H
ATOM   4132  CZ  NDC G   1      12.568  51.262  32.907  1.00  0.00           C
ATOM   4133  HZ1 NDC G   1      13.015  51.286  33.924  1.00  0.00           H
ATOM   4134  HZ2 NDC G   1      13.068  52.047  32.300  1.00  0.00           H
ATOM   4135  CH  NDC G   1      11.029  51.534  33.093  1.00  0.00           C
ATOM   4136  HH1 NDC G   1      10.529  51.359  32.116  1.00  0.00           H
ATOM   4137  HH2 NDC G   1      10.659  50.737  33.773  1.00  0.00           H
ATOM   4138  CT  NDC G   1      10.827  52.967  33.622  1.00  0.00           C
ATOM   4139  HT5 NDC G   1      11.196  53.099  34.661  1.00  0.00           H
ATOM   4140  HT6 NDC G   1      11.275  53.692  32.908  1.00  0.00           H
ATOM   4141  CI  NDC G   1       9.335  53.306  33.766  1.00  0.00           C
ATOM   4142  HI1 NDC G   1       8.842  53.327  32.770  1.00  0.00           H
ATOM   4143  HI2 NDC G   1       8.883  52.534  34.424  1.00  0.00           H
ATOM   4144  CK  NDC G   1       9.111  54.718  34.402  1.00  0.00           C
ATOM   4145  HK1 NDC G   1       9.503  55.520  33.740  1.00  0.00           H
ATOM   4146  HK2 NDC G   1       9.520  54.686  35.434  1.00  0.00           H
ATOM   4147  HK3 NDC G   1       8.018  54.861  34.540  1.00  0.00           H
ATOM   4148  C   NDC G   1      19.762  49.052  32.944  1.00  0.00           C
ATOM   4149  O   NDC G   1      20.163  48.126  33.656  1.00  0.00           O
ATOM   4150  N   NDC G   2      20.084  50.312  33.345  1.00  0.00           N
ATOM   4151  CA  NDC G   2      19.462  51.563  32.943  1.00  0.00           C
ATOM   4152  HA1 NDC G   2      20.123  52.411  33.224  1.00  0.00           H
ATOM   4153  HA2 NDC G   2      19.377  51.799  31.861  1.00  0.00           H
ATOM   4154  CA5 NDC G   2      21.158  50.467  34.336  1.00  0.00           C
ATOM   4155  HA3 NDC G   2      20.735  51.198  35.057  1.00  0.00           H
ATOM   4156  HA4 NDC G   2      21.398  49.549  34.915  1.00  0.00           H
ATOM   4157  CB  NDC G   2      22.469  51.053  33.760  1.00  0.00           C
ATOM   4158  HB1 NDC G   2      23.052  50.206  33.338  1.00  0.00           H
ATOM   4159  HB2 NDC G   2      22.207  51.725  32.915  1.00  0.00           H
ATOM   4160  CG  NDC G   2      23.355  51.897  34.703  1.00  0.00           C
ATOM   4161  HG1 NDC G   2      22.741  52.775  34.996  1.00  0.00           H
ATOM   4162  HG2 NDC G   2      23.583  51.367  35.652  1.00  0.00           H
ATOM   4163  CD  NDC G   2      24.562  52.406  33.963  1.00  0.00           C
ATOM   4164  HD1 NDC G   2      25.153  51.507  33.683  1.00  0.00           H
ATOM   4165  HD2 NDC G   2      24.179  52.886  33.037  1.00  0.00           H
ATOM   4166  CE  NDC G   2      25.409  53.377  34.821  1.00  0.00           C
ATOM   4167  HE1 NDC G   2      24.775  54.253  35.075  1.00  0.00           H
ATOM   4168  HE2 NDC G   2      25.792  52.859  35.727  1.00  0.00           H
ATOM   4169  CZ  NDC G   2      26.627  53.875  34.081  1.00  0.00           C
ATOM   4170  HZ1 NDC G   2      27.117  53.042  33.534  1.00  0.00           H
ATOM   4171  HZ2 NDC G   2      26.320  54.595  33.293  1.00  0.00           H
ATOM   4172  CH  NDC G   2      27.646  54.482  34.999  1.00  0.00           C
ATOM   4173  HH1 NDC G   2      28.046  53.787  35.768  1.00  0.00           H
ATOM   4174  HH2 NDC G   2      27.172  55.351  35.504  1.00  0.00           H
ATOM   4175  CT  NDC G   2      28.802  55.067  34.228  1.00  0.00           C
ATOM   4176  HT5 NDC G   2      29.320  54.199  33.767  1.00  0.00           H
ATOM   4177  HT6 NDC G   2      28.512  55.776  33.423  1.00  0.00           H
ATOM   4178  CI  NDC G   2      29.840  55.752  35.050  1.00  0.00           C
ATOM   4179  HI1 NDC G   2      29.290  56.502  35.659  1.00  0.00           H
ATOM   4180  HI2 NDC G   2      30.352  55.213  35.876  1.00  0.00           H
ATOM   4181  CK  NDC G   2      30.967  56.468  34.271  1.00  0.00           C
ATOM   4182  HK1 NDC G   2      30.456  57.029  33.459  1.00  0.00           H
ATOM   4183  HK2 NDC G   2      31.550  55.678  33.750  1.00  0.00           H
ATOM   4184  HK3 NDC G   2      31.607  57.153  34.866  1.00  0.00           H
ATOM   4185  C   NDC G   2      18.133  51.812  33.687  1.00  0.00           C
ATOM   4186  O   NDC G   2      17.463  50.790  33.927  1.00  0.00           O
ATOM   4187  N   NDC G   3      17.634  53.049  33.998  1.00  0.00           N
ATOM   4188  CA  NDC G   3      18.458  54.191  33.920  1.00  0.00           C
ATOM   4189  HA1 NDC G   3      18.988  54.250  32.946  1.00  0.00           H
ATOM   4190  HA2 NDC G   3      17.838  55.109  34.000  1.00  0.00           H
ATOM   4191  CA5 NDC G   3      16.426  53.258  34.753  1.00  0.00           C
ATOM   4192  HA3 NDC G   3      16.152  52.289  35.224  1.00  0.00           H
ATOM   4193  HA4 NDC G   3      16.699  53.931  35.594  1.00  0.00           H
ATOM   4194  CB  NDC G   3      15.227  53.781  33.927  1.00  0.00           C
ATOM   4195  HB1 NDC G   3      15.594  54.599  33.271  1.00  0.00           H
ATOM   4196  HB2 NDC G   3      14.779  53.003  33.274  1.00  0.00           H
ATOM   4197  CG  NDC G   3      14.118  54.348  34.784  1.00  0.00           C
ATOM   4198  HG1 NDC G   3      13.304  54.775  34.160  1.00  0.00           H
ATOM   4199  HG2 NDC G   3      13.628  53.614  35.460  1.00  0.00           H
ATOM   4200  CD  NDC G   3      14.499  55.550  35.680  1.00  0.00           C
ATOM   4201  HD1 NDC G   3      15.137  55.151  36.498  1.00  0.00           H
ATOM   4202  HD2 NDC G   3      15.044  56.246  35.007  1.00  0.00           H
ATOM   4203  CE  NDC G   3      13.328  56.275  36.371  1.00  0.00           C
ATOM   4204  HE1 NDC G   3      12.836  55.587  37.091  1.00  0.00           H
ATOM   4205  HE2 NDC G   3      13.742  57.124  36.956  1.00  0.00           H
ATOM   4206  CZ  NDC G   3      12.283  56.868  35.407  1.00  0.00           C
ATOM   4207  HZ1 NDC G   3      12.697  57.731  34.843  1.00  0.00           H
ATOM   4208  HZ2 NDC G   3      11.903  56.086  34.715  1.00  0.00           H
ATOM   4209  CH  NDC G   3      11.023  57.400  36.095  1.00  0.00           C
ATOM   4210  HH1 NDC G   3      10.419  56.547  36.469  1.00  0.00           H
ATOM   4211  HH2 NDC G   3      11.292  57.977  37.006  1.00  0.00           H
ATOM   4212  CT  NDC G   3      10.067  58.221  35.279  1.00  0.00           C
ATOM   4213  HT5 NDC G   3      10.680  59.061  34.888  1.00  0.00           H
ATOM   4214  HT6 NDC G   3       9.654  57.675  34.404  1.00  0.00           H
ATOM   4215  CI  NDC G   3       8.967  58.761  36.096  1.00  0.00           C
ATOM   4216  HI1 NDC G   3       8.514  57.852  36.547  1.00  0.00           H
ATOM   4217  HI2 NDC G   3       9.332  59.386  36.938  1.00  0.00           H
ATOM   4218  CK  NDC G   3       7.926  59.607  35.328  1.00  0.00           C
ATOM   4219  HK1 NDC G   3       7.212  59.940  36.111  1.00  0.00           H
ATOM   4220  HK2 NDC G   3       7.389  59.037  34.540  1.00  0.00           H
ATOM   4221  HK3 NDC G   3       8.361  60.520  34.868  1.00  0.00           H
ATOM   4222  C   NDC G   3      19.450  54.308  35.089  1.00  0.00           C
ATOM   4223  O   NDC G   3      19.806  53.296  35.687  1.00  0.00           O
ATOM   4224  N   NDC G   4      20.042  55.560  35.389  1.00  0.00           N
ATOM   4225  CA  NDC G   4      19.391  56.866  35.068  1.00  0.00           C
ATOM   4226  HA1 NDC G   4      20.154  57.672  35.092  1.00  0.00           H
ATOM   4227  HA2 NDC G   4      18.952  56.762  34.052  1.00  0.00           H
ATOM   4228  CA5 NDC G   4      21.020  55.670  36.467  1.00  0.00           C
ATOM   4229  HA3 NDC G   4      20.741  56.470  37.186  1.00  0.00           H
ATOM   4230  HA4 NDC G   4      21.320  54.743  37.000  1.00  0.00           H
ATOM   4231  CB  NDC G   4      22.323  56.239  35.827  1.00  0.00           C
ATOM   4232  HB1 NDC G   4      22.914  55.407  35.388  1.00  0.00           H
ATOM   4233  HB2 NDC G   4      22.051  56.913  34.987  1.00  0.00           H
ATOM   4234  CG  NDC G   4      23.411  56.856  36.736  1.00  0.00           C
ATOM   4235  HG1 NDC G   4      22.897  57.590  37.393  1.00  0.00           H
ATOM   4236  HG2 NDC G   4      23.816  56.071  37.410  1.00  0.00           H
ATOM   4237  CD  NDC G   4      24.585  57.499  35.966  1.00  0.00           C
ATOM   4238  HD1 NDC G   4      25.087  56.679  35.409  1.00  0.00           H
ATOM   4239  HD2 NDC G   4      24.101  58.180  35.234  1.00  0.00           H
ATOM   4240  CE  NDC G   4      25.521  58.258  36.967  1.00  0.00           C
ATOM   4241  HE1 NDC G   4      25.036  59.108  37.494  1.00  0.00           H
ATOM   4242  HE2 NDC G   4      25.974  57.598  37.737  1.00  0.00           H
ATOM   4243  CZ  NDC G   4      26.670  58.938  36.167  1.00  0.00           C
ATOM   4244  HZ1 NDC G   4      27.084  58.117  35.544  1.00  0.00           H
ATOM   4245  HZ2 NDC G   4      26.155  59.675  35.515  1.00  0.00           H
ATOM   4246  CH  NDC G   4      27.752  59.749  36.932  1.00  0.00           C
ATOM   4247  HH1 NDC G   4      28.113  59.020  37.690  1.00  0.00           H
ATOM   4248  HH2 NDC G   4      27.305  60.664  37.376  1.00  0.00           H
ATOM   4249  CT  NDC G   4      28.920  60.035  36.034  1.00  0.00           C
ATOM   4250  HT5 NDC G   4      29.292  59.061  35.648  1.00  0.00           H
ATOM   4251  HT6 NDC G   4      28.759  60.717  35.171  1.00  0.00           H
ATOM   4252  CI  NDC G   4      30.041  60.705  36.723  1.00  0.00           C
ATOM   4253  HI1 NDC G   4      29.808  61.652  37.256  1.00  0.00           H
ATOM   4254  HI2 NDC G   4      30.331  60.126  37.625  1.00  0.00           H
ATOM   4255  CK  NDC G   4      31.330  60.911  35.891  1.00  0.00           C
ATOM   4256  HK1 NDC G   4      31.043  61.359  34.915  1.00  0.00           H
ATOM   4257  HK2 NDC G   4      31.758  59.949  35.538  1.00  0.00           H
ATOM   4258  HK3 NDC G   4      32.180  61.507  36.286  1.00  0.00           H
ATOM   4259  C   NDC G   4      18.351  57.160  36.078  1.00  0.00           C
ATOM   4260  O   NDC G   4      17.631  56.206  36.520  1.00  0.00           O
ATOM   4261  N   NDC G   5      18.014  58.473  36.347  1.00  0.00           N
ATOM   4262  CA  NDC G   5      18.982  59.558  36.172  1.00  0.00           C
ATOM   4263  HA1 NDC G   5      19.328  59.592  35.117  1.00  0.00           H
ATOM   4264  HA2 NDC G   5      18.328  60.447  36.297  1.00  0.00           H
ATOM   4265  CA5 NDC G   5      16.821  58.734  37.160  1.00  0.00           C
ATOM   4266  HA3 NDC G   5      16.458  57.866  37.751  1.00  0.00           H
ATOM   4267  HA4 NDC G   5      17.010  59.423  38.011  1.00  0.00           H
ATOM   4268  CB  NDC G   5      15.700  59.341  36.384  1.00  0.00           C
ATOM   4269  HB1 NDC G   5      15.979  60.112  35.635  1.00  0.00           H
ATOM   4270  HB2 NDC G   5      15.121  58.586  35.810  1.00  0.00           H
ATOM   4271  CG  NDC G   5      14.766  60.069  37.307  1.00  0.00           C
ATOM   4272  HG1 NDC G   5      14.386  59.358  38.072  1.00  0.00           H
ATOM   4273  HG2 NDC G   5      15.345  60.851  37.843  1.00  0.00           H
ATOM   4274  CD  NDC G   5      13.643  60.745  36.572  1.00  0.00           C
ATOM   4275  HD1 NDC G   5      14.045  61.518  35.884  1.00  0.00           H
ATOM   4276  HD2 NDC G   5      13.125  60.061  35.866  1.00  0.00           H
ATOM   4277  CE  NDC G   5      12.577  61.395  37.538  1.00  0.00           C
ATOM   4278  HE1 NDC G   5      12.058  60.567  38.066  1.00  0.00           H
ATOM   4279  HE2 NDC G   5      13.043  62.132  38.226  1.00  0.00           H
ATOM   4280  CZ  NDC G   5      11.415  62.149  36.870  1.00  0.00           C
ATOM   4281  HZ1 NDC G   5      11.908  63.066  36.483  1.00  0.00           H
ATOM   4282  HZ2 NDC G   5      11.057  61.617  35.962  1.00  0.00           H
ATOM   4283  CH  NDC G   5      10.292  62.688  37.773  1.00  0.00           C
ATOM   4284  HH1 NDC G   5       9.797  61.817  38.254  1.00  0.00           H
ATOM   4285  HH2 NDC G   5      10.651  63.386  38.560  1.00  0.00           H
ATOM   4286  CT  NDC G   5       9.237  63.280  36.968  1.00  0.00           C
ATOM   4287  HT5 NDC G   5       9.654  64.121  36.373  1.00  0.00           H
ATOM   4288  HT6 NDC G   5       8.854  62.499  36.277  1.00  0.00           H
ATOM   4289  CI  NDC G   5       8.080  63.758  37.771  1.00  0.00           C
ATOM   4290  HI1 NDC G   5       7.520  62.888  38.175  1.00  0.00           H
ATOM   4291  HI2 NDC G   5       8.466  64.438  38.560  1.00  0.00           H
ATOM   4292  CK  NDC G   5       7.063  64.514  36.908  1.00  0.00           C
ATOM   4293  HK1 NDC G   5       7.542  65.444  36.535  1.00  0.00           H
ATOM   4294  HK2 NDC G   5       6.258  64.893  37.574  1.00  0.00           H
ATOM   4295  HK3 NDC G   5       6.754  63.818  36.100  1.00  0.00           H
ATOM   4296  C   NDC G   5      20.124  59.772  37.123  1.00  0.00           C
ATOM   4297  O   NDC G   5      20.670  58.833  37.636  1.00  0.00           O
ATOM   4298  N   NDC G   6      20.393  61.051  37.532  1.00  0.00           N
ATOM   4299  CA  NDC G   6      19.719  62.234  37.205  1.00  0.00           C
ATOM   4300  HA1 NDC G   6      20.467  63.052  37.277  1.00  0.00           H
ATOM   4301  HA2 NDC G   6      19.438  62.206  36.130  1.00  0.00           H
ATOM   4302  CA5 NDC G   6      21.503  61.285  38.415  1.00  0.00           C
ATOM   4303  HA3 NDC G   6      21.106  61.891  39.257  1.00  0.00           H
ATOM   4304  HA4 NDC G   6      21.890  60.374  38.920  1.00  0.00           H
ATOM   4305  CB  NDC G   6      22.798  61.897  37.754  1.00  0.00           C
ATOM   4306  HB1 NDC G   6      23.193  61.290  36.912  1.00  0.00           H
ATOM   4307  HB2 NDC G   6      22.379  62.811  37.280  1.00  0.00           H
ATOM   4308  CG  NDC G   6      23.899  62.210  38.680  1.00  0.00           C
ATOM   4309  HG1 NDC G   6      23.544  62.828  39.532  1.00  0.00           H
ATOM   4310  HG2 NDC G   6      24.321  61.264  39.083  1.00  0.00           H
ATOM   4311  CD  NDC G   6      25.043  63.021  38.008  1.00  0.00           C
ATOM   4312  HD1 NDC G   6      25.560  62.417  37.232  1.00  0.00           H
ATOM   4313  HD2 NDC G   6      24.555  63.918  37.570  1.00  0.00           H
ATOM   4314  CE  NDC G   6      26.166  63.558  38.921  1.00  0.00           C
ATOM   4315  HE1 NDC G   6      25.692  64.247  39.651  1.00  0.00           H
ATOM   4316  HE2 NDC G   6      26.544  62.661  39.457  1.00  0.00           H
ATOM   4317  CZ  NDC G   6      27.254  64.212  38.116  1.00  0.00           C
ATOM   4318  HZ1 NDC G   6      27.762  63.473  37.460  1.00  0.00           H
ATOM   4319  HZ2 NDC G   6      26.830  64.939  37.390  1.00  0.00           H
ATOM   4320  CH  NDC G   6      28.298  64.836  39.043  1.00  0.00           C
ATOM   4321  HH1 NDC G   6      28.772  64.174  39.799  1.00  0.00           H
ATOM   4322  HH2 NDC G   6      27.772  65.669  39.557  1.00  0.00           H
ATOM   4323  CT  NDC G   6      29.359  65.402  38.186  1.00  0.00           C
ATOM   4324  HT5 NDC G   6      29.870  64.526  37.734  1.00  0.00           H
ATOM   4325  HT6 NDC G   6      28.934  65.885  37.280  1.00  0.00           H
ATOM   4326  CI  NDC G   6      30.441  66.196  38.985  1.00  0.00           C
ATOM   4327  HI1 NDC G   6      29.979  67.042  39.537  1.00  0.00           H
ATOM   4328  HI2 NDC G   6      30.844  65.473  39.727  1.00  0.00           H
ATOM   4329  CK  NDC G   6      31.656  66.619  38.205  1.00  0.00           C
ATOM   4330  HK1 NDC G   6      32.552  66.941  38.777  1.00  0.00           H
ATOM   4331  HK2 NDC G   6      31.466  67.514  37.574  1.00  0.00           H
ATOM   4332  HK3 NDC G   6      32.084  65.853  37.524  1.00  0.00           H
ATOM   4333  C   NDC G   6      18.488  62.472  38.140  1.00  0.00           C
ATOM   4334  O   NDC G   6      17.785  61.530  38.440  1.00  0.00           O
ATOM   4335  N   NDC G   7      18.124  63.725  38.478  1.00  0.00           N
ATOM   4336  CA  NDC G   7      18.876  64.938  38.248  1.00  0.00           C
ATOM   4337  HA1 NDC G   7      19.043  65.094  37.161  1.00  0.00           H
ATOM   4338  HA2 NDC G   7      18.170  65.780  38.415  1.00  0.00           H
ATOM   4339  CA5 NDC G   7      16.909  63.880  39.277  1.00  0.00           C
ATOM   4340  HA3 NDC G   7      16.471  62.929  39.649  1.00  0.00           H
ATOM   4341  HA4 NDC G   7      17.208  64.495  40.152  1.00  0.00           H
ATOM   4342  CB  NDC G   7      15.755  64.550  38.483  1.00  0.00           C
ATOM   4343  HB1 NDC G   7      16.158  65.400  37.893  1.00  0.00           H
ATOM   4344  HB2 NDC G   7      15.398  63.749  37.801  1.00  0.00           H
ATOM   4345  CG  NDC G   7      14.579  64.921  39.324  1.00  0.00           C
ATOM   4346  HG1 NDC G   7      14.114  64.051  39.834  1.00  0.00           H
ATOM   4347  HG2 NDC G   7      14.884  65.608  40.143  1.00  0.00           H
ATOM   4348  CD  NDC G   7      13.504  65.580  38.427  1.00  0.00           C
ATOM   4349  HD1 NDC G   7      13.894  66.530  38.001  1.00  0.00           H
ATOM   4350  HD2 NDC G   7      13.119  64.864  37.670  1.00  0.00           H
ATOM   4351  CE  NDC G   7      12.211  66.049  39.201  1.00  0.00           C
ATOM   4352  HE1 NDC G   7      11.685  65.112  39.485  1.00  0.00           H
ATOM   4353  HE2 NDC G   7      12.408  66.494  40.200  1.00  0.00           H
ATOM   4354  CZ  NDC G   7      11.156  66.873  38.422  1.00  0.00           C
ATOM   4355  HZ1 NDC G   7      11.617  67.857  38.191  1.00  0.00           H
ATOM   4356  HZ2 NDC G   7      10.891  66.426  37.439  1.00  0.00           H
ATOM   4357  CH  NDC G   7       9.887  67.093  39.298  1.00  0.00           C
ATOM   4358  HH1 NDC G   7       9.460  66.099  39.549  1.00  0.00           H
ATOM   4359  HH2 NDC G   7      10.074  67.711  40.202  1.00  0.00           H
ATOM   4360  CT  NDC G   7       8.869  67.894  38.381  1.00  0.00           C
ATOM   4361  HT5 NDC G   7       9.419  68.789  38.019  1.00  0.00           H
ATOM   4362  HT6 NDC G   7       8.563  67.252  37.527  1.00  0.00           H
ATOM   4363  CI  NDC G   7       7.562  68.165  39.118  1.00  0.00           C
ATOM   4364  HI1 NDC G   7       7.174  67.177  39.447  1.00  0.00           H
ATOM   4365  HI2 NDC G   7       7.835  68.743  40.027  1.00  0.00           H
ATOM   4366  CK  NDC G   7       6.441  68.895  38.300  1.00  0.00           C
ATOM   4367  HK1 NDC G   7       5.763  69.426  39.002  1.00  0.00           H
ATOM   4368  HK2 NDC G   7       5.901  68.194  37.627  1.00  0.00           H
ATOM   4369  HK3 NDC G   7       6.964  69.655  37.681  1.00  0.00           H
ATOM   4370  C   NDC G   7      20.101  65.189  39.078  1.00  0.00           C
ATOM   4371  O   NDC G   7      20.790  64.188  39.420  1.00  0.00           O
ATOM   4372  N   NDC G   8      20.341  66.485  39.471  1.00  0.00           N
ATOM   4373  CA  NDC G   8      19.525  67.666  39.165  1.00  0.00           C
ATOM   4374  HA1 NDC G   8      20.274  68.478  39.048  1.00  0.00           H
ATOM   4375  HA2 NDC G   8      19.102  67.560  38.143  1.00  0.00           H
ATOM   4376  CA5 NDC G   8      21.466  66.719  40.316  1.00  0.00           C
ATOM   4377  HA3 NDC G   8      21.229  67.478  41.092  1.00  0.00           H
ATOM   4378  HA4 NDC G   8      21.830  65.846  40.899  1.00  0.00           H
ATOM   4379  CB  NDC G   8      22.661  67.211  39.420  1.00  0.00           C
ATOM   4380  HB1 NDC G   8      23.014  66.347  38.818  1.00  0.00           H
ATOM   4381  HB2 NDC G   8      22.325  68.041  38.762  1.00  0.00           H
ATOM   4382  CG  NDC G   8      23.861  67.780  40.259  1.00  0.00           C
ATOM   4383  HG1 NDC G   8      23.435  68.685  40.742  1.00  0.00           H
ATOM   4384  HG2 NDC G   8      24.026  67.049  41.079  1.00  0.00           H
ATOM   4385  CD  NDC G   8      25.124  68.059  39.494  1.00  0.00           C
ATOM   4386  HD1 NDC G   8      25.582  67.098  39.177  1.00  0.00           H
ATOM   4387  HD2 NDC G   8      24.879  68.672  38.600  1.00  0.00           H
ATOM   4388  CE  NDC G   8      26.235  68.790  40.269  1.00  0.00           C
ATOM   4389  HE1 NDC G   8      25.748  69.664  40.751  1.00  0.00           H
ATOM   4390  HE2 NDC G   8      26.406  68.034  41.065  1.00  0.00           H
ATOM   4391  CZ  NDC G   8      27.520  69.041  39.485  1.00  0.00           C
ATOM   4392  HZ1 NDC G   8      27.995  68.067  39.239  1.00  0.00           H
ATOM   4393  HZ2 NDC G   8      27.317  69.636  38.569  1.00  0.00           H
ATOM   4394  CH  NDC G   8      28.590  69.782  40.298  1.00  0.00           C
ATOM   4395  HH1 NDC G   8      28.848  69.040  41.084  1.00  0.00           H
ATOM   4396  HH2 NDC G   8      28.005  70.557  40.838  1.00  0.00           H
ATOM   4397  CT  NDC G   8      29.714  70.242  39.413  1.00  0.00           C
ATOM   4398  HT5 NDC G   8      30.212  69.390  38.903  1.00  0.00           H
ATOM   4399  HT6 NDC G   8      29.256  70.960  38.700  1.00  0.00           H
ATOM   4400  CI  NDC G   8      30.829  70.883  40.318  1.00  0.00           C
ATOM   4401  HI1 NDC G   8      30.325  71.487  41.103  1.00  0.00           H
ATOM   4402  HI2 NDC G   8      31.368  70.052  40.820  1.00  0.00           H
ATOM   4403  CK  NDC G   8      31.848  71.830  39.591  1.00  0.00           C
ATOM   4404  HK1 NDC G   8      32.560  72.295  40.306  1.00  0.00           H
ATOM   4405  HK2 NDC G   8      31.251  72.514  38.951  1.00  0.00           H
ATOM   4406  HK3 NDC G   8      32.421  71.218  38.862  1.00  0.00           H
ATOM   4407  C   NDC G   8      18.354  67.985  40.069  1.00  0.00           C
ATOM   4408  O   NDC G   8      17.716  67.042  40.468  1.00  0.00           O
ATOM   4409  N   NDC G   9      18.009  69.263  40.343  1.00  0.00           N
ATOM   4410  CA  NDC G   9      18.715  70.415  39.827  1.00  0.00           C
ATOM   4411  HA1 NDC G   9      18.807  70.357  38.721  1.00  0.00           H
ATOM   4412  HA2 NDC G   9      18.001  71.266  39.850  1.00  0.00           H
ATOM   4413  CA5 NDC G   9      16.813  69.555  41.166  1.00  0.00           C
ATOM   4414  HA3 NDC G   9      16.804  68.826  42.005  1.00  0.00           H
ATOM   4415  HA4 NDC G   9      16.819  70.577  41.601  1.00  0.00           H
ATOM   4416  CB  NDC G   9      15.512  69.613  40.359  1.00  0.00           C
ATOM   4417  HB1 NDC G   9      15.644  70.253  39.461  1.00  0.00           H
ATOM   4418  HB2 NDC G   9      15.337  68.554  40.072  1.00  0.00           H
ATOM   4419  CG  NDC G   9      14.344  70.214  41.165  1.00  0.00           C
ATOM   4420  HG1 NDC G   9      14.047  69.580  42.027  1.00  0.00           H
ATOM   4421  HG2 NDC G   9      14.647  71.149  41.683  1.00  0.00           H
ATOM   4422  CD  NDC G   9      13.108  70.396  40.321  1.00  0.00           C
ATOM   4423  HD1 NDC G   9      13.331  71.096  39.488  1.00  0.00           H
ATOM   4424  HD2 NDC G   9      12.758  69.426  39.909  1.00  0.00           H
ATOM   4425  CE  NDC G   9      11.845  70.805  41.080  1.00  0.00           C
ATOM   4426  HE1 NDC G   9      11.418  70.028  41.750  1.00  0.00           H
ATOM   4427  HE2 NDC G   9      12.104  71.649  41.755  1.00  0.00           H
ATOM   4428  CZ  NDC G   9      10.713  71.250  40.039  1.00  0.00           C
ATOM   4429  HZ1 NDC G   9      11.098  71.941  39.259  1.00  0.00           H
ATOM   4430  HZ2 NDC G   9      10.149  70.361  39.683  1.00  0.00           H
ATOM   4431  CH  NDC G   9       9.599  72.050  40.690  1.00  0.00           C
ATOM   4432  HH1 NDC G   9       9.050  71.462  41.456  1.00  0.00           H
ATOM   4433  HH2 NDC G   9       9.921  72.986  41.194  1.00  0.00           H
ATOM   4434  CT  NDC G   9       8.542  72.475  39.672  1.00  0.00           C
ATOM   4435  HT5 NDC G   9       8.855  73.237  38.926  1.00  0.00           H
ATOM   4436  HT6 NDC G   9       8.274  71.559  39.103  1.00  0.00           H
ATOM   4437  CI  NDC G   9       7.325  73.032  40.538  1.00  0.00           C
ATOM   4438  HI1 NDC G   9       7.013  72.181  41.180  1.00  0.00           H
ATOM   4439  HI2 NDC G   9       7.701  73.920  41.090  1.00  0.00           H
ATOM   4440  CK  NDC G   9       6.224  73.572  39.677  1.00  0.00           C
ATOM   4441  HK1 NDC G   9       5.463  74.141  40.253  1.00  0.00           H
ATOM   4442  HK2 NDC G   9       5.722  72.853  38.995  1.00  0.00           H
ATOM   4443  HK3 NDC G   9       6.486  74.284  38.865  1.00  0.00           H
ATOM   4444  C   NDC G   9      19.933  70.715  40.684  1.00  0.00           C
ATOM   4445  O   NDC G   9      20.633  69.789  41.119  1.00  0.00           O
ATOM   4446  N   NDC G  10      20.300  72.048  40.896  1.00  0.00           N
ATOM   4447  CA  NDC G  10      19.490  73.176  40.523  1.00  0.00           C
ATOM   4448  HA1 NDC G  10      20.137  74.072  40.411  1.00  0.00           H
ATOM   4449  HA2 NDC G  10      19.166  73.050  39.468  1.00  0.00           H
ATOM   4450  CA5 NDC G  10      21.384  72.196  41.832  1.00  0.00           C
ATOM   4451  HA3 NDC G  10      21.123  73.030  42.518  1.00  0.00           H
ATOM   4452  HA4 NDC G  10      21.578  71.350  42.527  1.00  0.00           H
ATOM   4453  CB  NDC G  10      22.667  72.531  41.062  1.00  0.00           C
ATOM   4454  HB1 NDC G  10      23.055  71.657  40.497  1.00  0.00           H
ATOM   4455  HB2 NDC G  10      22.501  73.241  40.223  1.00  0.00           H
ATOM   4456  CG  NDC G  10      23.796  73.194  41.900  1.00  0.00           C
ATOM   4457  HG1 NDC G  10      23.531  74.228  42.206  1.00  0.00           H
ATOM   4458  HG2 NDC G  10      24.072  72.463  42.690  1.00  0.00           H
ATOM   4459  CD  NDC G  10      25.004  73.230  40.910  1.00  0.00           C
ATOM   4460  HD1 NDC G  10      25.301  72.281  40.414  1.00  0.00           H
ATOM   4461  HD2 NDC G  10      24.840  73.925  40.059  1.00  0.00           H
ATOM   4462  CE  NDC G  10      26.203  73.667  41.720  1.00  0.00           C
ATOM   4463  HE1 NDC G  10      26.033  74.726  42.007  1.00  0.00           H
ATOM   4464  HE2 NDC G  10      26.281  73.007  42.611  1.00  0.00           H
ATOM   4465  CZ  NDC G  10      27.548  73.902  40.953  1.00  0.00           C
ATOM   4466  HZ1 NDC G  10      27.855  72.953  40.463  1.00  0.00           H
ATOM   4467  HZ2 NDC G  10      27.324  74.605  40.122  1.00  0.00           H
ATOM   4468  CH  NDC G  10      28.610  74.557  41.820  1.00  0.00           C
ATOM   4469  HH1 NDC G  10      28.735  73.977  42.759  1.00  0.00           H
ATOM   4470  HH2 NDC G  10      28.157  75.544  42.053  1.00  0.00           H
ATOM   4471  CT  NDC G  10      29.881  74.844  41.080  1.00  0.00           C
ATOM   4472  HT5 NDC G  10      30.334  73.907  40.692  1.00  0.00           H
ATOM   4473  HT6 NDC G  10      29.642  75.561  40.266  1.00  0.00           H
ATOM   4474  CI  NDC G  10      30.965  75.476  41.971  1.00  0.00           C
ATOM   4475  HI1 NDC G  10      30.679  76.402  42.514  1.00  0.00           H
ATOM   4476  HI2 NDC G  10      31.271  74.769  42.772  1.00  0.00           H
ATOM   4477  CK  NDC G  10      32.193  75.934  41.182  1.00  0.00           C
ATOM   4478  HK1 NDC G  10      31.808  76.794  40.594  1.00  0.00           H
ATOM   4479  HK2 NDC G  10      32.433  75.057  40.543  1.00  0.00           H
ATOM   4480  HK3 NDC G  10      33.098  76.297  41.713  1.00  0.00           H
ATOM   4481  C   NDC G  10      18.430  73.490  41.520  1.00  0.00           C
ATOM   4482  O   NDC G  10      17.808  72.500  41.979  1.00  0.00           O
ATOM   4483  N   NTE G   1      18.038  74.728  41.863  1.00  0.00           N
ATOM   4484  CA  NTE G   1      18.644  75.943  41.470  1.00  0.00           C
ATOM   4485  HA1 NTE G   1      17.906  76.771  41.539  1.00  0.00           H
ATOM   4486  HA2 NTE G   1      18.811  75.929  40.372  1.00  0.00           H
ATOM   4487  CA5 NTE G   1      16.888  74.791  42.826  1.00  0.00           C
ATOM   4488  HA3 NTE G   1      16.789  73.872  43.443  1.00  0.00           H
ATOM   4489  HA4 NTE G   1      17.023  75.678  43.482  1.00  0.00           H
ATOM   4490  CB  NTE G   1      15.560  75.057  42.187  1.00  0.00           C
ATOM   4491  HB1 NTE G   1      15.454  74.402  41.296  1.00  0.00           H
ATOM   4492  HB2 NTE G   1      15.427  76.089  41.797  1.00  0.00           H
ATOM   4493  OG  NTE G   1      14.560  74.961  43.202  1.00  0.00           O
ATOM   4494  CD  NTE G   1      13.251  75.356  42.863  1.00  0.00           C
ATOM   4495  HD1 NTE G   1      13.244  76.437  42.607  1.00  0.00           H
ATOM   4496  HD2 NTE G   1      12.567  75.118  43.706  1.00  0.00           H
ATOM   4497  CE  NTE G   1      12.738  74.564  41.658  1.00  0.00           C
ATOM   4498  HE1 NTE G   1      11.636  74.421  41.665  1.00  0.00           H
ATOM   4499  HE2 NTE G   1      13.210  73.559  41.670  1.00  0.00           H
ATOM   4500  OZ  NTE G   1      13.161  75.367  40.536  1.00  0.00           O
ATOM   4501  CH  NTE G   1      13.214  74.464  39.431  1.00  0.00           C
ATOM   4502  HH1 NTE G   1      12.177  74.171  39.161  1.00  0.00           H
ATOM   4503  HH2 NTE G   1      13.730  73.522  39.716  1.00  0.00           H
ATOM   4504  CT  NTE G   1      13.857  75.123  38.215  1.00  0.00           C
ATOM   4505  HT5 NTE G   1      13.659  74.429  37.371  1.00  0.00           H
ATOM   4506  HT6 NTE G   1      13.297  76.056  37.987  1.00  0.00           H
ATOM   4507  OI  NTE G   1      15.255  75.262  38.267  1.00  0.00           O
ATOM   4508  CK  NTE G   1      15.657  76.630  38.450  1.00  0.00           C
ATOM   4509  HK1 NTE G   1      15.282  76.847  39.472  1.00  0.00           H
ATOM   4510  HK2 NTE G   1      16.763  76.711  38.380  1.00  0.00           H
ATOM   4511  HK3 NTE G   1      15.165  77.238  37.661  1.00  0.00           H
ATOM   4512  C   NTE G   1      19.916  76.287  42.217  1.00  0.00           C
ATOM   4513  O   NTE G   1      20.556  75.419  42.809  1.00  0.00           O
ATOM   4514  N   NTE G   2      20.356  77.597  42.277  1.00  0.00           N
ATOM   4515  CA  NTE G   2      19.800  78.652  41.470  1.00  0.00           C
ATOM   4516  HA1 NTE G   2      20.577  79.432  41.319  1.00  0.00           H
ATOM   4517  HA2 NTE G   2      19.605  78.328  40.425  1.00  0.00           H
ATOM   4518  CA5 NTE G   2      21.556  77.834  43.008  1.00  0.00           C
ATOM   4519  HA3 NTE G   2      21.531  78.906  43.297  1.00  0.00           H
ATOM   4520  HA4 NTE G   2      21.555  77.329  43.997  1.00  0.00           H
ATOM   4521  CB  NTE G   2      22.835  77.473  42.254  1.00  0.00           C
ATOM   4522  HB1 NTE G   2      23.048  76.400  42.059  1.00  0.00           H
ATOM   4523  HB2 NTE G   2      22.786  78.078  41.323  1.00  0.00           H
ATOM   4524  OG  NTE G   2      23.913  77.899  43.009  1.00  0.00           O
ATOM   4525  CD  NTE G   2      25.104  78.252  42.349  1.00  0.00           C
ATOM   4526  HD1 NTE G   2      25.504  77.323  41.888  1.00  0.00           H
ATOM   4527  HD2 NTE G   2      24.885  78.983  41.542  1.00  0.00           H
ATOM   4528  CE  NTE G   2      26.060  78.845  43.328  1.00  0.00           C
ATOM   4529  HE1 NTE G   2      26.334  77.991  43.984  1.00  0.00           H
ATOM   4530  HE2 NTE G   2      25.541  79.652  43.887  1.00  0.00           H
ATOM   4531  OZ  NTE G   2      27.286  79.299  42.810  1.00  0.00           O
ATOM   4532  CH  NTE G   2      28.152  79.776  43.814  1.00  0.00           C
ATOM   4533  HH1 NTE G   2      27.742  80.602  44.434  1.00  0.00           H
ATOM   4534  HH2 NTE G   2      28.503  78.945  44.462  1.00  0.00           H
ATOM   4535  CT  NTE G   2      29.382  80.427  43.178  1.00  0.00           C
ATOM   4536  HT5 NTE G   2      29.786  81.167  43.902  1.00  0.00           H
ATOM   4537  HT6 NTE G   2      29.016  81.011  42.307  1.00  0.00           H
ATOM   4538  OI  NTE G   2      30.336  79.431  42.855  1.00  0.00           O
ATOM   4539  CK  NTE G   2      31.605  80.010  42.697  1.00  0.00           C
ATOM   4540  HK1 NTE G   2      31.694  80.632  41.781  1.00  0.00           H
ATOM   4541  HK2 NTE G   2      32.301  79.144  42.708  1.00  0.00           H
ATOM   4542  HK3 NTE G   2      31.947  80.621  43.559  1.00  0.00           H
ATOM   4543  C   NTE G   2      18.497  79.273  42.075  1.00  0.00           C
ATOM   4544  O   NTE G   2      17.944  78.764  43.019  1.00  0.00           O
ATOM   4545  N   NTE G   3      17.880  80.248  41.300  1.00  0.00           N
ATOM   4546  CA  NTE G   3      18.525  80.932  40.226  1.00  0.00           C
ATOM   4547  HA1 NTE G   3      17.626  81.142  39.608  1.00  0.00           H
ATOM   4548  HA2 NTE G   3      19.285  80.333  39.680  1.00  0.00           H
ATOM   4549  CA5 NTE G   3      16.493  80.561  41.586  1.00  0.00           C
ATOM   4550  HA3 NTE G   3      16.243  80.663  42.664  1.00  0.00           H
ATOM   4551  HA4 NTE G   3      16.400  81.579  41.152  1.00  0.00           H
ATOM   4552  CB  NTE G   3      15.560  79.601  40.891  1.00  0.00           C
ATOM   4553  HB1 NTE G   3      15.711  78.586  41.318  1.00  0.00           H
ATOM   4554  HB2 NTE G   3      15.797  79.473  39.813  1.00  0.00           H
ATOM   4555  OG  NTE G   3      14.202  79.965  40.960  1.00  0.00           O
ATOM   4556  CD  NTE G   3      13.378  79.092  40.233  1.00  0.00           C
ATOM   4557  HD1 NTE G   3      13.313  78.051  40.614  1.00  0.00           H
ATOM   4558  HD2 NTE G   3      13.687  78.998  39.170  1.00  0.00           H
ATOM   4559  CE  NTE G   3      11.890  79.539  40.298  1.00  0.00           C
ATOM   4560  HE1 NTE G   3      11.740  79.883  41.344  1.00  0.00           H
ATOM   4561  HE2 NTE G   3      11.208  78.675  40.149  1.00  0.00           H
ATOM   4562  OZ  NTE G   3      11.606  80.643  39.383  1.00  0.00           O
ATOM   4563  CH  NTE G   3      10.209  80.939  39.364  1.00  0.00           C
ATOM   4564  HH1 NTE G   3       9.996  81.319  40.386  1.00  0.00           H
ATOM   4565  HH2 NTE G   3       9.533  80.084  39.151  1.00  0.00           H
ATOM   4566  CT  NTE G   3       9.899  82.030  38.301  1.00  0.00           C
ATOM   4567  HT5 NTE G   3      10.135  81.648  37.285  1.00  0.00           H
ATOM   4568  HT6 NTE G   3       8.793  82.123  38.274  1.00  0.00           H
ATOM   4569  OI  NTE G   3      10.219  83.383  38.593  1.00  0.00           O
ATOM   4570  CK  NTE G   3      11.585  83.522  38.858  1.00  0.00           C
ATOM   4571  HK1 NTE G   3      11.723  84.601  39.085  1.00  0.00           H
ATOM   4572  HK2 NTE G   3      11.802  83.059  39.844  1.00  0.00           H
ATOM   4573  HK3 NTE G   3      12.187  83.018  38.072  1.00  0.00           H
ATOM   4574  C   NTE G   3      19.100  82.261  40.707  1.00  0.00           C
ATOM   4575  O   NTE G   3      19.498  82.323  41.899  1.00  0.00           O
ATOM   4576  N   NTE G   4      19.335  83.308  39.797  1.00  0.00           N
ATOM   4577  CA  NTE G   4      18.918  83.248  38.413  1.00  0.00           C
ATOM   4578  HA1 NTE G   4      19.507  84.028  37.885  1.00  0.00           H
ATOM   4579  HA2 NTE G   4      19.151  82.226  38.046  1.00  0.00           H
ATOM   4580  CA5 NTE G   4      19.845  84.539  40.377  1.00  0.00           C
ATOM   4581  HA3 NTE G   4      19.724  85.278  39.556  1.00  0.00           H
ATOM   4582  HA4 NTE G   4      19.291  84.792  41.306  1.00  0.00           H
ATOM   4583  CB  NTE G   4      21.276  84.470  40.871  1.00  0.00           C
ATOM   4584  HB1 NTE G   4      21.202  84.006  41.878  1.00  0.00           H
ATOM   4585  HB2 NTE G   4      22.002  83.838  40.316  1.00  0.00           H
ATOM   4586  OG  NTE G   4      21.852  85.768  40.904  1.00  0.00           O
ATOM   4587  CD  NTE G   4      22.756  85.891  42.007  1.00  0.00           C
ATOM   4588  HD1 NTE G   4      22.182  85.710  42.941  1.00  0.00           H
ATOM   4589  HD2 NTE G   4      23.496  85.065  41.935  1.00  0.00           H
ATOM   4590  CE  NTE G   4      23.545  87.254  42.111  1.00  0.00           C
ATOM   4591  HE1 NTE G   4      23.880  87.297  43.169  1.00  0.00           H
ATOM   4592  HE2 NTE G   4      22.818  88.033  41.797  1.00  0.00           H
ATOM   4593  OZ  NTE G   4      24.669  87.149  41.304  1.00  0.00           O
ATOM   4594  CH  NTE G   4      25.589  88.172  41.693  1.00  0.00           C
ATOM   4595  HH1 NTE G   4      25.129  89.161  41.905  1.00  0.00           H
ATOM   4596  HH2 NTE G   4      26.020  87.845  42.663  1.00  0.00           H
ATOM   4597  CT  NTE G   4      26.793  88.125  40.742  1.00  0.00           C
ATOM   4598  HT5 NTE G   4      27.498  88.965  40.918  1.00  0.00           H
ATOM   4599  HT6 NTE G   4      26.369  87.976  39.726  1.00  0.00           H
ATOM   4600  OI  NTE G   4      27.597  86.995  41.042  1.00  0.00           O
ATOM   4601  CK  NTE G   4      28.750  86.978  40.222  1.00  0.00           C
ATOM   4602  HK1 NTE G   4      28.469  86.792  39.164  1.00  0.00           H
ATOM   4603  HK2 NTE G   4      29.443  86.192  40.590  1.00  0.00           H
ATOM   4604  HK3 NTE G   4      29.159  88.011  40.224  1.00  0.00           H
ATOM   4605  C   NTE G   4      17.466  83.584  38.218  1.00  0.00           C
ATOM   4606  O   NTE G   4      16.591  83.329  39.074  1.00  0.00           O
ATOM   4607  N   NTE G   5      17.132  84.195  37.072  1.00  0.00           N
ATOM   4608  CA  NTE G   5      18.036  84.886  36.128  1.00  0.00           C
ATOM   4609  HA1 NTE G   5      17.519  84.849  35.146  1.00  0.00           H
ATOM   4610  HA2 NTE G   5      18.939  84.286  35.887  1.00  0.00           H
ATOM   4611  CA5 NTE G   5      15.686  84.286  36.750  1.00  0.00           C
ATOM   4612  HA3 NTE G   5      15.225  84.743  37.652  1.00  0.00           H
ATOM   4613  HA4 NTE G   5      15.554  84.906  35.838  1.00  0.00           H
ATOM   4614  CB  NTE G   5      15.061  82.911  36.257  1.00  0.00           C
ATOM   4615  HB1 NTE G   5      15.259  82.189  37.078  1.00  0.00           H
ATOM   4616  HB2 NTE G   5      15.476  82.601  35.274  1.00  0.00           H
ATOM   4617  OG  NTE G   5      13.672  83.157  36.102  1.00  0.00           O
ATOM   4618  CD  NTE G   5      13.019  82.164  35.366  1.00  0.00           C
ATOM   4619  HD1 NTE G   5      13.343  82.123  34.304  1.00  0.00           H
ATOM   4620  HD2 NTE G   5      11.949  82.463  35.398  1.00  0.00           H
ATOM   4621  CE  NTE G   5      13.002  80.851  36.128  1.00  0.00           C
ATOM   4622  HE1 NTE G   5      12.862  81.110  37.199  1.00  0.00           H
ATOM   4623  HE2 NTE G   5      13.930  80.264  35.958  1.00  0.00           H
ATOM   4624  OZ  NTE G   5      11.920  80.014  35.797  1.00  0.00           O
ATOM   4625  CH  NTE G   5      12.106  78.671  36.316  1.00  0.00           C
ATOM   4626  HH1 NTE G   5      12.577  78.683  37.323  1.00  0.00           H
ATOM   4627  HH2 NTE G   5      12.733  78.025  35.665  1.00  0.00           H
ATOM   4628  CT  NTE G   5      10.731  78.002  36.469  1.00  0.00           C
ATOM   4629  HT5 NTE G   5      10.165  78.678  37.145  1.00  0.00           H
ATOM   4630  HT6 NTE G   5      10.125  77.958  35.539  1.00  0.00           H
ATOM   4631  OI  NTE G   5      10.669  76.709  37.109  1.00  0.00           O
ATOM   4632  CK  NTE G   5       9.402  76.165  37.195  1.00  0.00           C
ATOM   4633  HK1 NTE G   5       8.929  75.962  36.211  1.00  0.00           H
ATOM   4634  HK2 NTE G   5       9.456  75.227  37.789  1.00  0.00           H
ATOM   4635  HK3 NTE G   5       8.658  76.707  37.816  1.00  0.00           H
ATOM   4636  C   NTE G   5      18.348  86.313  36.512  1.00  0.00           C
ATOM   4637  O   NTE G   5      18.360  86.608  37.699  1.00  0.00           O
ATOM   4638  N   NTE G   6      18.449  87.305  35.601  1.00  0.00           N
ATOM   4639  CA  NTE G   6      18.376  87.052  34.137  1.00  0.00           C
ATOM   4640  HA1 NTE G   6      19.040  87.778  33.622  1.00  0.00           H
ATOM   4641  HA2 NTE G   6      18.900  86.108  33.875  1.00  0.00           H
ATOM   4642  CA5 NTE G   6      18.448  88.694  36.078  1.00  0.00           C
ATOM   4643  HA3 NTE G   6      17.784  89.274  35.403  1.00  0.00           H
ATOM   4644  HA4 NTE G   6      18.056  88.807  37.111  1.00  0.00           H
ATOM   4645  CB  NTE G   6      19.819  89.390  36.040  1.00  0.00           C
ATOM   4646  HB1 NTE G   6      20.539  88.674  36.490  1.00  0.00           H
ATOM   4647  HB2 NTE G   6      20.148  89.394  34.979  1.00  0.00           H
ATOM   4648  OG  NTE G   6      19.816  90.604  36.810  1.00  0.00           O
ATOM   4649  CD  NTE G   6      20.970  91.408  36.620  1.00  0.00           C
ATOM   4650  HD1 NTE G   6      21.846  90.793  36.917  1.00  0.00           H
ATOM   4651  HD2 NTE G   6      20.943  91.345  35.511  1.00  0.00           H
ATOM   4652  CE  NTE G   6      21.055  92.874  37.021  1.00  0.00           C
ATOM   4653  HE1 NTE G   6      21.975  93.137  37.585  1.00  0.00           H
ATOM   4654  HE2 NTE G   6      20.289  92.949  37.822  1.00  0.00           H
ATOM   4655  OZ  NTE G   6      20.690  93.762  35.987  1.00  0.00           O
ATOM   4656  CH  NTE G   6      21.000  95.157  36.221  1.00  0.00           C
ATOM   4657  HH1 NTE G   6      20.314  95.820  35.651  1.00  0.00           H
ATOM   4658  HH2 NTE G   6      20.826  95.372  37.297  1.00  0.00           H
ATOM   4659  CT  NTE G   6      22.468  95.449  35.929  1.00  0.00           C
ATOM   4660  HT5 NTE G   6      22.549  96.552  35.822  1.00  0.00           H
ATOM   4661  HT6 NTE G   6      22.726  94.943  34.975  1.00  0.00           H
ATOM   4662  OI  NTE G   6      23.408  95.027  36.953  1.00  0.00           O
ATOM   4663  CK  NTE G   6      24.622  94.631  36.352  1.00  0.00           C
ATOM   4664  HK1 NTE G   6      25.474  94.364  37.014  1.00  0.00           H
ATOM   4665  HK2 NTE G   6      25.040  95.339  35.604  1.00  0.00           H
ATOM   4666  HK3 NTE G   6      24.428  93.778  35.668  1.00  0.00           H
ATOM   4667  C   NTE G   6      16.891  87.248  33.666  1.00  0.00           C
ATOM   4668  O   NTE G   6      15.915  87.088  34.453  1.00  0.00           O
ATOM   4669  N   NTE G   7      16.594  87.566  32.392  1.00  0.00           N
ATOM   4670  CA  NTE G   7      17.661  87.786  31.405  1.00  0.00           C
ATOM   4671  HA1 NTE G   7      17.354  87.722  30.339  1.00  0.00           H
ATOM   4672  HA2 NTE G   7      18.532  87.105  31.512  1.00  0.00           H
ATOM   4673  CA5 NTE G   7      15.257  87.639  32.015  1.00  0.00           C
ATOM   4674  HA3 NTE G   7      14.655  88.165  32.786  1.00  0.00           H
ATOM   4675  HA4 NTE G   7      15.132  88.329  31.154  1.00  0.00           H
ATOM   4676  CB  NTE G   7      14.698  86.313  31.509  1.00  0.00           C
ATOM   4677  HB1 NTE G   7      14.502  85.559  32.301  1.00  0.00           H
ATOM   4678  HB2 NTE G   7      15.404  85.907  30.754  1.00  0.00           H
ATOM   4679  OG  NTE G   7      13.432  86.666  30.906  1.00  0.00           O
ATOM   4680  CD  NTE G   7      12.870  85.536  30.315  1.00  0.00           C
ATOM   4681  HD1 NTE G   7      12.713  84.711  31.043  1.00  0.00           H
ATOM   4682  HD2 NTE G   7      13.603  85.122  29.589  1.00  0.00           H
ATOM   4683  CE  NTE G   7      11.492  85.815  29.656  1.00  0.00           C
ATOM   4684  HE1 NTE G   7      11.227  85.177  28.786  1.00  0.00           H
ATOM   4685  HE2 NTE G   7      11.487  86.895  29.395  1.00  0.00           H
ATOM   4686  OZ  NTE G   7      10.457  85.711  30.635  1.00  0.00           O
ATOM   4687  CH  NTE G   7       9.167  86.148  30.169  1.00  0.00           C
ATOM   4688  HH1 NTE G   7       9.152  85.769  29.124  1.00  0.00           H
ATOM   4689  HH2 NTE G   7       9.094  87.256  30.141  1.00  0.00           H
ATOM   4690  CT  NTE G   7       7.997  85.630  31.009  1.00  0.00           C
ATOM   4691  HT5 NTE G   7       8.121  86.049  32.030  1.00  0.00           H
ATOM   4692  HT6 NTE G   7       7.125  86.152  30.559  1.00  0.00           H
ATOM   4693  OI  NTE G   7       7.783  84.211  31.046  1.00  0.00           O
ATOM   4694  CK  NTE G   7       7.127  83.725  29.912  1.00  0.00           C
ATOM   4695  HK1 NTE G   7       6.803  82.668  30.023  1.00  0.00           H
ATOM   4696  HK2 NTE G   7       6.250  84.337  29.610  1.00  0.00           H
ATOM   4697  HK3 NTE G   7       7.908  83.607  29.131  1.00  0.00           H
ATOM   4698  C   NTE G   7      18.285  89.178  31.467  1.00  0.00           C
ATOM   4699  O   NTE G   7      17.989  89.856  32.437  1.00  0.00           O
ATOM   4700  N   NTE G   8      19.317  89.515  30.657  1.00  0.00           N
ATOM   4701  CA  NTE G   8      19.858  88.740  29.498  1.00  0.00           C
ATOM   4702  HA1 NTE G   8      20.884  89.073  29.231  1.00  0.00           H
ATOM   4703  HA2 NTE G   8      19.823  87.633  29.581  1.00  0.00           H
ATOM   4704  CA5 NTE G   8      19.895  90.835  30.904  1.00  0.00           C
ATOM   4705  HA3 NTE G   8      20.228  91.205  29.911  1.00  0.00           H
ATOM   4706  HA4 NTE G   8      19.056  91.501  31.203  1.00  0.00           H
ATOM   4707  CB  NTE G   8      20.954  90.799  31.921  1.00  0.00           C
ATOM   4708  HB1 NTE G   8      20.460  90.626  32.901  1.00  0.00           H
ATOM   4709  HB2 NTE G   8      21.673  89.976  31.718  1.00  0.00           H
ATOM   4710  OG  NTE G   8      21.768  91.942  31.958  1.00  0.00           O
ATOM   4711  CD  NTE G   8      22.514  92.160  33.157  1.00  0.00           C
ATOM   4712  HD1 NTE G   8      23.205  92.946  32.783  1.00  0.00           H
ATOM   4713  HD2 NTE G   8      21.996  92.529  34.068  1.00  0.00           H
ATOM   4714  CE  NTE G   8      23.369  90.909  33.604  1.00  0.00           C
ATOM   4715  HE1 NTE G   8      24.120  91.248  34.349  1.00  0.00           H
ATOM   4716  HE2 NTE G   8      23.969  90.599  32.722  1.00  0.00           H
ATOM   4717  OZ  NTE G   8      22.737  89.733  34.153  1.00  0.00           O
ATOM   4718  CH  NTE G   8      23.541  88.552  34.029  1.00  0.00           C
ATOM   4719  HH1 NTE G   8      24.605  88.840  34.164  1.00  0.00           H
ATOM   4720  HH2 NTE G   8      23.347  87.916  34.920  1.00  0.00           H
ATOM   4721  CT  NTE G   8      23.394  87.860  32.704  1.00  0.00           C
ATOM   4722  HT5 NTE G   8      24.302  87.223  32.635  1.00  0.00           H
ATOM   4723  HT6 NTE G   8      23.481  88.534  31.825  1.00  0.00           H
ATOM   4724  OI  NTE G   8      22.256  87.028  32.650  1.00  0.00           O
ATOM   4725  CK  NTE G   8      22.313  86.202  31.474  1.00  0.00           C
ATOM   4726  HK1 NTE G   8      21.761  85.259  31.675  1.00  0.00           H
ATOM   4727  HK2 NTE G   8      23.338  85.904  31.166  1.00  0.00           H
ATOM   4728  HK3 NTE G   8      21.853  86.663  30.574  1.00  0.00           H
ATOM   4729  C   NTE G   8      19.083  89.035  28.185  1.00  0.00           C
ATOM   4730  O   NTE G   8      17.910  89.473  28.285  1.00  0.00           O
ATOM   4731  N   NTE G   9      19.572  88.940  26.882  1.00  0.00           N
ATOM   4732  CA  NTE G   9      20.939  88.560  26.511  1.00  0.00           C
ATOM   4733  HA1 NTE G   9      21.023  88.023  25.542  1.00  0.00           H
ATOM   4734  HA2 NTE G   9      21.316  87.849  27.277  1.00  0.00           H
ATOM   4735  CA5 NTE G   9      18.611  89.024  25.813  1.00  0.00           C
ATOM   4736  HA3 NTE G   9      19.079  88.470  24.971  1.00  0.00           H
ATOM   4737  HA4 NTE G   9      17.759  88.366  26.088  1.00  0.00           H
ATOM   4738  CB  NTE G   9      18.222  90.370  25.287  1.00  0.00           C
ATOM   4739  HB1 NTE G   9      19.179  90.889  25.065  1.00  0.00           H
ATOM   4740  HB2 NTE G   9      17.684  90.918  26.090  1.00  0.00           H
ATOM   4741  OG  NTE G   9      17.447  90.243  24.125  1.00  0.00           O
ATOM   4742  CD  NTE G   9      17.400  91.498  23.493  1.00  0.00           C
ATOM   4743  HD1 NTE G   9      18.405  91.558  23.023  1.00  0.00           H
ATOM   4744  HD2 NTE G   9      17.143  92.404  24.083  1.00  0.00           H
ATOM   4745  CE  NTE G   9      16.418  91.609  22.352  1.00  0.00           C
ATOM   4746  HE1 NTE G   9      16.508  90.686  21.739  1.00  0.00           H
ATOM   4747  HE2 NTE G   9      16.513  92.499  21.693  1.00  0.00           H
ATOM   4748  OZ  NTE G   9      15.088  91.702  22.780  1.00  0.00           O
ATOM   4749  CH  NTE G   9      14.218  91.678  21.638  1.00  0.00           C
ATOM   4750  HH1 NTE G   9      14.537  90.813  21.017  1.00  0.00           H
ATOM   4751  HH2 NTE G   9      14.395  92.600  21.044  1.00  0.00           H
ATOM   4752  CT  NTE G   9      12.765  91.474  22.042  1.00  0.00           C
ATOM   4753  HT5 NTE G   9      12.776  92.032  23.002  1.00  0.00           H
ATOM   4754  HT6 NTE G   9      12.090  91.887  21.261  1.00  0.00           H
ATOM   4755  OI  NTE G   9      12.317  90.139  22.434  1.00  0.00           O
ATOM   4756  CK  NTE G   9      10.893  90.139  22.776  1.00  0.00           C
ATOM   4757  HK1 NTE G   9      10.657  90.665  23.726  1.00  0.00           H
ATOM   4758  HK2 NTE G   9      10.298  90.631  21.977  1.00  0.00           H
ATOM   4759  HK3 NTE G   9      10.620  89.080  22.968  1.00  0.00           H
ATOM   4760  C   NTE G   9      21.953  89.719  26.413  1.00  0.00           C
ATOM   4761  O   NTE G   9      21.689  90.862  26.721  1.00  0.00           O
ATOM   4762  N   NTE G  10      23.279  89.375  26.228  1.00  0.00           N
ATOM   4763  CA  NTE G  10      23.710  88.050  25.882  1.00  0.00           C
ATOM   4764  HA1 NTE G  10      22.961  87.496  25.278  1.00  0.00           H
ATOM   4765  HA2 NTE G  10      24.560  88.178  25.178  1.00  0.00           H
ATOM   4766  CA5 NTE G  10      24.197  90.447  25.942  1.00  0.00           C
ATOM   4767  HA3 NTE G  10      24.152  91.406  26.500  1.00  0.00           H
ATOM   4768  HA4 NTE G  10      25.231  90.059  26.064  1.00  0.00           H
ATOM   4769  CB  NTE G  10      24.117  90.840  24.438  1.00  0.00           C
ATOM   4770  HB1 NTE G  10      23.887  89.954  23.809  1.00  0.00           H
ATOM   4771  HB2 NTE G  10      23.243  91.497  24.245  1.00  0.00           H
ATOM   4772  OG  NTE G  10      25.315  91.362  23.954  1.00  0.00           O
ATOM   4773  CD  NTE G  10      25.202  91.864  22.643  1.00  0.00           C
ATOM   4774  HD1 NTE G  10      24.579  91.110  22.117  1.00  0.00           H
ATOM   4775  HD2 NTE G  10      24.630  92.816  22.673  1.00  0.00           H
ATOM   4776  CE  NTE G  10      26.551  91.973  21.897  1.00  0.00           C
ATOM   4777  HE1 NTE G  10      27.372  92.237  22.597  1.00  0.00           H
ATOM   4778  HE2 NTE G  10      26.364  92.690  21.069  1.00  0.00           H
ATOM   4779  OZ  NTE G  10      26.805  90.685  21.387  1.00  0.00           O
ATOM   4780  CH  NTE G  10      27.978  90.753  20.646  1.00  0.00           C
ATOM   4781  HH1 NTE G  10      27.844  91.615  19.957  1.00  0.00           H
ATOM   4782  HH2 NTE G  10      28.828  90.874  21.351  1.00  0.00           H
ATOM   4783  CT  NTE G  10      28.217  89.536  19.765  1.00  0.00           C
ATOM   4784  HT5 NTE G  10      28.187  88.596  20.357  1.00  0.00           H
ATOM   4785  HT6 NTE G  10      29.149  89.509  19.161  1.00  0.00           H
ATOM   4786  OI  NTE G  10      27.102  89.459  18.858  1.00  0.00           O
ATOM   4787  CK  NTE G  10      27.163  88.234  18.116  1.00  0.00           C
ATOM   4788  HK1 NTE G  10      27.193  87.424  18.877  1.00  0.00           H
ATOM   4789  HK2 NTE G  10      28.088  88.318  17.507  1.00  0.00           H
ATOM   4790  HK3 NTE G  10      26.280  88.105  17.454  1.00  0.00           H
ATOM   4791  C   NTE G  10      24.206  87.219  27.040  1.00  0.00           C
ATOM   4792  NT  NTE G  10      25.521  87.040  27.215  1.00  0.00           N
ATOM   4793  HT1 NTE G  10      26.189  87.573  26.695  1.00  0.00           H
ATOM   4794  HT2 NTE G  10      25.794  86.698  28.114  1.00  0.00           H
ATOM   4795  O   NTE G  10      23.430  86.716  27.856  1.00  0.00           O
ATOM   4796  N   NDC H   1      44.940  80.284  39.039  1.00  0.00           N
ATOM   4797  HN1 NDC H   1      45.104  81.057  39.647  1.00  0.00           H
ATOM   4798  HN2 NDC H   1      45.307  80.704  38.213  1.00  0.00           H
ATOM   4799  CA  NDC H   1      45.692  79.114  39.491  1.00  0.00           C
ATOM   4800  HA1 NDC H   1      46.058  79.461  40.481  1.00  0.00           H
ATOM   4801  HA2 NDC H   1      45.013  78.236  39.540  1.00  0.00           H
ATOM   4802  CA5 NDC H   1      43.547  80.073  38.690  1.00  0.00           C
ATOM   4803  HA3 NDC H   1      43.139  80.785  37.942  1.00  0.00           H
ATOM   4804  HA4 NDC H   1      43.451  79.081  38.198  1.00  0.00           H
ATOM   4805  CB  NDC H   1      42.596  79.984  39.920  1.00  0.00           C
ATOM   4806  HB1 NDC H   1      42.947  79.104  40.500  1.00  0.00           H
ATOM   4807  HB2 NDC H   1      42.598  80.895  40.556  1.00  0.00           H
ATOM   4808  CG  NDC H   1      41.141  79.627  39.659  1.00  0.00           C
ATOM   4809  HG1 NDC H   1      40.744  79.770  40.687  1.00  0.00           H
ATOM   4810  HG2 NDC H   1      40.805  80.483  39.036  1.00  0.00           H
ATOM   4811  CD  NDC H   1      40.873  78.336  38.970  1.00  0.00           C
ATOM   4812  HD1 NDC H   1      41.489  78.383  38.047  1.00  0.00           H
ATOM   4813  HD2 NDC H   1      41.250  77.470  39.555  1.00  0.00           H
ATOM   4814  CE  NDC H   1      39.412  77.970  38.708  1.00  0.00           C
ATOM   4815  HE1 NDC H   1      38.807  78.159  39.621  1.00  0.00           H
ATOM   4816  HE2 NDC H   1      38.928  78.595  37.927  1.00  0.00           H
ATOM   4817  CZ  NDC H   1      39.180  76.467  38.239  1.00  0.00           C
ATOM   4818  HZ1 NDC H   1      39.735  76.292  37.292  1.00  0.00           H
ATOM   4819  HZ2 NDC H   1      39.575  75.807  39.041  1.00  0.00           H
ATOM   4820  CH  NDC H   1      37.776  76.219  37.905  1.00  0.00           C
ATOM   4821  HH1 NDC H   1      37.046  76.493  38.697  1.00  0.00           H
ATOM   4822  HH2 NDC H   1      37.475  76.804  37.010  1.00  0.00           H
ATOM   4823  CT  NDC H   1      37.588  74.704  37.585  1.00  0.00           C
ATOM   4824  HT5 NDC H   1      38.181  74.624  36.649  1.00  0.00           H
ATOM   4825  HT6 NDC H   1      38.023  74.014  38.339  1.00  0.00           H
ATOM   4826  CI  NDC H   1      36.111  74.317  37.338  1.00  0.00           C
ATOM   4827  HI1 NDC H   1      35.638  75.112  36.722  1.00  0.00           H
ATOM   4828  HI2 NDC H   1      36.126  73.431  36.668  1.00  0.00           H
ATOM   4829  CK  NDC H   1      35.230  74.094  38.567  1.00  0.00           C
ATOM   4830  HK1 NDC H   1      34.371  73.411  38.395  1.00  0.00           H
ATOM   4831  HK2 NDC H   1      34.938  75.129  38.844  1.00  0.00           H
ATOM   4832  HK3 NDC H   1      35.940  73.688  39.319  1.00  0.00           H
ATOM   4833  C   NDC H   1      46.743  78.864  38.455  1.00  0.00           C
ATOM   4834  O   NDC H   1      47.025  79.844  37.776  1.00  0.00           O
ATOM   4835  N   NDC H   2      47.257  77.613  38.220  1.00  0.00           N
ATOM   4836  CA  NDC H   2      46.618  76.383  38.577  1.00  0.00           C
ATOM   4837  HA1 NDC H   2      47.350  75.551  38.515  1.00  0.00           H
ATOM   4838  HA2 NDC H   2      46.273  76.295  39.630  1.00  0.00           H
ATOM   4839  CA5 NDC H   2      48.455  77.401  37.335  1.00  0.00           C
ATOM   4840  HA3 NDC H   2      48.196  76.746  36.476  1.00  0.00           H
ATOM   4841  HA4 NDC H   2      48.767  78.333  36.818  1.00  0.00           H
ATOM   4842  CB  NDC H   2      49.664  76.753  38.044  1.00  0.00           C
ATOM   4843  HB1 NDC H   2      50.174  77.500  38.688  1.00  0.00           H
ATOM   4844  HB2 NDC H   2      49.253  75.981  38.730  1.00  0.00           H
ATOM   4845  CG  NDC H   2      50.764  76.004  37.241  1.00  0.00           C
ATOM   4846  HG1 NDC H   2      50.254  75.210  36.655  1.00  0.00           H
ATOM   4847  HG2 NDC H   2      51.367  76.573  36.502  1.00  0.00           H
ATOM   4848  CD  NDC H   2      51.619  75.146  38.167  1.00  0.00           C
ATOM   4849  HD1 NDC H   2      52.125  75.827  38.884  1.00  0.00           H
ATOM   4850  HD2 NDC H   2      51.055  74.411  38.781  1.00  0.00           H
ATOM   4851  CE  NDC H   2      52.695  74.432  37.299  1.00  0.00           C
ATOM   4852  HE1 NDC H   2      52.199  73.883  36.470  1.00  0.00           H
ATOM   4853  HE2 NDC H   2      53.247  75.340  36.973  1.00  0.00           H
ATOM   4854  CZ  NDC H   2      53.516  73.464  38.148  1.00  0.00           C
ATOM   4855  HZ1 NDC H   2      54.038  73.965  38.991  1.00  0.00           H
ATOM   4856  HZ2 NDC H   2      52.912  72.687  38.663  1.00  0.00           H
ATOM   4857  CH  NDC H   2      54.703  72.914  37.341  1.00  0.00           C
ATOM   4858  HH1 NDC H   2      55.231  73.824  36.983  1.00  0.00           H
ATOM   4859  HH2 NDC H   2      54.293  72.350  36.476  1.00  0.00           H
ATOM   4860  CT  NDC H   2      55.592  72.021  38.192  1.00  0.00           C
ATOM   4861  HT5 NDC H   2      56.055  72.643  38.987  1.00  0.00           H
ATOM   4862  HT6 NDC H   2      55.002  71.197  38.649  1.00  0.00           H
ATOM   4863  CI  NDC H   2      56.721  71.367  37.345  1.00  0.00           C
ATOM   4864  HI1 NDC H   2      56.201  70.719  36.607  1.00  0.00           H
ATOM   4865  HI2 NDC H   2      57.263  72.088  36.695  1.00  0.00           H
ATOM   4866  CK  NDC H   2      57.700  70.563  38.207  1.00  0.00           C
ATOM   4867  HK1 NDC H   2      58.488  69.966  37.700  1.00  0.00           H
ATOM   4868  HK2 NDC H   2      57.006  69.844  38.693  1.00  0.00           H
ATOM   4869  HK3 NDC H   2      58.263  71.205  38.917  1.00  0.00           H
ATOM   4870  C   NDC H   2      45.373  76.094  37.724  1.00  0.00           C
ATOM   4871  O   NDC H   2      44.549  77.009  37.489  1.00  0.00           O
ATOM   4872  N   NDC H   3      45.224  74.787  37.255  1.00  0.00           N
ATOM   4873  CA  NDC H   3      46.023  73.645  37.633  1.00  0.00           C
ATOM   4874  HA1 NDC H   3      46.537  73.721  38.615  1.00  0.00           H
ATOM   4875  HA2 NDC H   3      45.376  72.751  37.762  1.00  0.00           H
ATOM   4876  CA5 NDC H   3      44.167  74.441  36.370  1.00  0.00           C
ATOM   4877  HA3 NDC H   3      44.011  75.247  35.621  1.00  0.00           H
ATOM   4878  HA4 NDC H   3      44.404  73.614  35.667  1.00  0.00           H
ATOM   4879  CB  NDC H   3      42.874  74.038  37.129  1.00  0.00           C
ATOM   4880  HB1 NDC H   3      43.158  73.387  37.984  1.00  0.00           H
ATOM   4881  HB2 NDC H   3      42.295  74.897  37.530  1.00  0.00           H
ATOM   4882  CG  NDC H   3      42.013  73.143  36.122  1.00  0.00           C
ATOM   4883  HG1 NDC H   3      41.743  73.814  35.279  1.00  0.00           H
ATOM   4884  HG2 NDC H   3      42.597  72.232  35.866  1.00  0.00           H
ATOM   4885  CD  NDC H   3      40.708  72.623  36.796  1.00  0.00           C
ATOM   4886  HD1 NDC H   3      41.126  72.052  37.652  1.00  0.00           H
ATOM   4887  HD2 NDC H   3      40.244  73.525  37.249  1.00  0.00           H
ATOM   4888  CE  NDC H   3      39.916  71.609  36.019  1.00  0.00           C
ATOM   4889  HE1 NDC H   3      39.462  72.180  35.181  1.00  0.00           H
ATOM   4890  HE2 NDC H   3      40.514  70.753  35.639  1.00  0.00           H
ATOM   4891  CZ  NDC H   3      38.782  71.071  36.953  1.00  0.00           C
ATOM   4892  HZ1 NDC H   3      39.184  70.655  37.902  1.00  0.00           H
ATOM   4893  HZ2 NDC H   3      38.074  71.866  37.269  1.00  0.00           H
ATOM   4894  CH  NDC H   3      38.106  69.900  36.192  1.00  0.00           C
ATOM   4895  HH1 NDC H   3      37.846  70.234  35.165  1.00  0.00           H
ATOM   4896  HH2 NDC H   3      38.801  69.034  36.193  1.00  0.00           H
ATOM   4897  CT  NDC H   3      36.837  69.513  36.747  1.00  0.00           C
ATOM   4898  HT5 NDC H   3      36.938  69.087  37.768  1.00  0.00           H
ATOM   4899  HT6 NDC H   3      36.155  70.385  36.842  1.00  0.00           H
ATOM   4900  CI  NDC H   3      35.882  68.516  35.908  1.00  0.00           C
ATOM   4901  HI1 NDC H   3      35.785  69.001  34.913  1.00  0.00           H
ATOM   4902  HI2 NDC H   3      36.402  67.545  35.761  1.00  0.00           H
ATOM   4903  CK  NDC H   3      34.550  68.231  36.552  1.00  0.00           C
ATOM   4904  HK1 NDC H   3      33.759  67.938  35.829  1.00  0.00           H
ATOM   4905  HK2 NDC H   3      34.141  69.150  37.024  1.00  0.00           H
ATOM   4906  HK3 NDC H   3      34.481  67.420  37.308  1.00  0.00           H
ATOM   4907  C   NDC H   3      47.199  73.355  36.693  1.00  0.00           C
ATOM   4908  O   NDC H   3      47.753  74.355  36.204  1.00  0.00           O
ATOM   4909  N   NDC H   4      47.587  72.076  36.358  1.00  0.00           N
ATOM   4910  CA  NDC H   4      46.984  70.857  36.795  1.00  0.00           C
ATOM   4911  HA1 NDC H   4      47.673  69.987  36.742  1.00  0.00           H
ATOM   4912  HA2 NDC H   4      46.632  70.938  37.846  1.00  0.00           H
ATOM   4913  CA5 NDC H   4      48.860  71.814  35.619  1.00  0.00           C
ATOM   4914  HA3 NDC H   4      48.538  71.048  34.882  1.00  0.00           H
ATOM   4915  HA4 NDC H   4      49.219  72.691  35.039  1.00  0.00           H
ATOM   4916  CB  NDC H   4      50.070  71.282  36.423  1.00  0.00           C
ATOM   4917  HB1 NDC H   4      50.460  72.095  37.072  1.00  0.00           H
ATOM   4918  HB2 NDC H   4      49.793  70.477  37.136  1.00  0.00           H
ATOM   4919  CG  NDC H   4      51.207  70.683  35.534  1.00  0.00           C
ATOM   4920  HG1 NDC H   4      50.655  70.026  34.829  1.00  0.00           H
ATOM   4921  HG2 NDC H   4      51.575  71.375  34.746  1.00  0.00           H
ATOM   4922  CD  NDC H   4      52.281  69.932  36.365  1.00  0.00           C
ATOM   4923  HD1 NDC H   4      52.797  70.691  36.990  1.00  0.00           H
ATOM   4924  HD2 NDC H   4      51.745  69.259  37.069  1.00  0.00           H
ATOM   4925  CE  NDC H   4      53.202  69.030  35.613  1.00  0.00           C
ATOM   4926  HE1 NDC H   4      52.633  68.520  34.806  1.00  0.00           H
ATOM   4927  HE2 NDC H   4      53.910  69.747  35.145  1.00  0.00           H
ATOM   4928  CZ  NDC H   4      53.828  68.060  36.535  1.00  0.00           C
ATOM   4929  HZ1 NDC H   4      54.181  68.609  37.435  1.00  0.00           H
ATOM   4930  HZ2 NDC H   4      53.033  67.392  36.931  1.00  0.00           H
ATOM   4931  CH  NDC H   4      55.060  67.412  35.908  1.00  0.00           C
ATOM   4932  HH1 NDC H   4      55.473  68.214  35.260  1.00  0.00           H
ATOM   4933  HH2 NDC H   4      54.796  66.517  35.304  1.00  0.00           H
ATOM   4934  CT  NDC H   4      56.109  66.973  36.902  1.00  0.00           C
ATOM   4935  HT5 NDC H   4      56.412  67.747  37.639  1.00  0.00           H
ATOM   4936  HT6 NDC H   4      55.643  66.078  37.365  1.00  0.00           H
ATOM   4937  CI  NDC H   4      57.402  66.470  36.206  1.00  0.00           C
ATOM   4938  HI1 NDC H   4      57.044  65.736  35.453  1.00  0.00           H
ATOM   4939  HI2 NDC H   4      57.870  67.283  35.611  1.00  0.00           H
ATOM   4940  CK  NDC H   4      58.438  65.778  37.190  1.00  0.00           C
ATOM   4941  HK1 NDC H   4      58.494  66.365  38.132  1.00  0.00           H
ATOM   4942  HK2 NDC H   4      59.420  65.640  36.689  1.00  0.00           H
ATOM   4943  HK3 NDC H   4      58.044  64.760  37.395  1.00  0.00           H
ATOM   4944  C   NDC H   4      45.763  70.487  35.956  1.00  0.00           C
ATOM   4945  O   NDC H   4      45.103  71.462  35.553  1.00  0.00           O
ATOM   4946  N   NDC H   5      45.417  69.248  35.511  1.00  0.00           N
ATOM   4947  CA  NDC H   5      46.193  68.059  35.930  1.00  0.00           C
ATOM   4948  HA1 NDC H   5      46.548  68.150  36.979  1.00  0.00           H
ATOM   4949  HA2 NDC H   5      45.562  67.150  36.028  1.00  0.00           H
ATOM   4950  CA5 NDC H   5      44.251  68.958  34.722  1.00  0.00           C
ATOM   4951  HA3 NDC H   5      43.907  69.826  34.120  1.00  0.00           H
ATOM   4952  HA4 NDC H   5      44.486  68.207  33.937  1.00  0.00           H
ATOM   4953  CB  NDC H   5      43.027  68.357  35.481  1.00  0.00           C
ATOM   4954  HB1 NDC H   5      43.426  67.598  36.188  1.00  0.00           H
ATOM   4955  HB2 NDC H   5      42.586  69.242  35.987  1.00  0.00           H
ATOM   4956  CG  NDC H   5      42.113  67.677  34.449  1.00  0.00           C
ATOM   4957  HG1 NDC H   5      41.687  68.469  33.797  1.00  0.00           H
ATOM   4958  HG2 NDC H   5      42.682  66.956  33.823  1.00  0.00           H
ATOM   4959  CD  NDC H   5      41.026  66.937  35.262  1.00  0.00           C
ATOM   4960  HD1 NDC H   5      41.565  66.219  35.918  1.00  0.00           H
ATOM   4961  HD2 NDC H   5      40.622  67.536  36.106  1.00  0.00           H
ATOM   4962  CE  NDC H   5      39.886  66.317  34.414  1.00  0.00           C
ATOM   4963  HE1 NDC H   5      39.447  67.038  33.692  1.00  0.00           H
ATOM   4964  HE2 NDC H   5      40.314  65.599  33.681  1.00  0.00           H
ATOM   4965  CZ  NDC H   5      38.858  65.568  35.307  1.00  0.00           C
ATOM   4966  HZ1 NDC H   5      39.419  64.745  35.801  1.00  0.00           H
ATOM   4967  HZ2 NDC H   5      38.418  66.300  36.018  1.00  0.00           H
ATOM   4968  CH  NDC H   5      37.778  64.938  34.425  1.00  0.00           C
ATOM   4969  HH1 NDC H   5      37.398  65.747  33.765  1.00  0.00           H
ATOM   4970  HH2 NDC H   5      38.284  64.122  33.866  1.00  0.00           H
ATOM   4971  CT  NDC H   5      36.743  64.178  35.189  1.00  0.00           C
ATOM   4972  HT5 NDC H   5      37.156  63.604  36.046  1.00  0.00           H
ATOM   4973  HT6 NDC H   5      36.082  64.887  35.733  1.00  0.00           H
ATOM   4974  CI  NDC H   5      35.843  63.269  34.274  1.00  0.00           C
ATOM   4975  HI1 NDC H   5      35.248  63.820  33.514  1.00  0.00           H
ATOM   4976  HI2 NDC H   5      36.452  62.643  33.588  1.00  0.00           H
ATOM   4977  CK  NDC H   5      34.876  62.373  34.990  1.00  0.00           C
ATOM   4978  HK1 NDC H   5      35.419  61.617  35.598  1.00  0.00           H
ATOM   4979  HK2 NDC H   5      34.162  61.888  34.291  1.00  0.00           H
ATOM   4980  HK3 NDC H   5      34.222  62.921  35.702  1.00  0.00           H
ATOM   4981  C   NDC H   5      47.373  67.733  35.095  1.00  0.00           C
ATOM   4982  O   NDC H   5      48.039  68.720  34.658  1.00  0.00           O
ATOM   4983  N   NDC H   6      47.813  66.441  34.820  1.00  0.00           N
ATOM   4984  CA  NDC H   6      47.050  65.182  35.156  1.00  0.00           C
ATOM   4985  HA1 NDC H   6      47.803  64.369  35.068  1.00  0.00           H
ATOM   4986  HA2 NDC H   6      46.677  65.264  36.199  1.00  0.00           H
ATOM   4987  CA5 NDC H   6      48.944  66.261  33.936  1.00  0.00           C
ATOM   4988  HA3 NDC H   6      48.744  65.409  33.253  1.00  0.00           H
ATOM   4989  HA4 NDC H   6      49.126  67.110  33.243  1.00  0.00           H
ATOM   4990  CB  NDC H   6      50.164  65.992  34.790  1.00  0.00           C
ATOM   4991  HB1 NDC H   6      50.479  66.855  35.416  1.00  0.00           H
ATOM   4992  HB2 NDC H   6      49.869  65.223  35.535  1.00  0.00           H
ATOM   4993  CG  NDC H   6      51.289  65.304  33.972  1.00  0.00           C
ATOM   4994  HG1 NDC H   6      50.833  64.400  33.515  1.00  0.00           H
ATOM   4995  HG2 NDC H   6      51.754  66.052  33.294  1.00  0.00           H
ATOM   4996  CD  NDC H   6      52.286  64.699  34.970  1.00  0.00           C
ATOM   4997  HD1 NDC H   6      52.801  65.488  35.559  1.00  0.00           H
ATOM   4998  HD2 NDC H   6      51.760  64.096  35.740  1.00  0.00           H
ATOM   4999  CE  NDC H   6      53.338  63.782  34.168  1.00  0.00           C
ATOM   5000  HE1 NDC H   6      52.900  62.938  33.593  1.00  0.00           H
ATOM   5001  HE2 NDC H   6      53.748  64.295  33.272  1.00  0.00           H
ATOM   5002  CZ  NDC H   6      54.506  63.287  35.051  1.00  0.00           C
ATOM   5003  HZ1 NDC H   6      54.811  64.267  35.476  1.00  0.00           H
ATOM   5004  HZ2 NDC H   6      53.992  62.679  35.826  1.00  0.00           H
ATOM   5005  CH  NDC H   6      55.505  62.402  34.349  1.00  0.00           C
ATOM   5006  HH1 NDC H   6      56.062  62.977  33.578  1.00  0.00           H
ATOM   5007  HH2 NDC H   6      54.987  61.537  33.883  1.00  0.00           H
ATOM   5008  CT  NDC H   6      56.496  61.882  35.338  1.00  0.00           C
ATOM   5009  HT5 NDC H   6      56.930  62.740  35.895  1.00  0.00           H
ATOM   5010  HT6 NDC H   6      56.057  61.240  36.132  1.00  0.00           H
ATOM   5011  CI  NDC H   6      57.594  61.137  34.615  1.00  0.00           C
ATOM   5012  HI1 NDC H   6      57.322  60.061  34.555  1.00  0.00           H
ATOM   5013  HI2 NDC H   6      57.736  61.547  33.593  1.00  0.00           H
ATOM   5014  CK  NDC H   6      58.912  61.197  35.305  1.00  0.00           C
ATOM   5015  HK1 NDC H   6      59.304  62.237  35.286  1.00  0.00           H
ATOM   5016  HK2 NDC H   6      59.590  60.650  34.615  1.00  0.00           H
ATOM   5017  HK3 NDC H   6      58.965  60.771  36.329  1.00  0.00           H
ATOM   5018  C   NDC H   6      45.888  64.958  34.226  1.00  0.00           C
ATOM   5019  O   NDC H   6      45.339  65.906  33.749  1.00  0.00           O
ATOM   5020  N   NDC H   7      45.596  63.685  33.829  1.00  0.00           N
ATOM   5021  CA  NDC H   7      46.279  62.478  34.172  1.00  0.00           C
ATOM   5022  HA1 NDC H   7      46.442  62.402  35.269  1.00  0.00           H
ATOM   5023  HA2 NDC H   7      45.561  61.644  34.016  1.00  0.00           H
ATOM   5024  CA5 NDC H   7      44.381  63.458  33.002  1.00  0.00           C
ATOM   5025  HA3 NDC H   7      44.225  64.287  32.279  1.00  0.00           H
ATOM   5026  HA4 NDC H   7      44.606  62.545  32.410  1.00  0.00           H
ATOM   5027  CB  NDC H   7      43.089  63.256  33.819  1.00  0.00           C
ATOM   5028  HB1 NDC H   7      43.321  62.772  34.792  1.00  0.00           H
ATOM   5029  HB2 NDC H   7      42.441  64.143  33.986  1.00  0.00           H
ATOM   5030  CG  NDC H   7      42.060  62.429  33.067  1.00  0.00           C
ATOM   5031  HG1 NDC H   7      41.562  62.888  32.186  1.00  0.00           H
ATOM   5032  HG2 NDC H   7      42.628  61.532  32.740  1.00  0.00           H
ATOM   5033  CD  NDC H   7      40.962  61.828  33.972  1.00  0.00           C
ATOM   5034  HD1 NDC H   7      41.390  61.212  34.792  1.00  0.00           H
ATOM   5035  HD2 NDC H   7      40.250  62.584  34.366  1.00  0.00           H
ATOM   5036  CE  NDC H   7      40.172  60.865  33.115  1.00  0.00           C
ATOM   5037  HE1 NDC H   7      39.558  61.450  32.398  1.00  0.00           H
ATOM   5038  HE2 NDC H   7      40.685  60.078  32.522  1.00  0.00           H
ATOM   5039  CZ  NDC H   7      38.944  60.186  33.776  1.00  0.00           C
ATOM   5040  HZ1 NDC H   7      39.197  59.554  34.655  1.00  0.00           H
ATOM   5041  HZ2 NDC H   7      38.433  61.114  34.110  1.00  0.00           H
ATOM   5042  CH  NDC H   7      37.899  59.413  32.967  1.00  0.00           C
ATOM   5043  HH1 NDC H   7      37.732  60.099  32.109  1.00  0.00           H
ATOM   5044  HH2 NDC H   7      38.182  58.364  32.737  1.00  0.00           H
ATOM   5045  CT  NDC H   7      36.624  59.332  33.743  1.00  0.00           C
ATOM   5046  HT5 NDC H   7      36.820  58.845  34.722  1.00  0.00           H
ATOM   5047  HT6 NDC H   7      36.414  60.400  33.969  1.00  0.00           H
ATOM   5048  CI  NDC H   7      35.432  58.832  32.834  1.00  0.00           C
ATOM   5049  HI1 NDC H   7      35.209  59.450  31.938  1.00  0.00           H
ATOM   5050  HI2 NDC H   7      35.765  57.867  32.396  1.00  0.00           H
ATOM   5051  CK  NDC H   7      34.160  58.377  33.524  1.00  0.00           C
ATOM   5052  HK1 NDC H   7      33.617  59.204  34.029  1.00  0.00           H
ATOM   5053  HK2 NDC H   7      34.270  57.546  34.253  1.00  0.00           H
ATOM   5054  HK3 NDC H   7      33.453  58.037  32.737  1.00  0.00           H
ATOM   5055  C   NDC H   7      47.496  62.086  33.367  1.00  0.00           C
ATOM   5056  O   NDC H   7      48.322  63.021  33.112  1.00  0.00           O
ATOM   5057  N   NDC H   8      47.895  60.734  33.236  1.00  0.00           N
ATOM   5058  CA  NDC H   8      47.171  59.565  33.587  1.00  0.00           C
ATOM   5059  HA1 NDC H   8      47.842  58.688  33.704  1.00  0.00           H
ATOM   5060  HA2 NDC H   8      46.635  59.702  34.550  1.00  0.00           H
[truncated: 19,556,541 more chars]
