# Supplementary material for: Thermodynamic Driving Forces for the Self-Assembly of Diblock Polypeptoids
Source: ACS Nano. 2024 May 29;18(23):14917–24. doi: 10.1021/acsnano.3c12228 (PMC11171762; doi:10.1021/acsnano.3c12228)
Supplement: Supplementary file 3 — nn3c12228_si_003.pdb [file nn3c12228_si_003.pdb]

REMARK    GENERATED BY TRJCONV
TITLE     Protonated-Ndc10-Nte10 nanofiber in pure water
REMARK    THIS IS A SIMULATION BOX
CRYST1  162.385  124.577  124.233  90.00  90.00  90.00 P 1           1
MODEL        1
ATOM      1  N   NDC A   1      20.068  63.448  34.080  1.00  0.00           N
ATOM      2  HN1 NDC A   1      20.256  62.468  34.067  1.00  0.00           H
ATOM      3  HN2 NDC A   1      20.250  63.694  35.029  1.00  0.00           H
ATOM      4  CA  NDC A   1      20.949  64.120  33.145  1.00  0.00           C
ATOM      5  HA1 NDC A   1      20.716  63.813  32.103  1.00  0.00           H
ATOM      6  HA2 NDC A   1      20.835  65.225  33.153  1.00  0.00           H
ATOM      7  CA5 NDC A   1      18.666  63.606  33.889  1.00  0.00           C
ATOM      8  HA3 NDC A   1      18.458  64.695  33.816  1.00  0.00           H
ATOM      9  HA4 NDC A   1      18.260  63.160  32.956  1.00  0.00           H
ATOM     10  CB  NDC A   1      17.911  63.124  35.090  1.00  0.00           C
ATOM     11  HB1 NDC A   1      17.722  62.030  35.131  1.00  0.00           H
ATOM     12  HB2 NDC A   1      18.355  63.451  36.055  1.00  0.00           H
ATOM     13  CG  NDC A   1      16.492  63.751  35.038  1.00  0.00           C
ATOM     14  HG1 NDC A   1      16.496  64.852  34.889  1.00  0.00           H
ATOM     15  HG2 NDC A   1      15.853  63.180  34.331  1.00  0.00           H
ATOM     16  CD  NDC A   1      15.904  63.634  36.415  1.00  0.00           C
ATOM     17  HD1 NDC A   1      15.801  62.542  36.592  1.00  0.00           H
ATOM     18  HD2 NDC A   1      16.509  64.209  37.148  1.00  0.00           H
ATOM     19  CE  NDC A   1      14.444  64.113  36.572  1.00  0.00           C
ATOM     20  HE1 NDC A   1      14.459  65.109  36.080  1.00  0.00           H
ATOM     21  HE2 NDC A   1      13.798  63.444  35.963  1.00  0.00           H
ATOM     22  CZ  NDC A   1      13.904  64.197  37.969  1.00  0.00           C
ATOM     23  HZ1 NDC A   1      13.969  63.272  38.580  1.00  0.00           H
ATOM     24  HZ2 NDC A   1      14.690  64.868  38.377  1.00  0.00           H
ATOM     25  CH  NDC A   1      12.618  64.964  38.167  1.00  0.00           C
ATOM     26  HH1 NDC A   1      12.701  65.897  37.571  1.00  0.00           H
ATOM     27  HH2 NDC A   1      11.742  64.400  37.782  1.00  0.00           H
ATOM     28  CT  NDC A   1      12.418  65.302  39.616  1.00  0.00           C
ATOM     29  HT5 NDC A   1      12.347  64.364  40.207  1.00  0.00           H
ATOM     30  HT6 NDC A   1      13.392  65.805  39.797  1.00  0.00           H
ATOM     31  CI  NDC A   1      11.174  66.230  39.861  1.00  0.00           C
ATOM     32  HI1 NDC A   1      11.107  67.065  39.131  1.00  0.00           H
ATOM     33  HI2 NDC A   1      10.222  65.678  39.710  1.00  0.00           H
ATOM     34  CK  NDC A   1      11.081  66.896  41.175  1.00  0.00           C
ATOM     35  HK1 NDC A   1      10.083  67.115  41.610  1.00  0.00           H
ATOM     36  HK2 NDC A   1      11.569  67.893  41.123  1.00  0.00           H
ATOM     37  HK3 NDC A   1      11.568  66.211  41.902  1.00  0.00           H
ATOM     38  C   NDC A   1      22.384  63.689  33.437  1.00  0.00           C
ATOM     39  O   NDC A   1      22.764  62.629  33.014  1.00  0.00           O
ATOM     40  N   NDC A   2      23.228  64.482  34.192  1.00  0.00           N
ATOM     41  CA  NDC A   2      22.864  65.711  34.912  1.00  0.00           C
ATOM     42  HA1 NDC A   2      23.813  66.054  35.377  1.00  0.00           H
ATOM     43  HA2 NDC A   2      22.510  66.535  34.256  1.00  0.00           H
ATOM     44  CA5 NDC A   2      24.553  64.113  34.452  1.00  0.00           C
ATOM     45  HA3 NDC A   2      24.894  63.309  33.765  1.00  0.00           H
ATOM     46  HA4 NDC A   2      25.182  64.953  34.087  1.00  0.00           H
ATOM     47  CB  NDC A   2      24.804  63.621  35.838  1.00  0.00           C
ATOM     48  HB1 NDC A   2      24.453  64.436  36.507  1.00  0.00           H
ATOM     49  HB2 NDC A   2      24.174  62.783  36.205  1.00  0.00           H
ATOM     50  CG  NDC A   2      26.320  63.235  36.128  1.00  0.00           C
ATOM     51  HG1 NDC A   2      26.539  62.885  37.159  1.00  0.00           H
ATOM     52  HG2 NDC A   2      26.589  62.533  35.310  1.00  0.00           H
ATOM     53  CD  NDC A   2      27.184  64.513  36.049  1.00  0.00           C
ATOM     54  HD1 NDC A   2      27.090  64.837  34.991  1.00  0.00           H
ATOM     55  HD2 NDC A   2      26.774  65.298  36.721  1.00  0.00           H
ATOM     56  CE  NDC A   2      28.689  64.246  36.402  1.00  0.00           C
ATOM     57  HE1 NDC A   2      28.751  63.842  37.436  1.00  0.00           H
ATOM     58  HE2 NDC A   2      29.098  63.540  35.648  1.00  0.00           H
ATOM     59  CZ  NDC A   2      29.638  65.500  36.184  1.00  0.00           C
ATOM     60  HZ1 NDC A   2      30.636  65.103  36.470  1.00  0.00           H
ATOM     61  HZ2 NDC A   2      29.703  65.840  35.128  1.00  0.00           H
ATOM     62  CH  NDC A   2      29.403  66.662  37.093  1.00  0.00           C
ATOM     63  HH1 NDC A   2      29.335  66.401  38.170  1.00  0.00           H
ATOM     64  HH2 NDC A   2      28.443  67.163  36.845  1.00  0.00           H
ATOM     65  CT  NDC A   2      30.608  67.676  36.903  1.00  0.00           C
ATOM     66  HT5 NDC A   2      30.972  67.783  35.859  1.00  0.00           H
ATOM     67  HT6 NDC A   2      30.291  68.686  37.239  1.00  0.00           H
ATOM     68  CI  NDC A   2      31.869  67.297  37.742  1.00  0.00           C
ATOM     69  HI1 NDC A   2      31.567  67.248  38.810  1.00  0.00           H
ATOM     70  HI2 NDC A   2      32.418  66.377  37.447  1.00  0.00           H
ATOM     71  CK  NDC A   2      32.844  68.428  37.844  1.00  0.00           C
ATOM     72  HK1 NDC A   2      32.410  69.295  38.387  1.00  0.00           H
ATOM     73  HK2 NDC A   2      33.223  68.752  36.851  1.00  0.00           H
ATOM     74  HK3 NDC A   2      33.754  68.187  38.435  1.00  0.00           H
ATOM     75  C   NDC A   2      21.858  65.556  36.063  1.00  0.00           C
ATOM     76  O   NDC A   2      21.157  64.534  36.282  1.00  0.00           O
ATOM     77  N   NDC A   3      21.658  66.619  36.855  1.00  0.00           N
ATOM     78  CA  NDC A   3      22.313  67.942  36.629  1.00  0.00           C
ATOM     79  HA1 NDC A   3      22.502  68.092  35.544  1.00  0.00           H
ATOM     80  HA2 NDC A   3      21.582  68.724  36.927  1.00  0.00           H
ATOM     81  CA5 NDC A   3      20.609  66.480  37.797  1.00  0.00           C
ATOM     82  HA3 NDC A   3      20.558  65.479  38.277  1.00  0.00           H
ATOM     83  HA4 NDC A   3      20.725  67.105  38.708  1.00  0.00           H
ATOM     84  CB  NDC A   3      19.230  66.834  37.172  1.00  0.00           C
ATOM     85  HB1 NDC A   3      19.347  67.850  36.739  1.00  0.00           H
ATOM     86  HB2 NDC A   3      18.903  66.117  36.388  1.00  0.00           H
ATOM     87  CG  NDC A   3      18.095  66.992  38.258  1.00  0.00           C
ATOM     88  HG1 NDC A   3      17.625  65.998  38.415  1.00  0.00           H
ATOM     89  HG2 NDC A   3      18.498  67.430  39.196  1.00  0.00           H
ATOM     90  CD  NDC A   3      17.048  67.972  37.725  1.00  0.00           C
ATOM     91  HD1 NDC A   3      17.518  68.930  37.415  1.00  0.00           H
ATOM     92  HD2 NDC A   3      16.736  67.589  36.730  1.00  0.00           H
ATOM     93  CE  NDC A   3      15.794  68.000  38.585  1.00  0.00           C
ATOM     94  HE1 NDC A   3      15.494  66.974  38.890  1.00  0.00           H
ATOM     95  HE2 NDC A   3      16.020  68.585  39.502  1.00  0.00           H
ATOM     96  CZ  NDC A   3      14.658  68.599  37.818  1.00  0.00           C
ATOM     97  HZ1 NDC A   3      15.117  69.509  37.376  1.00  0.00           H
ATOM     98  HZ2 NDC A   3      14.362  68.042  36.903  1.00  0.00           H
ATOM     99  CH  NDC A   3      13.509  69.062  38.744  1.00  0.00           C
ATOM    100  HH1 NDC A   3      13.043  68.175  39.224  1.00  0.00           H
ATOM    101  HH2 NDC A   3      13.747  69.823  39.518  1.00  0.00           H
ATOM    102  CT  NDC A   3      12.356  69.770  37.869  1.00  0.00           C
ATOM    103  HT5 NDC A   3      12.771  70.748  37.544  1.00  0.00           H
ATOM    104  HT6 NDC A   3      12.126  69.213  36.935  1.00  0.00           H
ATOM    105  CI  NDC A   3      11.192  70.306  38.713  1.00  0.00           C
ATOM    106  HI1 NDC A   3      10.584  69.591  39.306  1.00  0.00           H
ATOM    107  HI2 NDC A   3      11.593  70.884  39.573  1.00  0.00           H
ATOM    108  CK  NDC A   3      10.338  71.250  37.893  1.00  0.00           C
ATOM    109  HK1 NDC A   3      10.032  70.692  36.982  1.00  0.00           H
ATOM    110  HK2 NDC A   3      10.805  72.148  37.434  1.00  0.00           H
ATOM    111  HK3 NDC A   3       9.489  71.667  38.476  1.00  0.00           H
ATOM    112  C   NDC A   3      23.527  67.934  37.518  1.00  0.00           C
ATOM    113  O   NDC A   3      24.170  66.915  37.718  1.00  0.00           O
ATOM    114  N   NDC A   4      24.018  69.077  38.042  1.00  0.00           N
ATOM    115  CA  NDC A   4      23.345  70.389  37.922  1.00  0.00           C
ATOM    116  HA1 NDC A   4      24.053  71.220  38.132  1.00  0.00           H
ATOM    117  HA2 NDC A   4      23.059  70.474  36.852  1.00  0.00           H
ATOM    118  CA5 NDC A   4      25.273  69.218  38.742  1.00  0.00           C
ATOM    119  HA3 NDC A   4      25.146  69.856  39.643  1.00  0.00           H
ATOM    120  HA4 NDC A   4      25.630  68.256  39.169  1.00  0.00           H
ATOM    121  CB  NDC A   4      26.435  69.646  37.916  1.00  0.00           C
ATOM    122  HB1 NDC A   4      26.563  68.790  37.220  1.00  0.00           H
ATOM    123  HB2 NDC A   4      26.184  70.592  37.389  1.00  0.00           H
ATOM    124  CG  NDC A   4      27.828  69.765  38.506  1.00  0.00           C
ATOM    125  HG1 NDC A   4      28.149  68.850  39.047  1.00  0.00           H
ATOM    126  HG2 NDC A   4      28.608  69.974  37.742  1.00  0.00           H
ATOM    127  CD  NDC A   4      27.906  70.983  39.524  1.00  0.00           C
ATOM    128  HD1 NDC A   4      27.432  71.895  39.102  1.00  0.00           H
ATOM    129  HD2 NDC A   4      27.192  70.792  40.354  1.00  0.00           H
ATOM    130  CE  NDC A   4      29.284  71.403  40.107  1.00  0.00           C
ATOM    131  HE1 NDC A   4      29.037  72.345  40.641  1.00  0.00           H
ATOM    132  HE2 NDC A   4      29.733  70.741  40.878  1.00  0.00           H
ATOM    133  CZ  NDC A   4      30.326  71.558  39.003  1.00  0.00           C
ATOM    134  HZ1 NDC A   4      30.640  70.546  38.670  1.00  0.00           H
ATOM    135  HZ2 NDC A   4      29.762  71.969  38.139  1.00  0.00           H
ATOM    136  CH  NDC A   4      31.523  72.362  39.469  1.00  0.00           C
ATOM    137  HH1 NDC A   4      31.999  71.880  40.349  1.00  0.00           H
ATOM    138  HH2 NDC A   4      31.302  73.401  39.794  1.00  0.00           H
ATOM    139  CT  NDC A   4      32.500  72.841  38.309  1.00  0.00           C
ATOM    140  HT5 NDC A   4      33.019  71.988  37.822  1.00  0.00           H
ATOM    141  HT6 NDC A   4      31.902  73.174  37.435  1.00  0.00           H
ATOM    142  CI  NDC A   4      33.596  73.898  38.663  1.00  0.00           C
ATOM    143  HI1 NDC A   4      34.320  73.957  37.822  1.00  0.00           H
ATOM    144  HI2 NDC A   4      32.974  74.818  38.655  1.00  0.00           H
ATOM    145  CK  NDC A   4      34.379  73.775  39.997  1.00  0.00           C
ATOM    146  HK1 NDC A   4      35.323  74.355  39.905  1.00  0.00           H
ATOM    147  HK2 NDC A   4      34.577  72.684  40.062  1.00  0.00           H
ATOM    148  HK3 NDC A   4      33.710  74.081  40.829  1.00  0.00           H
ATOM    149  C   NDC A   4      22.098  70.629  38.749  1.00  0.00           C
ATOM    150  O   NDC A   4      21.538  69.601  39.223  1.00  0.00           O
ATOM    151  N   NDC A   5      21.800  71.878  39.302  1.00  0.00           N
ATOM    152  CA  NDC A   5      22.614  73.060  39.185  1.00  0.00           C
ATOM    153  HA1 NDC A   5      22.915  73.080  38.115  1.00  0.00           H
ATOM    154  HA2 NDC A   5      21.885  73.893  39.281  1.00  0.00           H
ATOM    155  CA5 NDC A   5      20.685  72.083  40.258  1.00  0.00           C
ATOM    156  HA3 NDC A   5      20.177  71.138  40.549  1.00  0.00           H
ATOM    157  HA4 NDC A   5      21.044  72.418  41.255  1.00  0.00           H
ATOM    158  CB  NDC A   5      19.608  73.042  39.674  1.00  0.00           C
ATOM    159  HB1 NDC A   5      19.936  74.100  39.593  1.00  0.00           H
ATOM    160  HB2 NDC A   5      19.376  72.605  38.680  1.00  0.00           H
ATOM    161  CG  NDC A   5      18.425  73.185  40.550  1.00  0.00           C
ATOM    162  HG1 NDC A   5      17.973  72.220  40.865  1.00  0.00           H
ATOM    163  HG2 NDC A   5      18.824  73.632  41.485  1.00  0.00           H
ATOM    164  CD  NDC A   5      17.369  74.002  39.681  1.00  0.00           C
ATOM    165  HD1 NDC A   5      17.634  75.040  39.385  1.00  0.00           H
ATOM    166  HD2 NDC A   5      16.992  73.345  38.869  1.00  0.00           H
ATOM    167  CE  NDC A   5      16.102  74.175  40.465  1.00  0.00           C
ATOM    168  HE1 NDC A   5      15.969  73.376  41.225  1.00  0.00           H
ATOM    169  HE2 NDC A   5      16.025  75.149  40.995  1.00  0.00           H
ATOM    170  CZ  NDC A   5      14.903  73.974  39.535  1.00  0.00           C
ATOM    171  HZ1 NDC A   5      14.987  74.398  38.512  1.00  0.00           H
ATOM    172  HZ2 NDC A   5      14.796  72.889  39.322  1.00  0.00           H
ATOM    173  CH  NDC A   5      13.614  74.584  40.167  1.00  0.00           C
ATOM    174  HH1 NDC A   5      13.336  74.133  41.143  1.00  0.00           H
ATOM    175  HH2 NDC A   5      13.871  75.653  40.331  1.00  0.00           H
ATOM    176  CT  NDC A   5      12.388  74.572  39.292  1.00  0.00           C
ATOM    177  HT5 NDC A   5      12.714  74.925  38.291  1.00  0.00           H
ATOM    178  HT6 NDC A   5      12.091  73.520  39.097  1.00  0.00           H
ATOM    179  CI  NDC A   5      11.248  75.490  39.844  1.00  0.00           C
ATOM    180  HI1 NDC A   5      11.326  75.608  40.946  1.00  0.00           H
ATOM    181  HI2 NDC A   5      11.309  76.498  39.382  1.00  0.00           H
ATOM    182  CK  NDC A   5       9.846  75.029  39.509  1.00  0.00           C
ATOM    183  HK1 NDC A   5       9.652  74.013  39.916  1.00  0.00           H
ATOM    184  HK2 NDC A   5       9.752  75.057  38.402  1.00  0.00           H
ATOM    185  HK3 NDC A   5       9.170  75.825  39.888  1.00  0.00           H
ATOM    186  C   NDC A   5      23.772  73.261  40.141  1.00  0.00           C
ATOM    187  O   NDC A   5      24.618  72.346  40.211  1.00  0.00           O
ATOM    188  N   NDC A   6      24.216  74.562  40.503  1.00  0.00           N
ATOM    189  CA  NDC A   6      23.447  75.782  40.185  1.00  0.00           C
ATOM    190  HA1 NDC A   6      24.111  76.667  40.290  1.00  0.00           H
ATOM    191  HA2 NDC A   6      23.232  75.805  39.095  1.00  0.00           H
ATOM    192  CA5 NDC A   6      25.407  74.712  41.331  1.00  0.00           C
ATOM    193  HA3 NDC A   6      25.166  75.367  42.195  1.00  0.00           H
ATOM    194  HA4 NDC A   6      25.781  73.763  41.771  1.00  0.00           H
ATOM    195  CB  NDC A   6      26.484  75.335  40.591  1.00  0.00           C
ATOM    196  HB1 NDC A   6      26.874  74.647  39.811  1.00  0.00           H
ATOM    197  HB2 NDC A   6      26.137  76.279  40.120  1.00  0.00           H
ATOM    198  CG  NDC A   6      27.688  75.800  41.388  1.00  0.00           C
ATOM    199  HG1 NDC A   6      27.375  76.648  42.035  1.00  0.00           H
ATOM    200  HG2 NDC A   6      28.143  74.968  41.966  1.00  0.00           H
ATOM    201  CD  NDC A   6      28.909  76.245  40.573  1.00  0.00           C
ATOM    202  HD1 NDC A   6      29.228  75.477  39.836  1.00  0.00           H
ATOM    203  HD2 NDC A   6      28.627  77.122  39.952  1.00  0.00           H
ATOM    204  CE  NDC A   6      30.064  76.548  41.483  1.00  0.00           C
ATOM    205  HE1 NDC A   6      29.840  77.308  42.261  1.00  0.00           H
ATOM    206  HE2 NDC A   6      30.206  75.608  42.058  1.00  0.00           H
ATOM    207  CZ  NDC A   6      31.281  76.958  40.615  1.00  0.00           C
ATOM    208  HZ1 NDC A   6      31.579  76.114  39.957  1.00  0.00           H
ATOM    209  HZ2 NDC A   6      30.831  77.725  39.950  1.00  0.00           H
ATOM    210  CH  NDC A   6      32.522  77.533  41.284  1.00  0.00           C
ATOM    211  HH1 NDC A   6      32.879  76.839  42.075  1.00  0.00           H
ATOM    212  HH2 NDC A   6      32.188  78.470  41.779  1.00  0.00           H
ATOM    213  CT  NDC A   6      33.693  77.748  40.331  1.00  0.00           C
ATOM    214  HT5 NDC A   6      33.900  76.859  39.698  1.00  0.00           H
ATOM    215  HT6 NDC A   6      33.355  78.551  39.641  1.00  0.00           H
ATOM    216  CI  NDC A   6      34.915  78.246  41.126  1.00  0.00           C
ATOM    217  HI1 NDC A   6      34.691  79.176  41.691  1.00  0.00           H
ATOM    218  HI2 NDC A   6      35.284  77.496  41.858  1.00  0.00           H
ATOM    219  CK  NDC A   6      36.128  78.645  40.249  1.00  0.00           C
ATOM    220  HK1 NDC A   6      36.468  77.710  39.755  1.00  0.00           H
ATOM    221  HK2 NDC A   6      36.918  79.197  40.802  1.00  0.00           H
ATOM    222  HK3 NDC A   6      35.694  79.314  39.476  1.00  0.00           H
ATOM    223  C   NDC A   6      22.219  75.971  41.108  1.00  0.00           C
ATOM    224  O   NDC A   6      21.670  74.970  41.571  1.00  0.00           O
ATOM    225  N   NDC A   7      21.744  77.192  41.474  1.00  0.00           N
ATOM    226  CA  NDC A   7      22.347  78.521  41.094  1.00  0.00           C
ATOM    227  HA1 NDC A   7      22.534  78.593  40.001  1.00  0.00           H
ATOM    228  HA2 NDC A   7      21.621  79.323  41.349  1.00  0.00           H
ATOM    229  CA5 NDC A   7      20.541  77.258  42.279  1.00  0.00           C
ATOM    230  HA3 NDC A   7      20.353  76.344  42.880  1.00  0.00           H
ATOM    231  HA4 NDC A   7      20.752  78.010  43.069  1.00  0.00           H
ATOM    232  CB  NDC A   7      19.317  77.644  41.435  1.00  0.00           C
ATOM    233  HB1 NDC A   7      19.643  78.635  41.053  1.00  0.00           H
ATOM    234  HB2 NDC A   7      19.107  76.987  40.564  1.00  0.00           H
ATOM    235  CG  NDC A   7      18.076  77.801  42.320  1.00  0.00           C
ATOM    236  HG1 NDC A   7      17.850  76.864  42.871  1.00  0.00           H
ATOM    237  HG2 NDC A   7      18.156  78.699  42.970  1.00  0.00           H
ATOM    238  CD  NDC A   7      16.841  78.066  41.440  1.00  0.00           C
ATOM    239  HD1 NDC A   7      17.014  79.044  40.942  1.00  0.00           H
ATOM    240  HD2 NDC A   7      16.837  77.255  40.680  1.00  0.00           H
ATOM    241  CE  NDC A   7      15.543  78.064  42.242  1.00  0.00           C
ATOM    242  HE1 NDC A   7      15.308  77.129  42.795  1.00  0.00           H
ATOM    243  HE2 NDC A   7      15.692  78.888  42.972  1.00  0.00           H
ATOM    244  CZ  NDC A   7      14.371  78.485  41.307  1.00  0.00           C
ATOM    245  HZ1 NDC A   7      14.598  79.322  40.612  1.00  0.00           H
ATOM    246  HZ2 NDC A   7      14.194  77.568  40.706  1.00  0.00           H
ATOM    247  CH  NDC A   7      13.145  79.047  42.098  1.00  0.00           C
ATOM    248  HH1 NDC A   7      12.813  78.365  42.910  1.00  0.00           H
ATOM    249  HH2 NDC A   7      13.514  79.866  42.752  1.00  0.00           H
ATOM    250  CT  NDC A   7      11.929  79.534  41.259  1.00  0.00           C
ATOM    251  HT5 NDC A   7      12.249  80.272  40.492  1.00  0.00           H
ATOM    252  HT6 NDC A   7      11.433  78.720  40.689  1.00  0.00           H
ATOM    253  CI  NDC A   7      10.827  80.213  42.068  1.00  0.00           C
ATOM    254  HI1 NDC A   7      10.440  79.440  42.766  1.00  0.00           H
ATOM    255  HI2 NDC A   7      11.277  80.919  42.799  1.00  0.00           H
ATOM    256  CK  NDC A   7       9.752  80.991  41.310  1.00  0.00           C
ATOM    257  HK1 NDC A   7       8.982  80.341  40.843  1.00  0.00           H
ATOM    258  HK2 NDC A   7      10.310  81.660  40.622  1.00  0.00           H
ATOM    259  HK3 NDC A   7       9.166  81.594  42.036  1.00  0.00           H
ATOM    260  C   NDC A   7      23.655  78.912  41.906  1.00  0.00           C
ATOM    261  O   NDC A   7      24.369  78.030  42.321  1.00  0.00           O
ATOM    262  N   NDC A   8      23.986  80.199  42.136  1.00  0.00           N
ATOM    263  CA  NDC A   8      23.238  81.240  41.485  1.00  0.00           C
ATOM    264  HA1 NDC A   8      24.014  82.008  41.277  1.00  0.00           H
ATOM    265  HA2 NDC A   8      22.792  80.894  40.527  1.00  0.00           H
ATOM    266  CA5 NDC A   8      25.316  80.510  42.650  1.00  0.00           C
ATOM    267  HA3 NDC A   8      25.247  81.512  43.124  1.00  0.00           H
ATOM    268  HA4 NDC A   8      25.576  79.798  43.462  1.00  0.00           H
ATOM    269  CB  NDC A   8      26.350  80.690  41.481  1.00  0.00           C
ATOM    270  HB1 NDC A   8      26.275  79.709  40.964  1.00  0.00           H
ATOM    271  HB2 NDC A   8      26.044  81.530  40.822  1.00  0.00           H
ATOM    272  CG  NDC A   8      27.740  80.914  41.940  1.00  0.00           C
ATOM    273  HG1 NDC A   8      27.822  81.945  42.345  1.00  0.00           H
ATOM    274  HG2 NDC A   8      27.950  80.268  42.819  1.00  0.00           H
ATOM    275  CD  NDC A   8      28.810  80.619  40.804  1.00  0.00           C
ATOM    276  HD1 NDC A   8      29.048  79.550  40.618  1.00  0.00           H
ATOM    277  HD2 NDC A   8      28.477  80.977  39.806  1.00  0.00           H
ATOM    278  CE  NDC A   8      30.121  81.432  41.305  1.00  0.00           C
ATOM    279  HE1 NDC A   8      30.078  82.520  41.526  1.00  0.00           H
ATOM    280  HE2 NDC A   8      30.552  80.938  42.202  1.00  0.00           H
ATOM    281  CZ  NDC A   8      31.326  81.172  40.281  1.00  0.00           C
ATOM    282  HZ1 NDC A   8      31.254  80.116  39.944  1.00  0.00           H
ATOM    283  HZ2 NDC A   8      30.979  81.708  39.372  1.00  0.00           H
ATOM    284  CH  NDC A   8      32.697  81.443  40.786  1.00  0.00           C
ATOM    285  HH1 NDC A   8      33.482  81.107  40.075  1.00  0.00           H
ATOM    286  HH2 NDC A   8      32.790  80.734  41.636  1.00  0.00           H
ATOM    287  CT  NDC A   8      33.012  82.966  41.140  1.00  0.00           C
ATOM    288  HT5 NDC A   8      32.743  83.625  40.287  1.00  0.00           H
ATOM    289  HT6 NDC A   8      32.272  83.222  41.928  1.00  0.00           H
ATOM    290  CI  NDC A   8      34.421  83.143  41.708  1.00  0.00           C
ATOM    291  HI1 NDC A   8      34.690  82.284  42.360  1.00  0.00           H
ATOM    292  HI2 NDC A   8      35.099  82.994  40.841  1.00  0.00           H
ATOM    293  CK  NDC A   8      34.605  84.384  42.581  1.00  0.00           C
ATOM    294  HK1 NDC A   8      35.606  84.305  43.056  1.00  0.00           H
ATOM    295  HK2 NDC A   8      33.897  84.385  43.437  1.00  0.00           H
ATOM    296  HK3 NDC A   8      34.437  85.318  42.003  1.00  0.00           H
ATOM    297  C   NDC A   8      22.127  81.790  42.384  1.00  0.00           C
ATOM    298  O   NDC A   8      21.580  81.016  43.186  1.00  0.00           O
ATOM    299  N   NDC A   9      21.750  83.108  42.181  1.00  0.00           N
ATOM    300  CA  NDC A   9      22.483  84.056  41.323  1.00  0.00           C
ATOM    301  HA1 NDC A   9      22.979  83.523  40.484  1.00  0.00           H
ATOM    302  HA2 NDC A   9      21.745  84.805  40.964  1.00  0.00           H
ATOM    303  CA5 NDC A   9      20.609  83.674  42.882  1.00  0.00           C
ATOM    304  HA3 NDC A   9      20.508  83.265  43.910  1.00  0.00           H
ATOM    305  HA4 NDC A   9      20.796  84.742  43.122  1.00  0.00           H
ATOM    306  CB  NDC A   9      19.255  83.659  42.090  1.00  0.00           C
ATOM    307  HB1 NDC A   9      18.495  84.279  42.613  1.00  0.00           H
ATOM    308  HB2 NDC A   9      19.418  84.209  41.138  1.00  0.00           H
ATOM    309  CG  NDC A   9      18.659  82.206  41.924  1.00  0.00           C
ATOM    310  HG1 NDC A   9      19.459  81.567  41.494  1.00  0.00           H
ATOM    311  HG2 NDC A   9      18.311  81.820  42.906  1.00  0.00           H
ATOM    312  CD  NDC A   9      17.439  82.340  40.909  1.00  0.00           C
ATOM    313  HD1 NDC A   9      17.804  82.985  40.081  1.00  0.00           H
ATOM    314  HD2 NDC A   9      17.200  81.299  40.604  1.00  0.00           H
ATOM    315  CE  NDC A   9      16.173  82.796  41.594  1.00  0.00           C
ATOM    316  HE1 NDC A   9      15.929  82.127  42.447  1.00  0.00           H
ATOM    317  HE2 NDC A   9      16.389  83.854  41.855  1.00  0.00           H
ATOM    318  CZ  NDC A   9      14.991  82.883  40.649  1.00  0.00           C
ATOM    319  HZ1 NDC A   9      15.208  83.472  39.732  1.00  0.00           H
ATOM    320  HZ2 NDC A   9      14.656  81.916  40.216  1.00  0.00           H
ATOM    321  CH  NDC A   9      13.738  83.662  41.273  1.00  0.00           C
ATOM    322  HH1 NDC A   9      13.294  83.107  42.127  1.00  0.00           H
ATOM    323  HH2 NDC A   9      14.216  84.606  41.612  1.00  0.00           H
ATOM    324  CT  NDC A   9      12.573  83.855  40.316  1.00  0.00           C
ATOM    325  HT5 NDC A   9      12.983  84.427  39.456  1.00  0.00           H
ATOM    326  HT6 NDC A   9      12.176  82.900  39.911  1.00  0.00           H
ATOM    327  CI  NDC A   9      11.376  84.657  40.850  1.00  0.00           C
ATOM    328  HI1 NDC A   9      11.114  84.304  41.870  1.00  0.00           H
ATOM    329  HI2 NDC A   9      11.638  85.726  41.002  1.00  0.00           H
ATOM    330  CK  NDC A   9      10.043  84.530  40.094  1.00  0.00           C
ATOM    331  HK1 NDC A   9       9.193  84.711  40.786  1.00  0.00           H
ATOM    332  HK2 NDC A   9       9.944  83.466  39.790  1.00  0.00           H
ATOM    333  HK3 NDC A   9       9.942  85.249  39.253  1.00  0.00           H
ATOM    334  C   NDC A   9      23.615  84.810  42.058  1.00  0.00           C
ATOM    335  O   NDC A   9      23.905  84.437  43.211  1.00  0.00           O
ATOM    336  N   NDC A  10      24.509  85.659  41.378  1.00  0.00           N
ATOM    337  CA  NDC A  10      24.373  85.998  39.904  1.00  0.00           C
ATOM    338  HA1 NDC A  10      25.381  85.899  39.447  1.00  0.00           H
ATOM    339  HA2 NDC A  10      23.647  85.300  39.435  1.00  0.00           H
ATOM    340  CA5 NDC A  10      25.682  86.133  42.042  1.00  0.00           C
ATOM    341  HA3 NDC A  10      26.034  87.065  41.551  1.00  0.00           H
ATOM    342  HA4 NDC A  10      25.606  86.301  43.138  1.00  0.00           H
ATOM    343  CB  NDC A  10      26.898  85.142  42.048  1.00  0.00           C
ATOM    344  HB1 NDC A  10      26.430  84.230  42.477  1.00  0.00           H
ATOM    345  HB2 NDC A  10      27.180  84.839  41.016  1.00  0.00           H
ATOM    346  CG  NDC A  10      28.125  85.632  42.788  1.00  0.00           C
ATOM    347  HG1 NDC A  10      28.358  86.618  42.332  1.00  0.00           H
ATOM    348  HG2 NDC A  10      27.745  85.798  43.819  1.00  0.00           H
ATOM    349  CD  NDC A  10      29.393  84.803  42.732  1.00  0.00           C
ATOM    350  HD1 NDC A  10      29.266  83.870  43.322  1.00  0.00           H
ATOM    351  HD2 NDC A  10      29.774  84.571  41.715  1.00  0.00           H
ATOM    352  CE  NDC A  10      30.587  85.498  43.493  1.00  0.00           C
ATOM    353  HE1 NDC A  10      30.069  86.046  44.309  1.00  0.00           H
ATOM    354  HE2 NDC A  10      31.314  84.761  43.895  1.00  0.00           H
ATOM    355  CZ  NDC A  10      31.416  86.469  42.634  1.00  0.00           C
ATOM    356  HZ1 NDC A  10      31.971  85.879  41.873  1.00  0.00           H
ATOM    357  HZ2 NDC A  10      30.739  87.176  42.108  1.00  0.00           H
ATOM    358  CH  NDC A  10      32.476  87.253  43.413  1.00  0.00           C
ATOM    359  HH1 NDC A  10      33.287  86.636  43.857  1.00  0.00           H
ATOM    360  HH2 NDC A  10      31.911  87.697  44.261  1.00  0.00           H
ATOM    361  CT  NDC A  10      33.197  88.448  42.568  1.00  0.00           C
ATOM    362  HT5 NDC A  10      33.628  87.971  41.662  1.00  0.00           H
ATOM    363  HT6 NDC A  10      32.362  89.140  42.325  1.00  0.00           H
ATOM    364  CI  NDC A  10      34.251  89.347  43.312  1.00  0.00           C
ATOM    365  HI1 NDC A  10      33.777  89.669  44.264  1.00  0.00           H
ATOM    366  HI2 NDC A  10      35.044  88.623  43.596  1.00  0.00           H
ATOM    367  CK  NDC A  10      34.941  90.454  42.401  1.00  0.00           C
ATOM    368  HK1 NDC A  10      34.222  91.212  42.023  1.00  0.00           H
ATOM    369  HK2 NDC A  10      35.321  90.036  41.444  1.00  0.00           H
ATOM    370  HK3 NDC A  10      35.709  90.994  42.996  1.00  0.00           H
ATOM    371  C   NDC A  10      23.943  87.436  39.665  1.00  0.00           C
ATOM    372  O   NDC A  10      23.054  87.925  40.395  1.00  0.00           O
ATOM    373  N   NTE A   1      24.200  88.052  38.475  1.00  0.00           N
ATOM    374  CA  NTE A   1      25.233  87.616  37.500  1.00  0.00           C
ATOM    375  HA1 NTE A   1      25.264  88.209  36.561  1.00  0.00           H
ATOM    376  HA2 NTE A   1      25.216  86.515  37.357  1.00  0.00           H
ATOM    377  CA5 NTE A   1      23.514  89.245  38.021  1.00  0.00           C
ATOM    378  HA3 NTE A   1      23.038  89.763  38.881  1.00  0.00           H
ATOM    379  HA4 NTE A   1      24.240  89.918  37.515  1.00  0.00           H
ATOM    380  CB  NTE A   1      22.379  88.903  37.001  1.00  0.00           C
ATOM    381  HB1 NTE A   1      22.875  88.668  36.035  1.00  0.00           H
ATOM    382  HB2 NTE A   1      21.596  89.648  36.743  1.00  0.00           H
ATOM    383  OG  NTE A   1      21.669  87.789  37.559  1.00  0.00           O
ATOM    384  CD  NTE A   1      21.047  87.065  36.516  1.00  0.00           C
ATOM    385  HD1 NTE A   1      21.789  86.571  35.852  1.00  0.00           H
ATOM    386  HD2 NTE A   1      20.448  87.818  35.961  1.00  0.00           H
ATOM    387  CE  NTE A   1      20.124  85.970  37.087  1.00  0.00           C
ATOM    388  HE1 NTE A   1      20.772  85.375  37.766  1.00  0.00           H
ATOM    389  HE2 NTE A   1      19.710  85.224  36.376  1.00  0.00           H
ATOM    390  OZ  NTE A   1      19.099  86.553  37.804  1.00  0.00           O
ATOM    391  CH  NTE A   1      18.385  85.508  38.540  1.00  0.00           C
ATOM    392  HH1 NTE A   1      19.089  84.965  39.207  1.00  0.00           H
ATOM    393  HH2 NTE A   1      17.927  84.765  37.854  1.00  0.00           H
ATOM    394  CT  NTE A   1      17.351  86.203  39.451  1.00  0.00           C
ATOM    395  HT5 NTE A   1      17.191  85.506  40.301  1.00  0.00           H
ATOM    396  HT6 NTE A   1      17.747  87.168  39.833  1.00  0.00           H
ATOM    397  OI  NTE A   1      16.176  86.448  38.738  1.00  0.00           O
ATOM    398  CK  NTE A   1      15.108  86.805  39.571  1.00  0.00           C
ATOM    399  HK1 NTE A   1      15.278  87.789  40.056  1.00  0.00           H
ATOM    400  HK2 NTE A   1      14.109  86.838  39.084  1.00  0.00           H
ATOM    401  HK3 NTE A   1      14.981  86.057  40.383  1.00  0.00           H
ATOM    402  C   NTE A   1      26.634  87.976  38.162  1.00  0.00           C
ATOM    403  O   NTE A   1      26.706  88.275  39.322  1.00  0.00           O
ATOM    404  N   NTE A   2      27.723  87.868  37.396  1.00  0.00           N
ATOM    405  CA  NTE A   2      27.880  87.200  36.096  1.00  0.00           C
ATOM    406  HA1 NTE A   2      28.772  86.540  36.150  1.00  0.00           H
ATOM    407  HA2 NTE A   2      27.044  86.503  35.874  1.00  0.00           H
ATOM    408  CA5 NTE A   2      29.013  88.211  37.955  1.00  0.00           C
ATOM    409  HA3 NTE A   2      29.721  88.623  37.205  1.00  0.00           H
ATOM    410  HA4 NTE A   2      28.932  89.018  38.715  1.00  0.00           H
ATOM    411  CB  NTE A   2      29.750  87.104  38.676  1.00  0.00           C
ATOM    412  HB1 NTE A   2      30.477  87.588  39.362  1.00  0.00           H
ATOM    413  HB2 NTE A   2      29.038  86.468  39.243  1.00  0.00           H
ATOM    414  OG  NTE A   2      30.473  86.261  37.759  1.00  0.00           O
ATOM    415  CD  NTE A   2      30.737  84.985  38.294  1.00  0.00           C
ATOM    416  HD1 NTE A   2      31.204  85.193  39.281  1.00  0.00           H
ATOM    417  HD2 NTE A   2      29.801  84.448  38.562  1.00  0.00           H
ATOM    418  CE  NTE A   2      31.713  84.155  37.354  1.00  0.00           C
ATOM    419  HE1 NTE A   2      31.866  83.192  37.887  1.00  0.00           H
ATOM    420  HE2 NTE A   2      32.696  84.672  37.330  1.00  0.00           H
ATOM    421  OZ  NTE A   2      31.265  83.780  36.060  1.00  0.00           O
ATOM    422  CH  NTE A   2      30.047  83.016  36.103  1.00  0.00           C
ATOM    423  HH1 NTE A   2      30.092  82.195  36.850  1.00  0.00           H
ATOM    424  HH2 NTE A   2      29.199  83.694  36.337  1.00  0.00           H
ATOM    425  CT  NTE A   2      29.644  82.433  34.644  1.00  0.00           C
ATOM    426  HT5 NTE A   2      28.755  81.785  34.797  1.00  0.00           H
ATOM    427  HT6 NTE A   2      30.508  81.851  34.256  1.00  0.00           H
ATOM    428  OI  NTE A   2      29.331  83.514  33.747  1.00  0.00           O
ATOM    429  CK  NTE A   2      29.241  82.908  32.428  1.00  0.00           C
ATOM    430  HK1 NTE A   2      30.228  82.458  32.190  1.00  0.00           H
ATOM    431  HK2 NTE A   2      29.078  83.722  31.690  1.00  0.00           H
ATOM    432  HK3 NTE A   2      28.437  82.148  32.327  1.00  0.00           H
ATOM    433  C   NTE A   2      27.947  88.160  34.959  1.00  0.00           C
ATOM    434  O   NTE A   2      27.087  89.007  34.882  1.00  0.00           O
ATOM    435  N   NTE A   3      28.884  87.946  33.980  1.00  0.00           N
ATOM    436  CA  NTE A   3      29.999  87.000  34.014  1.00  0.00           C
ATOM    437  HA1 NTE A   3      30.264  86.798  32.954  1.00  0.00           H
ATOM    438  HA2 NTE A   3      29.778  86.030  34.508  1.00  0.00           H
ATOM    439  CA5 NTE A   3      28.730  88.717  32.766  1.00  0.00           C
ATOM    440  HA3 NTE A   3      28.296  89.728  32.919  1.00  0.00           H
ATOM    441  HA4 NTE A   3      29.708  88.985  32.312  1.00  0.00           H
ATOM    442  CB  NTE A   3      27.844  87.996  31.627  1.00  0.00           C
ATOM    443  HB1 NTE A   3      27.734  88.744  30.813  1.00  0.00           H
ATOM    444  HB2 NTE A   3      26.834  87.681  31.968  1.00  0.00           H
ATOM    445  OG  NTE A   3      28.563  86.856  31.171  1.00  0.00           O
ATOM    446  CD  NTE A   3      28.090  86.475  29.897  1.00  0.00           C
ATOM    447  HD1 NTE A   3      28.697  85.580  29.644  1.00  0.00           H
ATOM    448  HD2 NTE A   3      28.265  87.254  29.125  1.00  0.00           H
ATOM    449  CE  NTE A   3      26.602  85.963  29.741  1.00  0.00           C
ATOM    450  HE1 NTE A   3      26.299  85.592  30.744  1.00  0.00           H
ATOM    451  HE2 NTE A   3      26.632  85.126  29.010  1.00  0.00           H
ATOM    452  OZ  NTE A   3      25.835  87.068  29.283  1.00  0.00           O
ATOM    453  CH  NTE A   3      24.623  87.099  30.016  1.00  0.00           C
ATOM    454  HH1 NTE A   3      24.861  87.498  31.025  1.00  0.00           H
ATOM    455  HH2 NTE A   3      24.351  86.023  30.058  1.00  0.00           H
ATOM    456  CT  NTE A   3      23.451  87.857  29.377  1.00  0.00           C
ATOM    457  HT5 NTE A   3      22.606  87.846  30.099  1.00  0.00           H
ATOM    458  HT6 NTE A   3      23.680  88.944  29.389  1.00  0.00           H
ATOM    459  OI  NTE A   3      22.995  87.223  28.198  1.00  0.00           O
ATOM    460  CK  NTE A   3      22.038  87.935  27.405  1.00  0.00           C
ATOM    461  HK1 NTE A   3      22.491  88.834  26.936  1.00  0.00           H
ATOM    462  HK2 NTE A   3      21.726  87.278  26.565  1.00  0.00           H
ATOM    463  HK3 NTE A   3      21.157  88.125  28.054  1.00  0.00           H
ATOM    464  C   NTE A   3      31.197  87.657  34.593  1.00  0.00           C
ATOM    465  O   NTE A   3      31.104  88.780  35.120  1.00  0.00           O
ATOM    466  N   NTE A   4      32.436  87.086  34.434  1.00  0.00           N
ATOM    467  CA  NTE A   4      32.844  85.900  33.657  1.00  0.00           C
ATOM    468  HA1 NTE A   4      33.684  85.397  34.182  1.00  0.00           H
ATOM    469  HA2 NTE A   4      32.020  85.158  33.595  1.00  0.00           H
ATOM    470  CA5 NTE A   4      33.577  87.667  35.095  1.00  0.00           C
ATOM    471  HA3 NTE A   4      34.454  87.026  34.863  1.00  0.00           H
ATOM    472  HA4 NTE A   4      33.744  88.666  34.639  1.00  0.00           H
ATOM    473  CB  NTE A   4      33.513  87.761  36.672  1.00  0.00           C
ATOM    474  HB1 NTE A   4      32.743  88.388  37.170  1.00  0.00           H
ATOM    475  HB2 NTE A   4      33.365  86.699  36.963  1.00  0.00           H
ATOM    476  OG  NTE A   4      34.804  88.026  37.204  1.00  0.00           O
ATOM    477  CD  NTE A   4      34.910  87.602  38.539  1.00  0.00           C
ATOM    478  HD1 NTE A   4      34.207  88.236  39.121  1.00  0.00           H
ATOM    479  HD2 NTE A   4      34.614  86.574  38.839  1.00  0.00           H
ATOM    480  CE  NTE A   4      36.384  87.858  39.096  1.00  0.00           C
ATOM    481  HE1 NTE A   4      36.473  87.478  40.136  1.00  0.00           H
ATOM    482  HE2 NTE A   4      36.500  88.956  39.217  1.00  0.00           H
ATOM    483  OZ  NTE A   4      37.356  87.276  38.188  1.00  0.00           O
ATOM    484  CH  NTE A   4      38.619  87.910  38.275  1.00  0.00           C
ATOM    485  HH1 NTE A   4      38.823  88.366  37.283  1.00  0.00           H
ATOM    486  HH2 NTE A   4      38.531  88.718  39.032  1.00  0.00           H
ATOM    487  CT  NTE A   4      39.716  86.918  38.674  1.00  0.00           C
ATOM    488  HT5 NTE A   4      39.789  86.097  37.930  1.00  0.00           H
ATOM    489  HT6 NTE A   4      39.481  86.365  39.609  1.00  0.00           H
ATOM    490  OI  NTE A   4      40.896  87.639  38.992  1.00  0.00           O
ATOM    491  CK  NTE A   4      41.963  86.712  39.014  1.00  0.00           C
ATOM    492  HK1 NTE A   4      42.282  86.466  37.978  1.00  0.00           H
ATOM    493  HK2 NTE A   4      41.697  85.731  39.464  1.00  0.00           H
ATOM    494  HK3 NTE A   4      42.869  87.212  39.417  1.00  0.00           H
ATOM    495  C   NTE A   4      33.223  86.178  32.223  1.00  0.00           C
ATOM    496  O   NTE A   4      32.724  87.204  31.753  1.00  0.00           O
ATOM    497  N   NTE A   5      34.091  85.335  31.607  1.00  0.00           N
ATOM    498  CA  NTE A   5      34.650  84.045  32.067  1.00  0.00           C
ATOM    499  HA1 NTE A   5      34.979  83.463  31.179  1.00  0.00           H
ATOM    500  HA2 NTE A   5      33.971  83.482  32.743  1.00  0.00           H
ATOM    501  CA5 NTE A   5      34.464  85.638  30.222  1.00  0.00           C
ATOM    502  HA3 NTE A   5      34.452  84.666  29.683  1.00  0.00           H
ATOM    503  HA4 NTE A   5      33.789  86.352  29.704  1.00  0.00           H
ATOM    504  CB  NTE A   5      35.932  86.091  30.085  1.00  0.00           C
ATOM    505  HB1 NTE A   5      36.579  85.489  30.758  1.00  0.00           H
ATOM    506  HB2 NTE A   5      35.897  87.176  30.323  1.00  0.00           H
ATOM    507  OG  NTE A   5      36.340  85.959  28.688  1.00  0.00           O
ATOM    508  CD  NTE A   5      37.562  86.673  28.491  1.00  0.00           C
ATOM    509  HD1 NTE A   5      38.313  86.462  29.283  1.00  0.00           H
ATOM    510  HD2 NTE A   5      37.412  87.770  28.405  1.00  0.00           H
ATOM    511  CE  NTE A   5      38.283  86.264  27.209  1.00  0.00           C
ATOM    512  HE1 NTE A   5      38.722  85.245  27.245  1.00  0.00           H
ATOM    513  HE2 NTE A   5      39.134  86.951  27.013  1.00  0.00           H
ATOM    514  OZ  NTE A   5      37.388  86.440  26.085  1.00  0.00           O
ATOM    515  CH  NTE A   5      37.993  86.002  24.812  1.00  0.00           C
ATOM    516  HH1 NTE A   5      39.065  85.775  24.995  1.00  0.00           H
ATOM    517  HH2 NTE A   5      38.117  86.849  24.103  1.00  0.00           H
ATOM    518  CT  NTE A   5      37.176  84.840  24.276  1.00  0.00           C
ATOM    519  HT5 NTE A   5      36.095  85.074  24.386  1.00  0.00           H
ATOM    520  HT6 NTE A   5      37.366  84.822  23.181  1.00  0.00           H
ATOM    521  OI  NTE A   5      37.494  83.592  24.857  1.00  0.00           O
ATOM    522  CK  NTE A   5      36.816  82.546  24.154  1.00  0.00           C
ATOM    523  HK1 NTE A   5      37.272  81.558  24.377  1.00  0.00           H
ATOM    524  HK2 NTE A   5      35.710  82.451  24.202  1.00  0.00           H
ATOM    525  HK3 NTE A   5      36.908  82.667  23.054  1.00  0.00           H
ATOM    526  C   NTE A   5      35.842  84.053  32.981  1.00  0.00           C
ATOM    527  O   NTE A   5      36.293  85.142  33.354  1.00  0.00           O
ATOM    528  N   NTE A   6      36.401  82.902  33.400  1.00  0.00           N
ATOM    529  CA  NTE A   6      36.049  81.563  32.914  1.00  0.00           C
ATOM    530  HA1 NTE A   6      36.263  80.721  33.607  1.00  0.00           H
ATOM    531  HA2 NTE A   6      34.988  81.465  32.598  1.00  0.00           H
ATOM    532  CA5 NTE A   6      37.403  83.099  34.475  1.00  0.00           C
ATOM    533  HA3 NTE A   6      37.362  84.127  34.896  1.00  0.00           H
ATOM    534  HA4 NTE A   6      37.199  82.319  35.239  1.00  0.00           H
ATOM    535  CB  NTE A   6      38.844  82.930  34.004  1.00  0.00           C
ATOM    536  HB1 NTE A   6      38.970  82.054  33.334  1.00  0.00           H
ATOM    537  HB2 NTE A   6      39.117  83.888  33.511  1.00  0.00           H
ATOM    538  OG  NTE A   6      39.674  82.732  35.183  1.00  0.00           O
ATOM    539  CD  NTE A   6      40.998  82.183  34.829  1.00  0.00           C
ATOM    540  HD1 NTE A   6      41.380  81.941  35.844  1.00  0.00           H
ATOM    541  HD2 NTE A   6      40.912  81.245  34.241  1.00  0.00           H
ATOM    542  CE  NTE A   6      42.020  83.198  34.211  1.00  0.00           C
ATOM    543  HE1 NTE A   6      41.855  84.141  34.775  1.00  0.00           H
ATOM    544  HE2 NTE A   6      41.568  83.420  33.221  1.00  0.00           H
ATOM    545  OZ  NTE A   6      43.420  82.852  34.277  1.00  0.00           O
ATOM    546  CH  NTE A   6      43.636  81.633  33.643  1.00  0.00           C
ATOM    547  HH1 NTE A   6      43.327  80.820  34.335  1.00  0.00           H
ATOM    548  HH2 NTE A   6      43.056  81.410  32.722  1.00  0.00           H
ATOM    549  CT  NTE A   6      45.100  81.520  33.160  1.00  0.00           C
ATOM    550  HT5 NTE A   6      45.795  81.663  34.015  1.00  0.00           H
ATOM    551  HT6 NTE A   6      45.113  82.405  32.489  1.00  0.00           H
ATOM    552  OI  NTE A   6      45.402  80.337  32.384  1.00  0.00           O
ATOM    553  CK  NTE A   6      46.717  80.453  31.996  1.00  0.00           C
ATOM    554  HK1 NTE A   6      46.756  81.285  31.261  1.00  0.00           H
ATOM    555  HK2 NTE A   6      47.176  79.587  31.473  1.00  0.00           H
ATOM    556  HK3 NTE A   6      47.332  80.634  32.903  1.00  0.00           H
ATOM    557  C   NTE A   6      36.882  81.130  31.704  1.00  0.00           C
ATOM    558  O   NTE A   6      37.439  82.031  31.054  1.00  0.00           O
ATOM    559  N   NTE A   7      36.635  79.894  31.208  1.00  0.00           N
ATOM    560  CA  NTE A   7      35.825  78.810  31.865  1.00  0.00           C
ATOM    561  HA1 NTE A   7      35.470  78.130  31.061  1.00  0.00           H
ATOM    562  HA2 NTE A   7      34.967  79.313  32.361  1.00  0.00           H
ATOM    563  CA5 NTE A   7      37.430  79.609  30.039  1.00  0.00           C
ATOM    564  HA3 NTE A   7      38.454  79.993  30.240  1.00  0.00           H
ATOM    565  HA4 NTE A   7      37.490  78.507  29.913  1.00  0.00           H
ATOM    566  CB  NTE A   7      36.904  80.022  28.642  1.00  0.00           C
ATOM    567  HB1 NTE A   7      37.484  79.564  27.812  1.00  0.00           H
ATOM    568  HB2 NTE A   7      37.006  81.109  28.434  1.00  0.00           H
ATOM    569  OG  NTE A   7      35.561  79.660  28.426  1.00  0.00           O
ATOM    570  CD  NTE A   7      35.295  78.300  28.129  1.00  0.00           C
ATOM    571  HD1 NTE A   7      35.386  77.622  29.004  1.00  0.00           H
ATOM    572  HD2 NTE A   7      36.009  77.869  27.395  1.00  0.00           H
ATOM    573  CE  NTE A   7      33.815  77.999  27.713  1.00  0.00           C
ATOM    574  HE1 NTE A   7      33.111  78.342  28.501  1.00  0.00           H
ATOM    575  HE2 NTE A   7      33.712  76.895  27.786  1.00  0.00           H
ATOM    576  OZ  NTE A   7      33.634  78.508  26.384  1.00  0.00           O
ATOM    577  CH  NTE A   7      32.545  79.397  26.207  1.00  0.00           C
ATOM    578  HH1 NTE A   7      32.805  80.318  26.772  1.00  0.00           H
ATOM    579  HH2 NTE A   7      31.567  79.002  26.556  1.00  0.00           H
ATOM    580  CT  NTE A   7      32.325  79.739  24.730  1.00  0.00           C
ATOM    581  HT5 NTE A   7      31.984  78.781  24.281  1.00  0.00           H
ATOM    582  HT6 NTE A   7      31.539  80.516  24.624  1.00  0.00           H
ATOM    583  OI  NTE A   7      33.522  80.188  24.124  1.00  0.00           O
ATOM    584  CK  NTE A   7      33.452  80.461  22.742  1.00  0.00           C
ATOM    585  HK1 NTE A   7      32.555  81.082  22.533  1.00  0.00           H
ATOM    586  HK2 NTE A   7      34.387  81.031  22.558  1.00  0.00           H
ATOM    587  HK3 NTE A   7      33.416  79.477  22.227  1.00  0.00           H
ATOM    588  C   NTE A   7      36.693  77.985  32.792  1.00  0.00           C
ATOM    589  O   NTE A   7      37.900  78.020  32.821  1.00  0.00           O
ATOM    590  N   NTE A   8      36.048  77.081  33.679  1.00  0.00           N
ATOM    591  CA  NTE A   8      34.597  76.994  33.741  1.00  0.00           C
ATOM    592  HA1 NTE A   8      34.406  76.710  34.798  1.00  0.00           H
ATOM    593  HA2 NTE A   8      34.199  78.031  33.739  1.00  0.00           H
ATOM    594  CA5 NTE A   8      36.811  76.189  34.581  1.00  0.00           C
ATOM    595  HA3 NTE A   8      36.237  75.238  34.591  1.00  0.00           H
ATOM    596  HA4 NTE A   8      37.753  75.869  34.084  1.00  0.00           H
ATOM    597  CB  NTE A   8      37.199  76.574  35.955  1.00  0.00           C
ATOM    598  HB1 NTE A   8      36.370  76.956  36.589  1.00  0.00           H
ATOM    599  HB2 NTE A   8      37.609  75.650  36.415  1.00  0.00           H
ATOM    600  OG  NTE A   8      38.255  77.500  35.787  1.00  0.00           O
ATOM    601  CD  NTE A   8      38.645  78.252  36.924  1.00  0.00           C
ATOM    602  HD1 NTE A   8      37.773  78.780  37.365  1.00  0.00           H
ATOM    603  HD2 NTE A   8      39.203  77.605  37.635  1.00  0.00           H
ATOM    604  CE  NTE A   8      39.576  79.356  36.420  1.00  0.00           C
ATOM    605  HE1 NTE A   8      39.686  80.151  37.188  1.00  0.00           H
ATOM    606  HE2 NTE A   8      39.092  79.701  35.481  1.00  0.00           H
ATOM    607  OZ  NTE A   8      40.909  78.911  36.015  1.00  0.00           O
ATOM    608  CH  NTE A   8      41.693  78.626  37.153  1.00  0.00           C
ATOM    609  HH1 NTE A   8      41.271  79.175  38.021  1.00  0.00           H
ATOM    610  HH2 NTE A   8      41.526  77.575  37.471  1.00  0.00           H
ATOM    611  CT  NTE A   8      43.190  78.916  37.024  1.00  0.00           C
ATOM    612  HT5 NTE A   8      43.558  78.394  36.115  1.00  0.00           H
ATOM    613  HT6 NTE A   8      43.585  78.592  38.010  1.00  0.00           H
ATOM    614  OI  NTE A   8      43.393  80.312  36.913  1.00  0.00           O
ATOM    615  CK  NTE A   8      44.757  80.649  37.183  1.00  0.00           C
ATOM    616  HK1 NTE A   8      45.057  81.615  36.725  1.00  0.00           H
ATOM    617  HK2 NTE A   8      45.394  79.907  36.655  1.00  0.00           H
ATOM    618  HK3 NTE A   8      44.999  80.604  38.267  1.00  0.00           H
ATOM    619  C   NTE A   8      33.972  76.032  32.749  1.00  0.00           C
ATOM    620  O   NTE A   8      34.691  75.597  31.789  1.00  0.00           O
ATOM    621  N   NTE A   9      32.575  76.020  32.755  1.00  0.00           N
ATOM    622  CA  NTE A   9      31.689  76.751  33.629  1.00  0.00           C
ATOM    623  HA1 NTE A   9      30.689  76.795  33.147  1.00  0.00           H
ATOM    624  HA2 NTE A   9      32.160  77.735  33.838  1.00  0.00           H
ATOM    625  CA5 NTE A   9      31.884  75.271  31.799  1.00  0.00           C
ATOM    626  HA3 NTE A   9      32.507  74.420  31.450  1.00  0.00           H
ATOM    627  HA4 NTE A   9      31.047  74.721  32.281  1.00  0.00           H
ATOM    628  CB  NTE A   9      31.326  76.162  30.637  1.00  0.00           C
ATOM    629  HB1 NTE A   9      32.147  76.739  30.161  1.00  0.00           H
ATOM    630  HB2 NTE A   9      30.580  76.815  31.139  1.00  0.00           H
ATOM    631  OG  NTE A   9      30.609  75.295  29.774  1.00  0.00           O
ATOM    632  CD  NTE A   9      30.075  75.879  28.647  1.00  0.00           C
ATOM    633  HD1 NTE A   9      30.204  76.983  28.629  1.00  0.00           H
ATOM    634  HD2 NTE A   9      29.009  75.577  28.564  1.00  0.00           H
ATOM    635  CE  NTE A   9      30.805  75.290  27.442  1.00  0.00           C
ATOM    636  HE1 NTE A   9      31.859  75.642  27.450  1.00  0.00           H
ATOM    637  HE2 NTE A   9      30.330  75.485  26.457  1.00  0.00           H
ATOM    638  OZ  NTE A   9      30.867  73.881  27.579  1.00  0.00           O
ATOM    639  CH  NTE A   9      32.076  73.360  27.150  1.00  0.00           C
ATOM    640  HH1 NTE A   9      32.801  73.839  27.841  1.00  0.00           H
ATOM    641  HH2 NTE A   9      32.215  73.644  26.085  1.00  0.00           H
ATOM    642  CT  NTE A   9      32.123  71.872  27.198  1.00  0.00           C
ATOM    643  HT5 NTE A   9      33.166  71.489  27.231  1.00  0.00           H
ATOM    644  HT6 NTE A   9      31.675  71.581  28.172  1.00  0.00           H
ATOM    645  OI  NTE A   9      31.372  71.352  26.162  1.00  0.00           O
ATOM    646  CK  NTE A   9      31.384  69.914  26.143  1.00  0.00           C
ATOM    647  HK1 NTE A   9      32.381  69.434  26.042  1.00  0.00           H
ATOM    648  HK2 NTE A   9      30.770  69.492  26.966  1.00  0.00           H
ATOM    649  HK3 NTE A   9      30.882  69.650  25.188  1.00  0.00           H
ATOM    650  C   NTE A   9      31.526  76.051  34.960  1.00  0.00           C
ATOM    651  O   NTE A   9      32.318  75.154  35.258  1.00  0.00           O
ATOM    652  N   NTE A  10      30.474  76.364  35.749  1.00  0.00           N
ATOM    653  CA  NTE A  10      29.696  77.571  35.596  1.00  0.00           C
ATOM    654  HA1 NTE A  10      29.669  77.900  34.535  1.00  0.00           H
ATOM    655  HA2 NTE A  10      28.655  77.372  35.930  1.00  0.00           H
ATOM    656  CA5 NTE A  10      30.153  75.682  36.977  1.00  0.00           C
ATOM    657  HA3 NTE A  10      31.055  75.463  37.588  1.00  0.00           H
ATOM    658  HA4 NTE A  10      29.481  76.274  37.636  1.00  0.00           H
ATOM    659  CB  NTE A  10      29.373  74.373  36.997  1.00  0.00           C
ATOM    660  HB1 NTE A  10      29.959  73.642  36.400  1.00  0.00           H
ATOM    661  HB2 NTE A  10      29.242  74.077  38.060  1.00  0.00           H
ATOM    662  OG  NTE A  10      28.037  74.496  36.442  1.00  0.00           O
ATOM    663  CD  NTE A  10      27.351  73.247  36.555  1.00  0.00           C
ATOM    664  HD1 NTE A  10      28.070  72.466  36.227  1.00  0.00           H
ATOM    665  HD2 NTE A  10      27.135  73.188  37.643  1.00  0.00           H
ATOM    666  CE  NTE A  10      26.137  73.119  35.658  1.00  0.00           C
ATOM    667  HE1 NTE A  10      25.697  72.101  35.724  1.00  0.00           H
ATOM    668  HE2 NTE A  10      26.534  73.332  34.643  1.00  0.00           H
ATOM    669  OZ  NTE A  10      25.162  74.036  36.003  1.00  0.00           O
ATOM    670  CH  NTE A  10      24.075  73.794  35.127  1.00  0.00           C
ATOM    671  HH1 NTE A  10      24.421  73.875  34.074  1.00  0.00           H
ATOM    672  HH2 NTE A  10      23.669  72.800  35.412  1.00  0.00           H
ATOM    673  CT  NTE A  10      22.956  74.831  35.256  1.00  0.00           C
ATOM    674  HT5 NTE A  10      22.107  74.698  34.553  1.00  0.00           H
ATOM    675  HT6 NTE A  10      23.332  75.749  34.756  1.00  0.00           H
ATOM    676  OI  NTE A  10      22.505  75.088  36.605  1.00  0.00           O
ATOM    677  CK  NTE A  10      21.340  75.917  36.658  1.00  0.00           C
ATOM    678  HK1 NTE A  10      21.319  76.327  37.691  1.00  0.00           H
ATOM    679  HK2 NTE A  10      20.463  75.259  36.483  1.00  0.00           H
ATOM    680  HK3 NTE A  10      21.375  76.772  35.949  1.00  0.00           H
ATOM    681  C   NTE A  10      30.243  78.672  36.481  1.00  0.00           C
ATOM    682  NT  NTE A  10      29.471  79.247  37.454  1.00  0.00           N
ATOM    683  HT1 NTE A  10      29.900  79.775  38.186  1.00  0.00           H
ATOM    684  HT2 NTE A  10      28.584  78.872  37.721  1.00  0.00           H
ATOM    685  O   NTE A  10      31.362  79.184  36.232  1.00  0.00           O
ATOM    686  N   NDC B   1      47.971  93.309  42.919  1.00  0.00           N
ATOM    687  HN1 NDC B   1      48.129  94.154  43.426  1.00  0.00           H
ATOM    688  HN2 NDC B   1      48.491  93.555  42.105  1.00  0.00           H
ATOM    689  CA  NDC B   1      48.645  92.340  43.668  1.00  0.00           C
ATOM    690  HA1 NDC B   1      48.809  92.635  44.726  1.00  0.00           H
ATOM    691  HA2 NDC B   1      48.047  91.408  43.757  1.00  0.00           H
ATOM    692  CA5 NDC B   1      46.559  93.090  42.696  1.00  0.00           C
ATOM    693  HA3 NDC B   1      46.107  93.581  41.807  1.00  0.00           H
ATOM    694  HA4 NDC B   1      46.459  92.016  42.428  1.00  0.00           H
ATOM    695  CB  NDC B   1      45.575  93.493  43.859  1.00  0.00           C
ATOM    696  HB1 NDC B   1      46.016  93.001  44.753  1.00  0.00           H
ATOM    697  HB2 NDC B   1      45.651  94.590  44.019  1.00  0.00           H
ATOM    698  CG  NDC B   1      44.100  92.943  43.738  1.00  0.00           C
ATOM    699  HG1 NDC B   1      43.609  93.402  44.622  1.00  0.00           H
ATOM    700  HG2 NDC B   1      43.704  93.489  42.854  1.00  0.00           H
ATOM    701  CD  NDC B   1      43.858  91.470  43.617  1.00  0.00           C
ATOM    702  HD1 NDC B   1      44.463  91.056  42.781  1.00  0.00           H
ATOM    703  HD2 NDC B   1      44.315  90.923  44.469  1.00  0.00           H
ATOM    704  CE  NDC B   1      42.342  91.090  43.448  1.00  0.00           C
ATOM    705  HE1 NDC B   1      41.832  91.506  44.343  1.00  0.00           H
ATOM    706  HE2 NDC B   1      42.019  91.697  42.576  1.00  0.00           H
ATOM    707  CZ  NDC B   1      42.155  89.584  43.173  1.00  0.00           C
ATOM    708  HZ1 NDC B   1      42.874  89.398  42.347  1.00  0.00           H
ATOM    709  HZ2 NDC B   1      42.525  88.980  44.030  1.00  0.00           H
ATOM    710  CH  NDC B   1      40.668  89.090  42.989  1.00  0.00           C
ATOM    711  HH1 NDC B   1      40.075  89.330  43.897  1.00  0.00           H
ATOM    712  HH2 NDC B   1      40.138  89.686  42.215  1.00  0.00           H
ATOM    713  CT  NDC B   1      40.589  87.616  42.570  1.00  0.00           C
ATOM    714  HT5 NDC B   1      40.928  87.613  41.512  1.00  0.00           H
ATOM    715  HT6 NDC B   1      41.180  86.940  43.226  1.00  0.00           H
ATOM    716  CI  NDC B   1      39.150  87.098  42.763  1.00  0.00           C
ATOM    717  HI1 NDC B   1      38.425  87.863  42.411  1.00  0.00           H
ATOM    718  HI2 NDC B   1      38.909  86.321  42.006  1.00  0.00           H
ATOM    719  CK  NDC B   1      38.864  86.590  44.129  1.00  0.00           C
ATOM    720  HK1 NDC B   1      37.779  86.476  44.341  1.00  0.00           H
ATOM    721  HK2 NDC B   1      39.241  87.171  44.998  1.00  0.00           H
ATOM    722  HK3 NDC B   1      39.281  85.569  44.259  1.00  0.00           H
ATOM    723  C   NDC B   1      50.057  92.029  43.154  1.00  0.00           C
ATOM    724  O   NDC B   1      50.686  92.961  42.677  1.00  0.00           O
ATOM    725  N   NDC B   2      50.449  90.772  42.957  1.00  0.00           N
ATOM    726  CA  NDC B   2      49.726  89.543  43.344  1.00  0.00           C
ATOM    727  HA1 NDC B   2      50.534  88.791  43.471  1.00  0.00           H
ATOM    728  HA2 NDC B   2      49.143  89.775  44.260  1.00  0.00           H
ATOM    729  CA5 NDC B   2      51.768  90.538  42.442  1.00  0.00           C
ATOM    730  HA3 NDC B   2      51.910  89.586  41.886  1.00  0.00           H
ATOM    731  HA4 NDC B   2      52.154  91.313  41.746  1.00  0.00           H
ATOM    732  CB  NDC B   2      52.748  90.537  43.606  1.00  0.00           C
ATOM    733  HB1 NDC B   2      52.664  91.491  44.168  1.00  0.00           H
ATOM    734  HB2 NDC B   2      52.561  89.819  44.433  1.00  0.00           H
ATOM    735  CG  NDC B   2      54.206  90.346  43.239  1.00  0.00           C
ATOM    736  HG1 NDC B   2      54.534  91.035  42.430  1.00  0.00           H
ATOM    737  HG2 NDC B   2      54.761  90.628  44.160  1.00  0.00           H
ATOM    738  CD  NDC B   2      54.424  88.828  42.879  1.00  0.00           C
ATOM    739  HD1 NDC B   2      53.799  88.192  43.542  1.00  0.00           H
ATOM    740  HD2 NDC B   2      53.954  88.725  41.878  1.00  0.00           H
ATOM    741  CE  NDC B   2      55.916  88.443  42.935  1.00  0.00           C
ATOM    742  HE1 NDC B   2      56.358  88.591  41.927  1.00  0.00           H
ATOM    743  HE2 NDC B   2      56.409  89.092  43.690  1.00  0.00           H
ATOM    744  CZ  NDC B   2      56.219  86.955  43.286  1.00  0.00           C
ATOM    745  HZ1 NDC B   2      55.671  86.774  44.234  1.00  0.00           H
ATOM    746  HZ2 NDC B   2      55.857  86.269  42.491  1.00  0.00           H
ATOM    747  CH  NDC B   2      57.750  86.723  43.395  1.00  0.00           C
ATOM    748  HH1 NDC B   2      58.283  87.475  44.016  1.00  0.00           H
ATOM    749  HH2 NDC B   2      58.210  86.758  42.384  1.00  0.00           H
ATOM    750  CT  NDC B   2      58.052  85.298  44.000  1.00  0.00           C
ATOM    751  HT5 NDC B   2      57.416  85.138  44.897  1.00  0.00           H
ATOM    752  HT6 NDC B   2      57.796  84.444  43.337  1.00  0.00           H
ATOM    753  CI  NDC B   2      59.500  85.124  44.352  1.00  0.00           C
ATOM    754  HI1 NDC B   2      60.218  85.113  43.504  1.00  0.00           H
ATOM    755  HI2 NDC B   2      59.829  85.882  45.095  1.00  0.00           H
ATOM    756  CK  NDC B   2      59.794  83.768  45.101  1.00  0.00           C
ATOM    757  HK1 NDC B   2      59.340  83.626  46.105  1.00  0.00           H
ATOM    758  HK2 NDC B   2      60.889  83.598  45.171  1.00  0.00           H
ATOM    759  HK3 NDC B   2      59.577  82.876  44.475  1.00  0.00           H
ATOM    760  C   NDC B   2      48.741  88.943  42.361  1.00  0.00           C
ATOM    761  O   NDC B   2      47.977  89.716  41.784  1.00  0.00           O
ATOM    762  N   NDC B   3      48.455  87.636  42.504  1.00  0.00           N
ATOM    763  CA  NDC B   3      49.240  86.541  43.059  1.00  0.00           C
ATOM    764  HA1 NDC B   3      49.632  86.904  44.033  1.00  0.00           H
ATOM    765  HA2 NDC B   3      48.561  85.681  43.243  1.00  0.00           H
ATOM    766  CA5 NDC B   3      47.284  87.207  41.738  1.00  0.00           C
ATOM    767  HA3 NDC B   3      46.887  87.861  40.933  1.00  0.00           H
ATOM    768  HA4 NDC B   3      47.564  86.279  41.195  1.00  0.00           H
ATOM    769  CB  NDC B   3      46.067  86.771  42.695  1.00  0.00           C
ATOM    770  HB1 NDC B   3      46.472  86.259  43.594  1.00  0.00           H
ATOM    771  HB2 NDC B   3      45.614  87.722  43.048  1.00  0.00           H
ATOM    772  CG  NDC B   3      45.010  85.932  41.910  1.00  0.00           C
ATOM    773  HG1 NDC B   3      44.594  86.441  41.014  1.00  0.00           H
ATOM    774  HG2 NDC B   3      45.578  85.024  41.616  1.00  0.00           H
ATOM    775  CD  NDC B   3      43.931  85.338  42.850  1.00  0.00           C
ATOM    776  HD1 NDC B   3      44.444  84.734  43.628  1.00  0.00           H
ATOM    777  HD2 NDC B   3      43.323  86.152  43.298  1.00  0.00           H
ATOM    778  CE  NDC B   3      43.047  84.389  42.043  1.00  0.00           C
ATOM    779  HE1 NDC B   3      42.372  85.058  41.467  1.00  0.00           H
ATOM    780  HE2 NDC B   3      43.696  83.776  41.381  1.00  0.00           H
ATOM    781  CZ  NDC B   3      42.044  83.585  42.810  1.00  0.00           C
ATOM    782  HZ1 NDC B   3      42.573  82.842  43.444  1.00  0.00           H
ATOM    783  HZ2 NDC B   3      41.309  84.237  43.328  1.00  0.00           H
ATOM    784  CH  NDC B   3      41.323  82.564  41.908  1.00  0.00           C
ATOM    785  HH1 NDC B   3      40.887  83.192  41.102  1.00  0.00           H
ATOM    786  HH2 NDC B   3      42.078  81.940  41.384  1.00  0.00           H
ATOM    787  CT  NDC B   3      40.305  81.674  42.632  1.00  0.00           C
ATOM    788  HT5 NDC B   3      39.868  81.135  41.764  1.00  0.00           H
ATOM    789  HT6 NDC B   3      40.768  81.031  43.410  1.00  0.00           H
ATOM    790  CI  NDC B   3      39.113  82.403  43.296  1.00  0.00           C
ATOM    791  HI1 NDC B   3      39.427  82.767  44.298  1.00  0.00           H
ATOM    792  HI2 NDC B   3      38.715  83.271  42.728  1.00  0.00           H
ATOM    793  CK  NDC B   3      38.038  81.285  43.444  1.00  0.00           C
ATOM    794  HK1 NDC B   3      37.238  81.608  44.143  1.00  0.00           H
ATOM    795  HK2 NDC B   3      38.460  80.304  43.752  1.00  0.00           H
ATOM    796  HK3 NDC B   3      37.361  81.062  42.591  1.00  0.00           H
ATOM    797  C   NDC B   3      50.426  86.066  42.216  1.00  0.00           C
ATOM    798  O   NDC B   3      51.168  86.920  41.684  1.00  0.00           O
ATOM    799  N   NDC B   4      50.777  84.753  42.212  1.00  0.00           N
ATOM    800  CA  NDC B   4      49.941  83.683  42.742  1.00  0.00           C
ATOM    801  HA1 NDC B   4      50.594  82.812  42.965  1.00  0.00           H
ATOM    802  HA2 NDC B   4      49.530  83.822  43.765  1.00  0.00           H
ATOM    803  CA5 NDC B   4      51.987  84.301  41.607  1.00  0.00           C
ATOM    804  HA3 NDC B   4      51.683  83.513  40.885  1.00  0.00           H
ATOM    805  HA4 NDC B   4      52.462  85.104  41.004  1.00  0.00           H
ATOM    806  CB  NDC B   4      53.135  83.903  42.594  1.00  0.00           C
ATOM    807  HB1 NDC B   4      53.659  84.860  42.803  1.00  0.00           H
ATOM    808  HB2 NDC B   4      52.676  83.499  43.521  1.00  0.00           H
ATOM    809  CG  NDC B   4      53.890  82.747  41.898  1.00  0.00           C
ATOM    810  HG1 NDC B   4      53.292  81.812  41.953  1.00  0.00           H
ATOM    811  HG2 NDC B   4      54.109  82.870  40.816  1.00  0.00           H
ATOM    812  CD  NDC B   4      55.228  82.378  42.605  1.00  0.00           C
ATOM    813  HD1 NDC B   4      55.853  83.285  42.460  1.00  0.00           H
ATOM    814  HD2 NDC B   4      54.990  82.200  43.676  1.00  0.00           H
ATOM    815  CE  NDC B   4      55.994  81.124  42.145  1.00  0.00           C
ATOM    816  HE1 NDC B   4      55.406  80.202  41.952  1.00  0.00           H
ATOM    817  HE2 NDC B   4      56.436  81.302  41.141  1.00  0.00           H
ATOM    818  CZ  NDC B   4      57.209  80.921  43.148  1.00  0.00           C
ATOM    819  HZ1 NDC B   4      57.719  81.896  43.303  1.00  0.00           H
ATOM    820  HZ2 NDC B   4      56.830  80.642  44.155  1.00  0.00           H
ATOM    821  CH  NDC B   4      58.084  79.789  42.676  1.00  0.00           C
ATOM    822  HH1 NDC B   4      58.645  80.141  41.783  1.00  0.00           H
ATOM    823  HH2 NDC B   4      57.635  78.827  42.349  1.00  0.00           H
ATOM    824  CT  NDC B   4      59.202  79.376  43.636  1.00  0.00           C
ATOM    825  HT5 NDC B   4      59.733  80.287  43.984  1.00  0.00           H
ATOM    826  HT6 NDC B   4      58.721  78.977  44.554  1.00  0.00           H
ATOM    827  CI  NDC B   4      60.258  78.401  43.186  1.00  0.00           C
ATOM    828  HI1 NDC B   4      61.003  78.339  44.008  1.00  0.00           H
ATOM    829  HI2 NDC B   4      59.785  77.399  43.106  1.00  0.00           H
ATOM    830  CK  NDC B   4      60.977  78.685  41.895  1.00  0.00           C
ATOM    831  HK1 NDC B   4      61.526  77.799  41.512  1.00  0.00           H
ATOM    832  HK2 NDC B   4      61.658  79.530  42.135  1.00  0.00           H
ATOM    833  HK3 NDC B   4      60.274  79.040  41.112  1.00  0.00           H
ATOM    834  C   NDC B   4      48.814  83.178  41.816  1.00  0.00           C
ATOM    835  O   NDC B   4      48.153  83.975  41.152  1.00  0.00           O
ATOM    836  N   NDC B   5      48.429  81.841  41.810  1.00  0.00           N
ATOM    837  CA  NDC B   5      49.334  80.753  42.221  1.00  0.00           C
ATOM    838  HA1 NDC B   5      49.710  80.951  43.248  1.00  0.00           H
ATOM    839  HA2 NDC B   5      48.618  79.905  42.260  1.00  0.00           H
ATOM    840  CA5 NDC B   5      47.202  81.499  41.102  1.00  0.00           C
ATOM    841  HA3 NDC B   5      46.978  82.243  40.308  1.00  0.00           H
ATOM    842  HA4 NDC B   5      47.392  80.513  40.626  1.00  0.00           H
ATOM    843  CB  NDC B   5      46.019  81.047  41.985  1.00  0.00           C
ATOM    844  HB1 NDC B   5      46.377  80.361  42.782  1.00  0.00           H
ATOM    845  HB2 NDC B   5      45.792  82.041  42.427  1.00  0.00           H
ATOM    846  CG  NDC B   5      44.778  80.392  41.264  1.00  0.00           C
ATOM    847  HG1 NDC B   5      44.241  81.077  40.574  1.00  0.00           H
ATOM    848  HG2 NDC B   5      45.225  79.625  40.595  1.00  0.00           H
ATOM    849  CD  NDC B   5      43.749  79.753  42.208  1.00  0.00           C
ATOM    850  HD1 NDC B   5      44.297  79.144  42.958  1.00  0.00           H
ATOM    851  HD2 NDC B   5      43.090  80.525  42.661  1.00  0.00           H
ATOM    852  CE  NDC B   5      42.791  78.725  41.449  1.00  0.00           C
ATOM    853  HE1 NDC B   5      42.156  79.430  40.869  1.00  0.00           H
ATOM    854  HE2 NDC B   5      43.427  78.061  40.826  1.00  0.00           H
ATOM    855  CZ  NDC B   5      41.847  78.080  42.504  1.00  0.00           C
ATOM    856  HZ1 NDC B   5      42.513  77.577  43.237  1.00  0.00           H
ATOM    857  HZ2 NDC B   5      41.134  78.834  42.901  1.00  0.00           H
ATOM    858  CH  NDC B   5      41.134  76.903  41.829  1.00  0.00           C
ATOM    859  HH1 NDC B   5      41.826  76.157  41.382  1.00  0.00           H
ATOM    860  HH2 NDC B   5      40.648  76.398  42.691  1.00  0.00           H
ATOM    861  CT  NDC B   5      40.186  77.401  40.755  1.00  0.00           C
ATOM    862  HT5 NDC B   5      39.765  78.318  41.222  1.00  0.00           H
ATOM    863  HT6 NDC B   5      40.830  77.758  39.923  1.00  0.00           H
ATOM    864  CI  NDC B   5      39.235  76.364  40.296  1.00  0.00           C
ATOM    865  HI1 NDC B   5      38.557  76.864  39.572  1.00  0.00           H
ATOM    866  HI2 NDC B   5      39.743  75.520  39.783  1.00  0.00           H
ATOM    867  CK  NDC B   5      38.404  75.782  41.434  1.00  0.00           C
ATOM    868  HK1 NDC B   5      37.434  75.404  41.046  1.00  0.00           H
ATOM    869  HK2 NDC B   5      38.166  76.604  42.143  1.00  0.00           H
ATOM    870  HK3 NDC B   5      38.926  74.952  41.957  1.00  0.00           H
ATOM    871  C   NDC B   5      50.449  80.328  41.342  1.00  0.00           C
ATOM    872  O   NDC B   5      50.890  81.127  40.537  1.00  0.00           O
ATOM    873  N   NDC B   6      50.822  79.003  41.162  1.00  0.00           N
ATOM    874  CA  NDC B   6      49.989  77.875  41.686  1.00  0.00           C
ATOM    875  HA1 NDC B   6      50.696  77.063  41.958  1.00  0.00           H
ATOM    876  HA2 NDC B   6      49.478  78.032  42.660  1.00  0.00           H
ATOM    877  CA5 NDC B   6      52.098  78.685  40.641  1.00  0.00           C
ATOM    878  HA3 NDC B   6      51.960  77.952  39.817  1.00  0.00           H
ATOM    879  HA4 NDC B   6      52.594  79.566  40.180  1.00  0.00           H
ATOM    880  CB  NDC B   6      53.094  78.093  41.699  1.00  0.00           C
ATOM    881  HB1 NDC B   6      53.503  78.841  42.412  1.00  0.00           H
ATOM    882  HB2 NDC B   6      52.699  77.271  42.334  1.00  0.00           H
ATOM    883  CG  NDC B   6      54.293  77.423  40.973  1.00  0.00           C
ATOM    884  HG1 NDC B   6      53.923  76.525  40.434  1.00  0.00           H
ATOM    885  HG2 NDC B   6      54.721  78.132  40.232  1.00  0.00           H
ATOM    886  CD  NDC B   6      55.468  76.950  41.923  1.00  0.00           C
ATOM    887  HD1 NDC B   6      55.931  77.840  42.399  1.00  0.00           H
ATOM    888  HD2 NDC B   6      54.995  76.276  42.669  1.00  0.00           H
ATOM    889  CE  NDC B   6      56.552  76.230  41.131  1.00  0.00           C
ATOM    890  HE1 NDC B   6      56.127  75.442  40.473  1.00  0.00           H
ATOM    891  HE2 NDC B   6      56.963  76.958  40.398  1.00  0.00           H
ATOM    892  CZ  NDC B   6      57.605  75.585  42.008  1.00  0.00           C
ATOM    893  HZ1 NDC B   6      57.737  76.161  42.948  1.00  0.00           H
ATOM    894  HZ2 NDC B   6      57.270  74.625  42.454  1.00  0.00           H
ATOM    895  CH  NDC B   6      58.940  75.575  41.369  1.00  0.00           C
ATOM    896  HH1 NDC B   6      59.348  76.570  41.089  1.00  0.00           H
ATOM    897  HH2 NDC B   6      58.844  75.156  40.345  1.00  0.00           H
ATOM    898  CT  NDC B   6      59.783  74.731  42.205  1.00  0.00           C
ATOM    899  HT5 NDC B   6      59.960  75.147  43.220  1.00  0.00           H
ATOM    900  HT6 NDC B   6      59.325  73.751  42.459  1.00  0.00           H
ATOM    901  CI  NDC B   6      61.169  74.459  41.564  1.00  0.00           C
ATOM    902  HI1 NDC B   6      61.020  73.897  40.617  1.00  0.00           H
ATOM    903  HI2 NDC B   6      61.555  75.432  41.190  1.00  0.00           H
ATOM    904  CK  NDC B   6      62.232  73.837  42.462  1.00  0.00           C
ATOM    905  HK1 NDC B   6      61.904  72.835  42.811  1.00  0.00           H
ATOM    906  HK2 NDC B   6      62.491  74.610  43.217  1.00  0.00           H
ATOM    907  HK3 NDC B   6      63.069  73.584  41.777  1.00  0.00           H
ATOM    908  C   NDC B   6      48.896  77.491  40.633  1.00  0.00           C
ATOM    909  O   NDC B   6      48.298  78.335  40.030  1.00  0.00           O
ATOM    910  N   NDC B   7      48.379  76.236  40.640  1.00  0.00           N
ATOM    911  CA  NDC B   7      49.074  75.016  41.199  1.00  0.00           C
ATOM    912  HA1 NDC B   7      49.381  75.298  42.229  1.00  0.00           H
ATOM    913  HA2 NDC B   7      48.336  74.200  41.353  1.00  0.00           H
ATOM    914  CA5 NDC B   7      47.172  75.858  39.885  1.00  0.00           C
ATOM    915  HA3 NDC B   7      46.924  76.607  39.103  1.00  0.00           H
ATOM    916  HA4 NDC B   7      47.408  74.967  39.266  1.00  0.00           H
ATOM    917  CB  NDC B   7      45.986  75.510  40.739  1.00  0.00           C
ATOM    918  HB1 NDC B   7      46.100  74.784  41.572  1.00  0.00           H
ATOM    919  HB2 NDC B   7      45.789  76.439  41.316  1.00  0.00           H
ATOM    920  CG  NDC B   7      44.840  74.866  40.001  1.00  0.00           C
ATOM    921  HG1 NDC B   7      44.264  75.686  39.520  1.00  0.00           H
ATOM    922  HG2 NDC B   7      45.196  74.125  39.253  1.00  0.00           H
ATOM    923  CD  NDC B   7      43.835  74.159  40.930  1.00  0.00           C
ATOM    924  HD1 NDC B   7      44.306  73.273  41.407  1.00  0.00           H
ATOM    925  HD2 NDC B   7      43.536  74.772  41.807  1.00  0.00           H
ATOM    926  CE  NDC B   7      42.577  73.685  40.136  1.00  0.00           C
ATOM    927  HE1 NDC B   7      42.151  74.594  39.661  1.00  0.00           H
ATOM    928  HE2 NDC B   7      42.950  73.068  39.291  1.00  0.00           H
ATOM    929  CZ  NDC B   7      41.549  73.015  41.079  1.00  0.00           C
ATOM    930  HZ1 NDC B   7      42.170  72.266  41.615  1.00  0.00           H
ATOM    931  HZ2 NDC B   7      41.267  73.676  41.926  1.00  0.00           H
ATOM    932  CH  NDC B   7      40.433  72.446  40.295  1.00  0.00           C
ATOM    933  HH1 NDC B   7      40.016  73.409  39.931  1.00  0.00           H
ATOM    934  HH2 NDC B   7      40.769  71.751  39.496  1.00  0.00           H
ATOM    935  CT  NDC B   7      39.389  71.808  41.107  1.00  0.00           C
ATOM    936  HT5 NDC B   7      39.850  70.960  41.658  1.00  0.00           H
ATOM    937  HT6 NDC B   7      39.052  72.414  41.975  1.00  0.00           H
ATOM    938  CI  NDC B   7      38.154  71.618  40.255  1.00  0.00           C
ATOM    939  HI1 NDC B   7      37.776  72.584  39.858  1.00  0.00           H
ATOM    940  HI2 NDC B   7      38.468  70.922  39.448  1.00  0.00           H
ATOM    941  CK  NDC B   7      37.014  70.982  41.087  1.00  0.00           C
ATOM    942  HK1 NDC B   7      36.070  70.716  40.566  1.00  0.00           H
ATOM    943  HK2 NDC B   7      36.837  71.525  42.039  1.00  0.00           H
ATOM    944  HK3 NDC B   7      37.515  70.068  41.472  1.00  0.00           H
ATOM    945  C   NDC B   7      50.165  74.577  40.287  1.00  0.00           C
ATOM    946  O   NDC B   7      50.705  75.396  39.565  1.00  0.00           O
ATOM    947  N   NDC B   8      50.664  73.292  40.326  1.00  0.00           N
ATOM    948  CA  NDC B   8      49.883  72.120  40.707  1.00  0.00           C
ATOM    949  HA1 NDC B   8      50.487  71.204  40.883  1.00  0.00           H
ATOM    950  HA2 NDC B   8      49.481  72.258  41.734  1.00  0.00           H
ATOM    951  CA5 NDC B   8      51.876  72.987  39.672  1.00  0.00           C
ATOM    952  HA3 NDC B   8      51.706  72.035  39.126  1.00  0.00           H
ATOM    953  HA4 NDC B   8      52.240  73.790  38.995  1.00  0.00           H
ATOM    954  CB  NDC B   8      52.927  72.777  40.766  1.00  0.00           C
ATOM    955  HB1 NDC B   8      53.237  73.776  41.141  1.00  0.00           H
ATOM    956  HB2 NDC B   8      52.515  72.179  41.607  1.00  0.00           H
ATOM    957  CG  NDC B   8      54.087  72.058  40.060  1.00  0.00           C
ATOM    958  HG1 NDC B   8      53.827  71.082  39.599  1.00  0.00           H
ATOM    959  HG2 NDC B   8      54.491  72.617  39.189  1.00  0.00           H
ATOM    960  CD  NDC B   8      55.314  71.795  41.012  1.00  0.00           C
ATOM    961  HD1 NDC B   8      55.470  72.753  41.554  1.00  0.00           H
ATOM    962  HD2 NDC B   8      55.000  70.974  41.692  1.00  0.00           H
ATOM    963  CE  NDC B   8      56.507  71.287  40.191  1.00  0.00           C
ATOM    964  HE1 NDC B   8      56.266  70.386  39.587  1.00  0.00           H
ATOM    965  HE2 NDC B   8      56.632  72.071  39.414  1.00  0.00           H
ATOM    966  CZ  NDC B   8      57.704  71.041  41.075  1.00  0.00           C
ATOM    967  HZ1 NDC B   8      58.062  72.000  41.508  1.00  0.00           H
ATOM    968  HZ2 NDC B   8      57.291  70.473  41.936  1.00  0.00           H
ATOM    969  CH  NDC B   8      58.829  70.387  40.276  1.00  0.00           C
ATOM    970  HH1 NDC B   8      59.034  71.044  39.405  1.00  0.00           H
ATOM    971  HH2 NDC B   8      58.371  69.462  39.864  1.00  0.00           H
ATOM    972  CT  NDC B   8      60.068  70.050  41.200  1.00  0.00           C
ATOM    973  HT5 NDC B   8      60.494  70.886  41.796  1.00  0.00           H
ATOM    974  HT6 NDC B   8      59.818  69.228  41.904  1.00  0.00           H
ATOM    975  CI  NDC B   8      61.295  69.649  40.293  1.00  0.00           C
ATOM    976  HI1 NDC B   8      60.907  68.875  39.598  1.00  0.00           H
ATOM    977  HI2 NDC B   8      61.780  70.475  39.730  1.00  0.00           H
ATOM    978  CK  NDC B   8      62.399  68.925  41.108  1.00  0.00           C
ATOM    979  HK1 NDC B   8      61.941  68.154  41.763  1.00  0.00           H
ATOM    980  HK2 NDC B   8      63.070  69.616  41.661  1.00  0.00           H
ATOM    981  HK3 NDC B   8      63.036  68.218  40.534  1.00  0.00           H
ATOM    982  C   NDC B   8      48.662  71.800  39.886  1.00  0.00           C
ATOM    983  O   NDC B   8      47.943  72.696  39.444  1.00  0.00           O
ATOM    984  N   NDC B   9      48.298  70.482  39.594  1.00  0.00           N
ATOM    985  CA  NDC B   9      49.019  69.330  40.123  1.00  0.00           C
ATOM    986  HA1 NDC B   9      49.266  69.498  41.193  1.00  0.00           H
ATOM    987  HA2 NDC B   9      48.276  68.506  40.187  1.00  0.00           H
ATOM    988  CA5 NDC B   9      47.003  70.286  38.869  1.00  0.00           C
ATOM    989  HA3 NDC B   9      46.818  71.101  38.137  1.00  0.00           H
ATOM    990  HA4 NDC B   9      47.017  69.355  38.262  1.00  0.00           H
ATOM    991  CB  NDC B   9      45.894  70.294  39.773  1.00  0.00           C
ATOM    992  HB1 NDC B   9      46.017  69.558  40.596  1.00  0.00           H
ATOM    993  HB2 NDC B   9      45.770  71.238  40.346  1.00  0.00           H
ATOM    994  CG  NDC B   9      44.500  70.044  39.267  1.00  0.00           C
ATOM    995  HG1 NDC B   9      43.892  69.890  40.184  1.00  0.00           H
ATOM    996  HG2 NDC B   9      44.039  70.890  38.714  1.00  0.00           H
ATOM    997  CD  NDC B   9      44.222  68.754  38.505  1.00  0.00           C
ATOM    998  HD1 NDC B   9      44.701  68.887  37.512  1.00  0.00           H
ATOM    999  HD2 NDC B   9      44.595  67.866  39.059  1.00  0.00           H
ATOM   1000  CE  NDC B   9      42.708  68.533  38.172  1.00  0.00           C
ATOM   1001  HE1 NDC B   9      42.327  69.576  38.139  1.00  0.00           H
ATOM   1002  HE2 NDC B   9      42.649  68.069  37.164  1.00  0.00           H
ATOM   1003  CZ  NDC B   9      41.954  67.875  39.341  1.00  0.00           C
ATOM   1004  HZ1 NDC B   9      42.179  66.795  39.472  1.00  0.00           H
ATOM   1005  HZ2 NDC B   9      42.092  68.419  40.300  1.00  0.00           H
ATOM   1006  CH  NDC B   9      40.435  67.932  38.933  1.00  0.00           C
ATOM   1007  HH1 NDC B   9      40.084  68.956  38.683  1.00  0.00           H
ATOM   1008  HH2 NDC B   9      40.226  67.358  38.005  1.00  0.00           H
ATOM   1009  CT  NDC B   9      39.533  67.369  40.029  1.00  0.00           C
ATOM   1010  HT5 NDC B   9      39.756  66.289  40.160  1.00  0.00           H
ATOM   1011  HT6 NDC B   9      39.835  67.958  40.921  1.00  0.00           H
ATOM   1012  CI  NDC B   9      38.042  67.490  39.688  1.00  0.00           C
ATOM   1013  HI1 NDC B   9      37.565  67.044  40.587  1.00  0.00           H
ATOM   1014  HI2 NDC B   9      37.881  68.570  39.485  1.00  0.00           H
ATOM   1015  CK  NDC B   9      37.509  66.781  38.519  1.00  0.00           C
ATOM   1016  HK1 NDC B   9      37.469  65.685  38.699  1.00  0.00           H
ATOM   1017  HK2 NDC B   9      38.145  67.008  37.636  1.00  0.00           H
ATOM   1018  HK3 NDC B   9      36.491  67.105  38.216  1.00  0.00           H
ATOM   1019  C   NDC B   9      50.331  68.936  39.441  1.00  0.00           C
ATOM   1020  O   NDC B   9      50.860  69.814  38.754  1.00  0.00           O
ATOM   1021  N   NDC B  10      50.604  67.598  39.356  1.00  0.00           N
ATOM   1022  CA  NDC B  10      49.800  66.464  39.927  1.00  0.00           C
ATOM   1023  HA1 NDC B  10      50.465  65.598  40.133  1.00  0.00           H
ATOM   1024  HA2 NDC B  10      49.188  66.656  40.834  1.00  0.00           H
ATOM   1025  CA5 NDC B  10      51.827  67.235  38.661  1.00  0.00           C
ATOM   1026  HA3 NDC B  10      51.696  66.292  38.089  1.00  0.00           H
ATOM   1027  HA4 NDC B  10      52.180  68.038  37.979  1.00  0.00           H
ATOM   1028  CB  NDC B  10      52.956  67.039  39.661  1.00  0.00           C
ATOM   1029  HB1 NDC B  10      52.948  67.868  40.400  1.00  0.00           H
ATOM   1030  HB2 NDC B  10      52.873  66.091  40.235  1.00  0.00           H
ATOM   1031  CG  NDC B  10      54.236  67.051  38.862  1.00  0.00           C
ATOM   1032  HG1 NDC B  10      54.261  66.101  38.287  1.00  0.00           H
ATOM   1033  HG2 NDC B  10      54.346  67.950  38.219  1.00  0.00           H
ATOM   1034  CD  NDC B  10      55.493  66.879  39.782  1.00  0.00           C
ATOM   1035  HD1 NDC B  10      55.653  67.845  40.305  1.00  0.00           H
ATOM   1036  HD2 NDC B  10      55.337  66.006  40.451  1.00  0.00           H
ATOM   1037  CE  NDC B  10      56.786  66.611  38.941  1.00  0.00           C
ATOM   1038  HE1 NDC B  10      56.676  65.797  38.192  1.00  0.00           H
ATOM   1039  HE2 NDC B  10      56.996  67.491  38.297  1.00  0.00           H
ATOM   1040  CZ  NDC B  10      58.002  66.381  39.861  1.00  0.00           C
ATOM   1041  HZ1 NDC B  10      58.146  67.245  40.544  1.00  0.00           H
ATOM   1042  HZ2 NDC B  10      57.860  65.594  40.632  1.00  0.00           H
ATOM   1043  CH  NDC B  10      59.190  65.929  39.003  1.00  0.00           C
ATOM   1044  HH1 NDC B  10      59.536  66.684  38.265  1.00  0.00           H
ATOM   1045  HH2 NDC B  10      58.889  65.074  38.360  1.00  0.00           H
ATOM   1046  CT  NDC B  10      60.363  65.671  39.921  1.00  0.00           C
ATOM   1047  HT5 NDC B  10      60.531  66.563  40.561  1.00  0.00           H
ATOM   1048  HT6 NDC B  10      60.075  64.804  40.553  1.00  0.00           H
ATOM   1049  CI  NDC B  10      61.741  65.516  39.179  1.00  0.00           C
ATOM   1050  HI1 NDC B  10      61.637  64.755  38.376  1.00  0.00           H
ATOM   1051  HI2 NDC B  10      62.002  66.472  38.678  1.00  0.00           H
ATOM   1052  CK  NDC B  10      62.828  64.981  40.125  1.00  0.00           C
ATOM   1053  HK1 NDC B  10      63.003  65.557  41.059  1.00  0.00           H
ATOM   1054  HK2 NDC B  10      63.718  64.730  39.510  1.00  0.00           H
ATOM   1055  HK3 NDC B  10      62.450  64.055  40.608  1.00  0.00           H
ATOM   1056  C   NDC B  10      48.815  65.999  38.845  1.00  0.00           C
ATOM   1057  O   NDC B  10      48.148  66.789  38.188  1.00  0.00           O
ATOM   1058  N   NTE B   1      48.350  64.691  38.985  1.00  0.00           N
ATOM   1059  CA  NTE B   1      48.852  63.690  39.863  1.00  0.00           C
ATOM   1060  HA1 NTE B   1      48.038  63.008  40.189  1.00  0.00           H
ATOM   1061  HA2 NTE B   1      49.266  64.151  40.785  1.00  0.00           H
ATOM   1062  CA5 NTE B   1      47.142  64.401  38.252  1.00  0.00           C
ATOM   1063  HA3 NTE B   1      47.100  64.905  37.262  1.00  0.00           H
ATOM   1064  HA4 NTE B   1      47.145  63.326  37.969  1.00  0.00           H
ATOM   1065  CB  NTE B   1      45.833  64.927  38.914  1.00  0.00           C
ATOM   1066  HB1 NTE B   1      45.938  65.990  39.220  1.00  0.00           H
ATOM   1067  HB2 NTE B   1      45.654  64.450  39.901  1.00  0.00           H
ATOM   1068  OG  NTE B   1      44.649  64.924  37.999  1.00  0.00           O
ATOM   1069  CD  NTE B   1      43.959  63.656  37.949  1.00  0.00           C
ATOM   1070  HD1 NTE B   1      43.550  63.350  38.936  1.00  0.00           H
ATOM   1071  HD2 NTE B   1      44.694  62.883  37.636  1.00  0.00           H
ATOM   1072  CE  NTE B   1      42.744  63.681  37.022  1.00  0.00           C
ATOM   1073  HE1 NTE B   1      42.103  64.577  37.165  1.00  0.00           H
ATOM   1074  HE2 NTE B   1      42.067  62.851  37.316  1.00  0.00           H
ATOM   1075  OZ  NTE B   1      43.135  63.551  35.681  1.00  0.00           O
ATOM   1076  CH  NTE B   1      43.918  64.672  35.139  1.00  0.00           C
ATOM   1077  HH1 NTE B   1      44.886  64.878  35.645  1.00  0.00           H
ATOM   1078  HH2 NTE B   1      43.282  65.567  35.308  1.00  0.00           H
ATOM   1079  CT  NTE B   1      44.197  64.607  33.659  1.00  0.00           C
ATOM   1080  HT5 NTE B   1      43.260  64.188  33.234  1.00  0.00           H
ATOM   1081  HT6 NTE B   1      44.207  65.642  33.255  1.00  0.00           H
ATOM   1082  OI  NTE B   1      45.367  63.877  33.180  1.00  0.00           O
ATOM   1083  CK  NTE B   1      45.154  62.444  33.116  1.00  0.00           C
ATOM   1084  HK1 NTE B   1      44.194  62.097  32.677  1.00  0.00           H
ATOM   1085  HK2 NTE B   1      46.016  61.949  32.619  1.00  0.00           H
ATOM   1086  HK3 NTE B   1      45.112  62.051  34.154  1.00  0.00           H
ATOM   1087  C   NTE B   1      50.022  62.946  39.269  1.00  0.00           C
ATOM   1088  O   NTE B   1      51.117  63.483  39.100  1.00  0.00           O
ATOM   1089  N   NTE B   2      49.945  61.589  39.037  1.00  0.00           N
ATOM   1090  CA  NTE B   2      48.747  60.851  39.112  1.00  0.00           C
ATOM   1091  HA1 NTE B   2      49.080  59.837  39.421  1.00  0.00           H
ATOM   1092  HA2 NTE B   2      48.035  61.026  39.947  1.00  0.00           H
ATOM   1093  CA5 NTE B   2      51.171  60.976  38.494  1.00  0.00           C
ATOM   1094  HA3 NTE B   2      50.965  60.081  37.869  1.00  0.00           H
ATOM   1095  HA4 NTE B   2      51.705  61.590  37.737  1.00  0.00           H
ATOM   1096  CB  NTE B   2      52.029  60.508  39.663  1.00  0.00           C
ATOM   1097  HB1 NTE B   2      52.507  61.381  40.157  1.00  0.00           H
ATOM   1098  HB2 NTE B   2      51.344  60.000  40.375  1.00  0.00           H
ATOM   1099  OG  NTE B   2      53.095  59.656  39.354  1.00  0.00           O
ATOM   1100  CD  NTE B   2      53.942  59.452  40.442  1.00  0.00           C
ATOM   1101  HD1 NTE B   2      54.154  60.428  40.929  1.00  0.00           H
ATOM   1102  HD2 NTE B   2      53.626  58.741  41.235  1.00  0.00           H
ATOM   1103  CE  NTE B   2      55.251  58.863  39.913  1.00  0.00           C
ATOM   1104  HE1 NTE B   2      54.930  58.076  39.198  1.00  0.00           H
ATOM   1105  HE2 NTE B   2      55.808  58.374  40.741  1.00  0.00           H
ATOM   1106  OZ  NTE B   2      56.101  59.807  39.305  1.00  0.00           O
ATOM   1107  CH  NTE B   2      57.248  59.194  38.677  1.00  0.00           C
ATOM   1108  HH1 NTE B   2      58.067  58.841  39.340  1.00  0.00           H
ATOM   1109  HH2 NTE B   2      56.899  58.364  38.026  1.00  0.00           H
ATOM   1110  CT  NTE B   2      57.843  60.208  37.732  1.00  0.00           C
ATOM   1111  HT5 NTE B   2      58.851  59.843  37.440  1.00  0.00           H
ATOM   1112  HT6 NTE B   2      57.975  61.139  38.324  1.00  0.00           H
ATOM   1113  OI  NTE B   2      57.068  60.436  36.547  1.00  0.00           O
ATOM   1114  CK  NTE B   2      57.605  61.496  35.773  1.00  0.00           C
ATOM   1115  HK1 NTE B   2      57.554  62.305  36.532  1.00  0.00           H
ATOM   1116  HK2 NTE B   2      56.998  61.645  34.854  1.00  0.00           H
ATOM   1117  HK3 NTE B   2      58.655  61.173  35.604  1.00  0.00           H
ATOM   1118  C   NTE B   2      48.125  60.688  37.807  1.00  0.00           C
ATOM   1119  O   NTE B   2      48.488  61.392  36.880  1.00  0.00           O
ATOM   1120  N   NTE B   3      46.950  59.971  37.667  1.00  0.00           N
ATOM   1121  CA  NTE B   3      46.242  59.134  38.619  1.00  0.00           C
ATOM   1122  HA1 NTE B   3      45.224  58.899  38.241  1.00  0.00           H
ATOM   1123  HA2 NTE B   3      46.203  59.548  39.650  1.00  0.00           H
ATOM   1124  CA5 NTE B   3      46.198  60.181  36.428  1.00  0.00           C
ATOM   1125  HA3 NTE B   3      45.099  60.114  36.575  1.00  0.00           H
ATOM   1126  HA4 NTE B   3      46.155  61.210  36.011  1.00  0.00           H
ATOM   1127  CB  NTE B   3      46.477  59.219  35.262  1.00  0.00           C
ATOM   1128  HB1 NTE B   3      46.102  58.246  35.645  1.00  0.00           H
ATOM   1129  HB2 NTE B   3      47.578  59.150  35.135  1.00  0.00           H
ATOM   1130  OG  NTE B   3      45.686  59.525  34.115  1.00  0.00           O
ATOM   1131  CD  NTE B   3      45.189  58.270  33.508  1.00  0.00           C
ATOM   1132  HD1 NTE B   3      44.649  57.727  34.313  1.00  0.00           H
ATOM   1133  HD2 NTE B   3      46.110  57.733  33.195  1.00  0.00           H
ATOM   1134  CE  NTE B   3      44.179  58.458  32.340  1.00  0.00           C
ATOM   1135  HE1 NTE B   3      43.562  59.354  32.562  1.00  0.00           H
ATOM   1136  HE2 NTE B   3      43.549  57.556  32.184  1.00  0.00           H
ATOM   1137  OZ  NTE B   3      44.825  58.818  31.132  1.00  0.00           O
ATOM   1138  CH  NTE B   3      43.859  59.280  30.166  1.00  0.00           C
ATOM   1139  HH1 NTE B   3      43.019  59.783  30.691  1.00  0.00           H
ATOM   1140  HH2 NTE B   3      43.342  58.471  29.607  1.00  0.00           H
ATOM   1141  CT  NTE B   3      44.473  60.119  29.097  1.00  0.00           C
ATOM   1142  HT5 NTE B   3      44.921  61.019  29.569  1.00  0.00           H
ATOM   1143  HT6 NTE B   3      45.249  59.504  28.593  1.00  0.00           H
ATOM   1144  OI  NTE B   3      43.431  60.560  28.182  1.00  0.00           O
ATOM   1145  CK  NTE B   3      43.871  61.512  27.208  1.00  0.00           C
ATOM   1146  HK1 NTE B   3      44.895  61.188  26.924  1.00  0.00           H
ATOM   1147  HK2 NTE B   3      43.122  61.426  26.392  1.00  0.00           H
ATOM   1148  HK3 NTE B   3      43.954  62.557  27.576  1.00  0.00           H
ATOM   1149  C   NTE B   3      46.907  57.807  38.863  1.00  0.00           C
ATOM   1150  O   NTE B   3      48.124  57.611  38.674  1.00  0.00           O
ATOM   1151  N   NTE B   4      46.194  56.747  39.363  1.00  0.00           N
ATOM   1152  CA  NTE B   4      44.775  56.739  39.439  1.00  0.00           C
ATOM   1153  HA1 NTE B   4      44.516  55.887  40.104  1.00  0.00           H
ATOM   1154  HA2 NTE B   4      44.415  57.624  40.007  1.00  0.00           H
ATOM   1155  CA5 NTE B   4      46.976  55.628  39.923  1.00  0.00           C
ATOM   1156  HA3 NTE B   4      47.860  55.963  40.506  1.00  0.00           H
ATOM   1157  HA4 NTE B   4      46.433  55.170  40.778  1.00  0.00           H
ATOM   1158  CB  NTE B   4      47.308  54.496  38.932  1.00  0.00           C
ATOM   1159  HB1 NTE B   4      47.912  54.865  38.075  1.00  0.00           H
ATOM   1160  HB2 NTE B   4      47.781  53.675  39.511  1.00  0.00           H
ATOM   1161  OG  NTE B   4      46.239  53.888  38.210  1.00  0.00           O
ATOM   1162  CD  NTE B   4      45.400  53.043  38.927  1.00  0.00           C
ATOM   1163  HD1 NTE B   4      45.268  53.526  39.919  1.00  0.00           H
ATOM   1164  HD2 NTE B   4      44.403  53.032  38.437  1.00  0.00           H
ATOM   1165  CE  NTE B   4      46.014  51.630  39.106  1.00  0.00           C
ATOM   1166  HE1 NTE B   4      45.427  51.271  39.979  1.00  0.00           H
ATOM   1167  HE2 NTE B   4      47.092  51.706  39.362  1.00  0.00           H
ATOM   1168  OZ  NTE B   4      45.781  50.763  37.975  1.00  0.00           O
ATOM   1169  CH  NTE B   4      46.924  50.850  37.038  1.00  0.00           C
ATOM   1170  HH1 NTE B   4      46.738  51.629  36.268  1.00  0.00           H
ATOM   1171  HH2 NTE B   4      47.889  51.148  37.500  1.00  0.00           H
ATOM   1172  CT  NTE B   4      47.102  49.498  36.313  1.00  0.00           C
ATOM   1173  HT5 NTE B   4      47.714  49.782  35.430  1.00  0.00           H
ATOM   1174  HT6 NTE B   4      46.140  49.110  35.914  1.00  0.00           H
ATOM   1175  OI  NTE B   4      47.921  48.656  37.110  1.00  0.00           O
ATOM   1176  CK  NTE B   4      47.905  47.311  36.698  1.00  0.00           C
ATOM   1177  HK1 NTE B   4      47.539  46.730  37.572  1.00  0.00           H
ATOM   1178  HK2 NTE B   4      48.955  47.011  36.493  1.00  0.00           H
ATOM   1179  HK3 NTE B   4      47.196  46.992  35.905  1.00  0.00           H
ATOM   1180  C   NTE B   4      44.026  56.634  38.100  1.00  0.00           C
ATOM   1181  O   NTE B   4      44.727  56.655  37.084  1.00  0.00           O
ATOM   1182  N   NTE B   5      42.800  56.049  38.108  1.00  0.00           N
ATOM   1183  CA  NTE B   5      41.854  56.305  39.221  1.00  0.00           C
ATOM   1184  HA1 NTE B   5      40.878  56.574  38.764  1.00  0.00           H
ATOM   1185  HA2 NTE B   5      42.256  57.211  39.723  1.00  0.00           H
ATOM   1186  CA5 NTE B   5      42.285  55.326  36.910  1.00  0.00           C
ATOM   1187  HA3 NTE B   5      43.079  54.600  36.633  1.00  0.00           H
ATOM   1188  HA4 NTE B   5      41.399  54.759  37.267  1.00  0.00           H
ATOM   1189  CB  NTE B   5      41.993  56.051  35.584  1.00  0.00           C
ATOM   1190  HB1 NTE B   5      42.948  56.504  35.243  1.00  0.00           H
ATOM   1191  HB2 NTE B   5      41.172  56.760  35.820  1.00  0.00           H
ATOM   1192  OG  NTE B   5      41.475  55.131  34.726  1.00  0.00           O
ATOM   1193  CD  NTE B   5      40.632  55.697  33.694  1.00  0.00           C
ATOM   1194  HD1 NTE B   5      41.310  56.410  33.178  1.00  0.00           H
ATOM   1195  HD2 NTE B   5      39.792  56.313  34.080  1.00  0.00           H
ATOM   1196  CE  NTE B   5      39.978  54.618  32.854  1.00  0.00           C
ATOM   1197  HE1 NTE B   5      40.759  54.196  32.186  1.00  0.00           H
ATOM   1198  HE2 NTE B   5      39.350  55.232  32.173  1.00  0.00           H
ATOM   1199  OZ  NTE B   5      39.159  53.725  33.554  1.00  0.00           O
ATOM   1200  CH  NTE B   5      39.620  52.418  33.349  1.00  0.00           C
ATOM   1201  HH1 NTE B   5      40.598  52.393  33.876  1.00  0.00           H
ATOM   1202  HH2 NTE B   5      39.794  52.163  32.282  1.00  0.00           H
ATOM   1203  CT  NTE B   5      38.680  51.371  33.993  1.00  0.00           C
ATOM   1204  HT5 NTE B   5      37.657  51.720  33.738  1.00  0.00           H
ATOM   1205  HT6 NTE B   5      38.706  50.370  33.512  1.00  0.00           H
ATOM   1206  OI  NTE B   5      38.744  51.208  35.393  1.00  0.00           O
ATOM   1207  CK  NTE B   5      37.651  50.367  35.796  1.00  0.00           C
ATOM   1208  HK1 NTE B   5      36.668  50.682  35.385  1.00  0.00           H
ATOM   1209  HK2 NTE B   5      37.855  49.315  35.503  1.00  0.00           H
ATOM   1210  HK3 NTE B   5      37.567  50.407  36.903  1.00  0.00           H
ATOM   1211  C   NTE B   5      41.660  55.157  40.179  1.00  0.00           C
ATOM   1212  O   NTE B   5      42.143  54.084  39.981  1.00  0.00           O
ATOM   1213  N   NTE B   6      40.998  55.512  41.382  1.00  0.00           N
ATOM   1214  CA  NTE B   6      40.029  56.655  41.607  1.00  0.00           C
ATOM   1215  HA1 NTE B   6      39.951  56.943  42.677  1.00  0.00           H
ATOM   1216  HA2 NTE B   6      40.486  57.525  41.088  1.00  0.00           H
ATOM   1217  CA5 NTE B   6      41.111  54.497  42.437  1.00  0.00           C
ATOM   1218  HA3 NTE B   6      42.088  53.971  42.385  1.00  0.00           H
ATOM   1219  HA4 NTE B   6      41.033  54.966  43.441  1.00  0.00           H
ATOM   1220  CB  NTE B   6      40.084  53.369  42.469  1.00  0.00           C
ATOM   1221  HB1 NTE B   6      39.064  53.810  42.441  1.00  0.00           H
ATOM   1222  HB2 NTE B   6      40.166  52.732  41.563  1.00  0.00           H
ATOM   1223  OG  NTE B   6      40.235  52.634  43.583  1.00  0.00           O
ATOM   1224  CD  NTE B   6      39.307  51.587  43.728  1.00  0.00           C
ATOM   1225  HD1 NTE B   6      38.463  52.171  44.154  1.00  0.00           H
ATOM   1226  HD2 NTE B   6      39.125  51.048  42.774  1.00  0.00           H
ATOM   1227  CE  NTE B   6      39.737  50.584  44.870  1.00  0.00           C
ATOM   1228  HE1 NTE B   6      40.810  50.373  44.671  1.00  0.00           H
ATOM   1229  HE2 NTE B   6      39.129  49.660  44.764  1.00  0.00           H
ATOM   1230  OZ  NTE B   6      39.611  51.149  46.173  1.00  0.00           O
ATOM   1231  CH  NTE B   6      39.971  50.142  47.137  1.00  0.00           C
ATOM   1232  HH1 NTE B   6      39.731  49.093  46.860  1.00  0.00           H
ATOM   1233  HH2 NTE B   6      41.081  50.127  47.085  1.00  0.00           H
ATOM   1234  CT  NTE B   6      39.437  50.379  48.583  1.00  0.00           C
ATOM   1235  HT5 NTE B   6      39.862  49.554  49.194  1.00  0.00           H
ATOM   1236  HT6 NTE B   6      38.331  50.276  48.576  1.00  0.00           H
ATOM   1237  OI  NTE B   6      39.865  51.582  49.147  1.00  0.00           O
ATOM   1238  CK  NTE B   6      39.306  51.803  50.419  1.00  0.00           C
ATOM   1239  HK1 NTE B   6      39.658  51.032  51.136  1.00  0.00           H
ATOM   1240  HK2 NTE B   6      38.202  51.686  50.448  1.00  0.00           H
ATOM   1241  HK3 NTE B   6      39.566  52.836  50.735  1.00  0.00           H
ATOM   1242  C   NTE B   6      38.756  56.326  40.981  1.00  0.00           C
ATOM   1243  O   NTE B   6      38.681  55.430  40.148  1.00  0.00           O
ATOM   1244  N   NTE B   7      37.659  57.045  41.393  1.00  0.00           N
ATOM   1245  CA  NTE B   7      37.683  58.226  42.296  1.00  0.00           C
ATOM   1246  HA1 NTE B   7      36.945  58.984  41.956  1.00  0.00           H
ATOM   1247  HA2 NTE B   7      38.646  58.777  42.226  1.00  0.00           H
ATOM   1248  CA5 NTE B   7      36.378  56.751  40.787  1.00  0.00           C
ATOM   1249  HA3 NTE B   7      36.142  55.697  40.528  1.00  0.00           H
ATOM   1250  HA4 NTE B   7      35.586  56.969  41.535  1.00  0.00           H
ATOM   1251  CB  NTE B   7      35.915  57.733  39.661  1.00  0.00           C
ATOM   1252  HB1 NTE B   7      36.602  57.567  38.804  1.00  0.00           H
ATOM   1253  HB2 NTE B   7      36.168  58.753  40.022  1.00  0.00           H
ATOM   1254  OG  NTE B   7      34.542  57.663  39.179  1.00  0.00           O
ATOM   1255  CD  NTE B   7      34.370  56.821  38.038  1.00  0.00           C
ATOM   1256  HD1 NTE B   7      34.873  55.895  38.388  1.00  0.00           H
ATOM   1257  HD2 NTE B   7      34.937  57.248  37.182  1.00  0.00           H
ATOM   1258  CE  NTE B   7      32.888  56.562  37.736  1.00  0.00           C
ATOM   1259  HE1 NTE B   7      32.376  56.519  38.722  1.00  0.00           H
ATOM   1260  HE2 NTE B   7      32.739  55.576  37.246  1.00  0.00           H
ATOM   1261  OZ  NTE B   7      32.326  57.671  37.006  1.00  0.00           O
ATOM   1262  CH  NTE B   7      31.001  57.388  36.576  1.00  0.00           C
ATOM   1263  HH1 NTE B   7      30.485  57.278  37.553  1.00  0.00           H
ATOM   1264  HH2 NTE B   7      31.000  56.470  35.950  1.00  0.00           H
ATOM   1265  CT  NTE B   7      30.489  58.480  35.667  1.00  0.00           C
ATOM   1266  HT5 NTE B   7      31.158  58.564  34.784  1.00  0.00           H
ATOM   1267  HT6 NTE B   7      29.417  58.384  35.388  1.00  0.00           H
ATOM   1268  OI  NTE B   7      30.572  59.744  36.340  1.00  0.00           O
ATOM   1269  CK  NTE B   7      30.040  60.829  35.604  1.00  0.00           C
ATOM   1270  HK1 NTE B   7      30.052  61.747  36.230  1.00  0.00           H
ATOM   1271  HK2 NTE B   7      30.683  60.984  34.711  1.00  0.00           H
ATOM   1272  HK3 NTE B   7      28.984  60.650  35.308  1.00  0.00           H
ATOM   1273  C   NTE B   7      37.526  57.893  43.755  1.00  0.00           C
ATOM   1274  O   NTE B   7      38.432  57.190  44.351  1.00  0.00           O
ATOM   1275  N   NTE B   8      36.377  58.231  44.474  1.00  0.00           N
ATOM   1276  CA  NTE B   8      35.256  58.999  44.058  1.00  0.00           C
ATOM   1277  HA1 NTE B   8      34.800  59.623  44.856  1.00  0.00           H
ATOM   1278  HA2 NTE B   8      35.566  59.750  43.299  1.00  0.00           H
ATOM   1279  CA5 NTE B   8      36.380  57.753  45.802  1.00  0.00           C
ATOM   1280  HA3 NTE B   8      35.317  57.600  46.087  1.00  0.00           H
ATOM   1281  HA4 NTE B   8      36.842  56.759  45.982  1.00  0.00           H
ATOM   1282  CB  NTE B   8      36.704  58.788  46.905  1.00  0.00           C
ATOM   1283  HB1 NTE B   8      37.796  58.994  46.895  1.00  0.00           H
ATOM   1284  HB2 NTE B   8      36.188  59.744  46.674  1.00  0.00           H
ATOM   1285  OG  NTE B   8      36.272  58.293  48.142  1.00  0.00           O
ATOM   1286  CD  NTE B   8      36.526  59.209  49.235  1.00  0.00           C
ATOM   1287  HD1 NTE B   8      37.573  59.578  49.273  1.00  0.00           H
ATOM   1288  HD2 NTE B   8      35.836  60.065  49.078  1.00  0.00           H
ATOM   1289  CE  NTE B   8      36.216  58.721  50.694  1.00  0.00           C
ATOM   1290  HE1 NTE B   8      35.135  58.477  50.775  1.00  0.00           H
ATOM   1291  HE2 NTE B   8      36.520  59.595  51.308  1.00  0.00           H
ATOM   1292  OZ  NTE B   8      36.962  57.608  51.062  1.00  0.00           O
ATOM   1293  CH  NTE B   8      36.782  57.285  52.493  1.00  0.00           C
ATOM   1294  HH1 NTE B   8      37.691  56.730  52.810  1.00  0.00           H
ATOM   1295  HH2 NTE B   8      36.745  58.261  53.021  1.00  0.00           H
ATOM   1296  CT  NTE B   8      35.523  56.395  52.774  1.00  0.00           C
ATOM   1297  HT5 NTE B   8      34.627  56.861  52.310  1.00  0.00           H
ATOM   1298  HT6 NTE B   8      35.407  56.377  53.879  1.00  0.00           H
ATOM   1299  OI  NTE B   8      35.513  55.018  52.302  1.00  0.00           O
ATOM   1300  CK  NTE B   8      34.174  54.434  52.382  1.00  0.00           C
ATOM   1301  HK1 NTE B   8      33.386  55.173  52.122  1.00  0.00           H
ATOM   1302  HK2 NTE B   8      34.085  54.315  53.483  1.00  0.00           H
ATOM   1303  HK3 NTE B   8      34.058  53.479  51.826  1.00  0.00           H
ATOM   1304  C   NTE B   8      34.109  58.134  43.449  1.00  0.00           C
ATOM   1305  O   NTE B   8      34.099  56.925  43.560  1.00  0.00           O
ATOM   1306  N   NTE B   9      33.018  58.802  42.933  1.00  0.00           N
ATOM   1307  CA  NTE B   9      32.910  60.272  42.649  1.00  0.00           C
ATOM   1308  HA1 NTE B   9      33.366  60.920  43.427  1.00  0.00           H
ATOM   1309  HA2 NTE B   9      31.867  60.636  42.767  1.00  0.00           H
ATOM   1310  CA5 NTE B   9      31.854  58.010  42.463  1.00  0.00           C
ATOM   1311  HA3 NTE B   9      31.648  58.313  41.414  1.00  0.00           H
ATOM   1312  HA4 NTE B   9      32.134  56.950  42.280  1.00  0.00           H
ATOM   1313  CB  NTE B   9      30.623  58.022  43.373  1.00  0.00           C
ATOM   1314  HB1 NTE B   9      30.873  57.587  44.364  1.00  0.00           H
ATOM   1315  HB2 NTE B   9      29.808  57.384  42.969  1.00  0.00           H
ATOM   1316  OG  NTE B   9      30.133  59.317  43.594  1.00  0.00           O
ATOM   1317  CD  NTE B   9      28.870  59.248  44.198  1.00  0.00           C
ATOM   1318  HD1 NTE B   9      28.733  58.305  44.769  1.00  0.00           H
ATOM   1319  HD2 NTE B   9      28.164  59.137  43.348  1.00  0.00           H
ATOM   1320  CE  NTE B   9      28.591  60.545  44.984  1.00  0.00           C
ATOM   1321  HE1 NTE B   9      27.519  60.541  45.273  1.00  0.00           H
ATOM   1322  HE2 NTE B   9      28.746  61.425  44.323  1.00  0.00           H
ATOM   1323  OZ  NTE B   9      29.362  60.554  46.170  1.00  0.00           O
ATOM   1324  CH  NTE B   9      29.058  61.746  46.911  1.00  0.00           C
ATOM   1325  HH1 NTE B   9      28.021  61.600  47.283  1.00  0.00           H
ATOM   1326  HH2 NTE B   9      29.250  62.751  46.478  1.00  0.00           H
ATOM   1327  CT  NTE B   9      29.979  61.563  48.099  1.00  0.00           C
ATOM   1328  HT5 NTE B   9      29.649  62.315  48.848  1.00  0.00           H
ATOM   1329  HT6 NTE B   9      29.860  60.569  48.581  1.00  0.00           H
ATOM   1330  OI  NTE B   9      31.312  61.755  47.745  1.00  0.00           O
ATOM   1331  CK  NTE B   9      32.116  62.048  48.929  1.00  0.00           C
ATOM   1332  HK1 NTE B   9      31.945  63.093  49.266  1.00  0.00           H
ATOM   1333  HK2 NTE B   9      31.748  61.473  49.806  1.00  0.00           H
ATOM   1334  HK3 NTE B   9      33.215  61.969  48.787  1.00  0.00           H
ATOM   1335  C   NTE B   9      33.542  60.637  41.333  1.00  0.00           C
ATOM   1336  O   NTE B   9      34.784  60.577  41.240  1.00  0.00           O
ATOM   1337  N   NTE B  10      32.791  60.823  40.217  1.00  0.00           N
ATOM   1338  CA  NTE B  10      31.355  60.919  40.160  1.00  0.00           C
ATOM   1339  HA1 NTE B  10      30.864  60.619  39.210  1.00  0.00           H
ATOM   1340  HA2 NTE B  10      30.887  60.181  40.846  1.00  0.00           H
ATOM   1341  CA5 NTE B  10      33.463  60.657  38.931  1.00  0.00           C
ATOM   1342  HA3 NTE B  10      34.492  60.261  39.070  1.00  0.00           H
ATOM   1343  HA4 NTE B  10      33.068  59.799  38.346  1.00  0.00           H
ATOM   1344  CB  NTE B  10      33.439  61.886  38.038  1.00  0.00           C
ATOM   1345  HB1 NTE B  10      34.209  61.721  37.255  1.00  0.00           H
ATOM   1346  HB2 NTE B  10      32.414  61.849  37.611  1.00  0.00           H
ATOM   1347  OG  NTE B  10      33.646  63.125  38.631  1.00  0.00           O
ATOM   1348  CD  NTE B  10      35.025  63.412  38.957  1.00  0.00           C
ATOM   1349  HD1 NTE B  10      35.402  62.531  39.520  1.00  0.00           H
ATOM   1350  HD2 NTE B  10      35.727  63.441  38.096  1.00  0.00           H
ATOM   1351  CE  NTE B  10      35.156  64.508  40.037  1.00  0.00           C
ATOM   1352  HE1 NTE B  10      34.657  65.457  39.745  1.00  0.00           H
ATOM   1353  HE2 NTE B  10      36.178  64.913  40.200  1.00  0.00           H
ATOM   1354  OZ  NTE B  10      34.605  64.055  41.259  1.00  0.00           O
ATOM   1355  CH  NTE B  10      34.678  64.995  42.317  1.00  0.00           C
ATOM   1356  HH1 NTE B  10      35.568  64.785  42.947  1.00  0.00           H
ATOM   1357  HH2 NTE B  10      34.857  65.997  41.872  1.00  0.00           H
ATOM   1358  CT  NTE B  10      33.411  64.858  43.173  1.00  0.00           C
ATOM   1359  HT5 NTE B  10      32.481  64.851  42.565  1.00  0.00           H
ATOM   1360  HT6 NTE B  10      33.306  65.625  43.970  1.00  0.00           H
ATOM   1361  OI  NTE B  10      33.341  63.662  43.849  1.00  0.00           O
ATOM   1362  CK  NTE B  10      32.308  63.526  44.792  1.00  0.00           C
ATOM   1363  HK1 NTE B  10      32.530  64.310  45.548  1.00  0.00           H
ATOM   1364  HK2 NTE B  10      32.262  62.499  45.214  1.00  0.00           H
ATOM   1365  HK3 NTE B  10      31.315  63.756  44.350  1.00  0.00           H
ATOM   1366  C   NTE B  10      30.713  62.197  40.699  1.00  0.00           C
ATOM   1367  NT  NTE B  10      31.275  63.442  40.571  1.00  0.00           N
ATOM   1368  HT1 NTE B  10      32.188  63.522  40.171  1.00  0.00           H
ATOM   1369  HT2 NTE B  10      30.761  64.197  40.977  1.00  0.00           H
ATOM   1370  O   NTE B  10      29.575  62.132  41.141  1.00  0.00           O
ATOM   1371  N   NDC C   1      21.473  61.673  38.515  1.00  0.00           N
ATOM   1372  HN1 NDC C   1      21.085  61.650  37.597  1.00  0.00           H
ATOM   1373  HN2 NDC C   1      22.134  60.927  38.544  1.00  0.00           H
ATOM   1374  CA  NDC C   1      22.382  62.837  38.487  1.00  0.00           C
ATOM   1375  HA1 NDC C   1      22.727  62.935  37.435  1.00  0.00           H
ATOM   1376  HA2 NDC C   1      21.747  63.676  38.843  1.00  0.00           H
ATOM   1377  CA5 NDC C   1      20.317  61.603  39.449  1.00  0.00           C
ATOM   1378  HA3 NDC C   1      19.860  60.612  39.242  1.00  0.00           H
ATOM   1379  HA4 NDC C   1      20.740  61.644  40.476  1.00  0.00           H
ATOM   1380  CB  NDC C   1      19.123  62.537  39.155  1.00  0.00           C
ATOM   1381  HB1 NDC C   1      19.563  63.534  39.372  1.00  0.00           H
ATOM   1382  HB2 NDC C   1      18.801  62.518  38.092  1.00  0.00           H
ATOM   1383  CG  NDC C   1      17.837  62.216  40.041  1.00  0.00           C
ATOM   1384  HG1 NDC C   1      17.089  61.907  39.280  1.00  0.00           H
ATOM   1385  HG2 NDC C   1      18.145  61.467  40.802  1.00  0.00           H
ATOM   1386  CD  NDC C   1      17.339  63.491  40.843  1.00  0.00           C
ATOM   1387  HD1 NDC C   1      18.128  63.585  41.619  1.00  0.00           H
ATOM   1388  HD2 NDC C   1      17.293  64.356  40.148  1.00  0.00           H
ATOM   1389  CE  NDC C   1      16.000  63.242  41.489  1.00  0.00           C
ATOM   1390  HE1 NDC C   1      15.338  63.083  40.612  1.00  0.00           H
ATOM   1391  HE2 NDC C   1      15.868  62.342  42.127  1.00  0.00           H
ATOM   1392  CZ  NDC C   1      15.546  64.485  42.296  1.00  0.00           C
ATOM   1393  HZ1 NDC C   1      16.266  64.691  43.117  1.00  0.00           H
ATOM   1394  HZ2 NDC C   1      15.688  65.341  41.603  1.00  0.00           H
ATOM   1395  CH  NDC C   1      14.123  64.433  42.845  1.00  0.00           C
ATOM   1396  HH1 NDC C   1      13.414  64.275  42.004  1.00  0.00           H
ATOM   1397  HH2 NDC C   1      14.127  63.501  43.450  1.00  0.00           H
ATOM   1398  CT  NDC C   1      13.751  65.615  43.758  1.00  0.00           C
ATOM   1399  HT5 NDC C   1      14.544  65.753  44.524  1.00  0.00           H
ATOM   1400  HT6 NDC C   1      13.671  66.606  43.262  1.00  0.00           H
ATOM   1401  CI  NDC C   1      12.443  65.374  44.556  1.00  0.00           C
ATOM   1402  HI1 NDC C   1      11.709  65.214  43.737  1.00  0.00           H
ATOM   1403  HI2 NDC C   1      12.491  64.443  45.159  1.00  0.00           H
ATOM   1404  CK  NDC C   1      12.042  66.642  45.283  1.00  0.00           C
ATOM   1405  HK1 NDC C   1      11.991  67.526  44.613  1.00  0.00           H
ATOM   1406  HK2 NDC C   1      12.750  66.931  46.089  1.00  0.00           H
ATOM   1407  HK3 NDC C   1      11.068  66.474  45.789  1.00  0.00           H
ATOM   1408  C   NDC C   1      23.636  62.820  39.401  1.00  0.00           C
ATOM   1409  O   NDC C   1      24.402  61.824  39.426  1.00  0.00           O
ATOM   1410  N   NDC C   2      23.868  63.958  40.182  1.00  0.00           N
ATOM   1411  CA  NDC C   2      23.260  65.274  40.083  1.00  0.00           C
ATOM   1412  HA1 NDC C   2      24.070  66.002  40.304  1.00  0.00           H
ATOM   1413  HA2 NDC C   2      22.849  65.419  39.061  1.00  0.00           H
ATOM   1414  CA5 NDC C   2      25.199  63.960  40.879  1.00  0.00           C
ATOM   1415  HA3 NDC C   2      25.081  64.596  41.782  1.00  0.00           H
ATOM   1416  HA4 NDC C   2      25.450  62.977  41.331  1.00  0.00           H
ATOM   1417  CB  NDC C   2      26.357  64.444  39.950  1.00  0.00           C
ATOM   1418  HB1 NDC C   2      26.589  63.558  39.321  1.00  0.00           H
ATOM   1419  HB2 NDC C   2      25.975  65.364  39.458  1.00  0.00           H
ATOM   1420  CG  NDC C   2      27.610  64.600  40.796  1.00  0.00           C
ATOM   1421  HG1 NDC C   2      27.727  63.702  41.440  1.00  0.00           H
ATOM   1422  HG2 NDC C   2      28.401  64.719  40.025  1.00  0.00           H
ATOM   1423  CD  NDC C   2      27.507  65.912  41.585  1.00  0.00           C
ATOM   1424  HD1 NDC C   2      27.179  66.723  40.900  1.00  0.00           H
ATOM   1425  HD2 NDC C   2      26.701  65.750  42.333  1.00  0.00           H
ATOM   1426  CE  NDC C   2      28.630  66.384  42.451  1.00  0.00           C
ATOM   1427  HE1 NDC C   2      28.343  67.115  43.237  1.00  0.00           H
ATOM   1428  HE2 NDC C   2      28.979  65.550  43.097  1.00  0.00           H
ATOM   1429  CZ  NDC C   2      29.782  66.964  41.627  1.00  0.00           C
ATOM   1430  HZ1 NDC C   2      30.108  66.172  40.919  1.00  0.00           H
ATOM   1431  HZ2 NDC C   2      29.522  67.771  40.908  1.00  0.00           H
ATOM   1432  CH  NDC C   2      30.895  67.567  42.507  1.00  0.00           C
ATOM   1433  HH1 NDC C   2      31.347  66.795  43.166  1.00  0.00           H
ATOM   1434  HH2 NDC C   2      30.516  68.389  43.151  1.00  0.00           H
ATOM   1435  CT  NDC C   2      31.962  68.317  41.715  1.00  0.00           C
ATOM   1436  HT5 NDC C   2      32.565  67.648  41.065  1.00  0.00           H
ATOM   1437  HT6 NDC C   2      31.536  68.990  40.940  1.00  0.00           H
ATOM   1438  CI  NDC C   2      32.845  69.161  42.684  1.00  0.00           C
ATOM   1439  HI1 NDC C   2      32.093  69.936  42.942  1.00  0.00           H
ATOM   1440  HI2 NDC C   2      33.190  68.575  43.563  1.00  0.00           H
ATOM   1441  CK  NDC C   2      34.144  69.765  42.101  1.00  0.00           C
ATOM   1442  HK1 NDC C   2      33.794  70.409  41.266  1.00  0.00           H
ATOM   1443  HK2 NDC C   2      34.927  69.099  41.678  1.00  0.00           H
ATOM   1444  HK3 NDC C   2      34.553  70.470  42.856  1.00  0.00           H
ATOM   1445  C   NDC C   2      22.148  65.337  41.076  1.00  0.00           C
ATOM   1446  O   NDC C   2      21.525  64.338  41.335  1.00  0.00           O
ATOM   1447  N   NDC C   3      21.872  66.488  41.849  1.00  0.00           N
ATOM   1448  CA  NDC C   3      22.550  67.816  41.686  1.00  0.00           C
ATOM   1449  HA1 NDC C   3      22.926  67.962  40.651  1.00  0.00           H
ATOM   1450  HA2 NDC C   3      21.870  68.686  41.806  1.00  0.00           H
ATOM   1451  CA5 NDC C   3      20.738  66.538  42.710  1.00  0.00           C
ATOM   1452  HA3 NDC C   3      20.513  65.596  43.255  1.00  0.00           H
ATOM   1453  HA4 NDC C   3      20.971  67.371  43.408  1.00  0.00           H
ATOM   1454  CB  NDC C   3      19.444  67.081  42.031  1.00  0.00           C
ATOM   1455  HB1 NDC C   3      19.768  67.863  41.311  1.00  0.00           H
ATOM   1456  HB2 NDC C   3      18.978  66.231  41.490  1.00  0.00           H
ATOM   1457  CG  NDC C   3      18.475  67.751  43.016  1.00  0.00           C
ATOM   1458  HG1 NDC C   3      18.100  66.954  43.693  1.00  0.00           H
ATOM   1459  HG2 NDC C   3      19.065  68.527  43.548  1.00  0.00           H
ATOM   1460  CD  NDC C   3      17.338  68.432  42.291  1.00  0.00           C
ATOM   1461  HD1 NDC C   3      17.712  69.252  41.641  1.00  0.00           H
ATOM   1462  HD2 NDC C   3      16.851  67.693  41.619  1.00  0.00           H
ATOM   1463  CE  NDC C   3      16.262  68.930  43.242  1.00  0.00           C
ATOM   1464  HE1 NDC C   3      15.908  68.114  43.907  1.00  0.00           H
ATOM   1465  HE2 NDC C   3      16.730  69.689  43.904  1.00  0.00           H
ATOM   1466  CZ  NDC C   3      15.073  69.426  42.498  1.00  0.00           C
ATOM   1467  HZ1 NDC C   3      15.370  70.039  41.621  1.00  0.00           H
ATOM   1468  HZ2 NDC C   3      14.684  68.566  41.912  1.00  0.00           H
ATOM   1469  CH  NDC C   3      13.919  69.991  43.299  1.00  0.00           C
ATOM   1470  HH1 NDC C   3      13.582  69.263  44.068  1.00  0.00           H
ATOM   1471  HH2 NDC C   3      14.254  70.862  43.902  1.00  0.00           H
ATOM   1472  CT  NDC C   3      12.757  70.551  42.434  1.00  0.00           C
ATOM   1473  HT5 NDC C   3      13.167  71.295  41.718  1.00  0.00           H
ATOM   1474  HT6 NDC C   3      12.293  69.737  41.837  1.00  0.00           H
ATOM   1475  CI  NDC C   3      11.671  71.179  43.263  1.00  0.00           C
ATOM   1476  HI1 NDC C   3      11.285  70.500  44.054  1.00  0.00           H
ATOM   1477  HI2 NDC C   3      12.025  71.935  43.996  1.00  0.00           H
ATOM   1478  CK  NDC C   3      10.435  71.502  42.464  1.00  0.00           C
ATOM   1479  HK1 NDC C   3       9.742  70.646  42.320  1.00  0.00           H
ATOM   1480  HK2 NDC C   3      10.639  71.852  41.429  1.00  0.00           H
ATOM   1481  HK3 NDC C   3       9.853  72.264  43.025  1.00  0.00           H
ATOM   1482  C   NDC C   3      23.777  67.960  42.537  1.00  0.00           C
ATOM   1483  O   NDC C   3      24.469  66.895  42.730  1.00  0.00           O
ATOM   1484  N   NDC C   4      24.185  69.139  42.933  1.00  0.00           N
ATOM   1485  CA  NDC C   4      23.499  70.426  42.723  1.00  0.00           C
ATOM   1486  HA1 NDC C   4      24.163  71.300  42.892  1.00  0.00           H
ATOM   1487  HA2 NDC C   4      23.107  70.532  41.689  1.00  0.00           H
ATOM   1488  CA5 NDC C   4      25.496  69.229  43.515  1.00  0.00           C
ATOM   1489  HA3 NDC C   4      25.461  69.968  44.343  1.00  0.00           H
ATOM   1490  HA4 NDC C   4      25.798  68.246  43.935  1.00  0.00           H
ATOM   1491  CB  NDC C   4      26.568  69.687  42.585  1.00  0.00           C
ATOM   1492  HB1 NDC C   4      26.831  69.000  41.753  1.00  0.00           H
ATOM   1493  HB2 NDC C   4      26.195  70.574  42.029  1.00  0.00           H
ATOM   1494  CG  NDC C   4      27.857  70.144  43.240  1.00  0.00           C
ATOM   1495  HG1 NDC C   4      28.352  69.297  43.761  1.00  0.00           H
ATOM   1496  HG2 NDC C   4      28.576  70.311  42.409  1.00  0.00           H
ATOM   1497  CD  NDC C   4      27.842  71.418  44.143  1.00  0.00           C
ATOM   1498  HD1 NDC C   4      27.586  72.267  43.476  1.00  0.00           H
ATOM   1499  HD2 NDC C   4      27.119  71.317  44.981  1.00  0.00           H
ATOM   1500  CE  NDC C   4      29.279  71.753  44.730  1.00  0.00           C
ATOM   1501  HE1 NDC C   4      29.070  72.517  45.508  1.00  0.00           H
ATOM   1502  HE2 NDC C   4      29.544  70.831  45.290  1.00  0.00           H
ATOM   1503  CZ  NDC C   4      30.182  72.255  43.735  1.00  0.00           C
ATOM   1504  HZ1 NDC C   4      30.550  71.449  43.065  1.00  0.00           H
ATOM   1505  HZ2 NDC C   4      29.601  72.956  43.097  1.00  0.00           H
ATOM   1506  CH  NDC C   4      31.340  73.085  44.329  1.00  0.00           C
ATOM   1507  HH1 NDC C   4      31.915  72.440  45.028  1.00  0.00           H
ATOM   1508  HH2 NDC C   4      30.931  73.906  44.955  1.00  0.00           H
ATOM   1509  CT  NDC C   4      32.352  73.677  43.305  1.00  0.00           C
ATOM   1510  HT5 NDC C   4      32.730  72.864  42.649  1.00  0.00           H
ATOM   1511  HT6 NDC C   4      31.895  74.383  42.580  1.00  0.00           H
ATOM   1512  CI  NDC C   4      33.518  74.436  44.066  1.00  0.00           C
ATOM   1513  HI1 NDC C   4      33.878  75.150  43.294  1.00  0.00           H
ATOM   1514  HI2 NDC C   4      33.057  74.988  44.913  1.00  0.00           H
ATOM   1515  CK  NDC C   4      34.713  73.560  44.495  1.00  0.00           C
ATOM   1516  HK1 NDC C   4      34.350  72.773  45.190  1.00  0.00           H
ATOM   1517  HK2 NDC C   4      35.542  74.171  44.914  1.00  0.00           H
ATOM   1518  HK3 NDC C   4      35.006  73.025  43.566  1.00  0.00           H
ATOM   1519  C   NDC C   4      22.261  70.601  43.650  1.00  0.00           C
ATOM   1520  O   NDC C   4      21.683  69.625  44.052  1.00  0.00           O
ATOM   1521  N   NDC C   5      21.843  71.841  44.003  1.00  0.00           N
ATOM   1522  CA  NDC C   5      22.560  73.049  43.745  1.00  0.00           C
ATOM   1523  HA1 NDC C   5      23.089  73.160  42.774  1.00  0.00           H
ATOM   1524  HA2 NDC C   5      21.813  73.855  43.909  1.00  0.00           H
ATOM   1525  CA5 NDC C   5      20.564  71.982  44.801  1.00  0.00           C
ATOM   1526  HA3 NDC C   5      20.280  70.992  45.219  1.00  0.00           H
ATOM   1527  HA4 NDC C   5      20.780  72.711  45.611  1.00  0.00           H
ATOM   1528  CB  NDC C   5      19.435  72.461  43.947  1.00  0.00           C
ATOM   1529  HB1 NDC C   5      19.839  73.351  43.418  1.00  0.00           H
ATOM   1530  HB2 NDC C   5      19.106  71.714  43.194  1.00  0.00           H
ATOM   1531  CG  NDC C   5      18.140  72.760  44.752  1.00  0.00           C
ATOM   1532  HG1 NDC C   5      17.716  71.784  45.071  1.00  0.00           H
ATOM   1533  HG2 NDC C   5      18.376  73.430  45.607  1.00  0.00           H
ATOM   1534  CD  NDC C   5      17.000  73.397  43.948  1.00  0.00           C
ATOM   1535  HD1 NDC C   5      17.362  74.313  43.435  1.00  0.00           H
ATOM   1536  HD2 NDC C   5      16.695  72.616  43.218  1.00  0.00           H
ATOM   1537  CE  NDC C   5      15.776  73.763  44.803  1.00  0.00           C
ATOM   1538  HE1 NDC C   5      15.398  72.945  45.453  1.00  0.00           H
ATOM   1539  HE2 NDC C   5      16.002  74.642  45.444  1.00  0.00           H
ATOM   1540  CZ  NDC C   5      14.530  74.270  44.002  1.00  0.00           C
ATOM   1541  HZ1 NDC C   5      14.998  74.913  43.226  1.00  0.00           H
ATOM   1542  HZ2 NDC C   5      14.168  73.415  43.392  1.00  0.00           H
ATOM   1543  CH  NDC C   5      13.419  74.842  44.874  1.00  0.00           C
ATOM   1544  HH1 NDC C   5      13.025  74.135  45.635  1.00  0.00           H
ATOM   1545  HH2 NDC C   5      13.878  75.680  45.441  1.00  0.00           H
ATOM   1546  CT  NDC C   5      12.219  75.421  44.103  1.00  0.00           C
ATOM   1547  HT5 NDC C   5      12.397  76.458  43.745  1.00  0.00           H
ATOM   1548  HT6 NDC C   5      11.817  74.782  43.289  1.00  0.00           H
ATOM   1549  CI  NDC C   5      11.051  75.680  45.138  1.00  0.00           C
ATOM   1550  HI1 NDC C   5      10.739  74.716  45.593  1.00  0.00           H
ATOM   1551  HI2 NDC C   5      11.462  76.315  45.952  1.00  0.00           H
ATOM   1552  CK  NDC C   5       9.790  76.366  44.593  1.00  0.00           C
ATOM   1553  HK1 NDC C   5       9.302  75.655  43.892  1.00  0.00           H
ATOM   1554  HK2 NDC C   5       9.961  77.353  44.111  1.00  0.00           H
ATOM   1555  HK3 NDC C   5       9.014  76.538  45.370  1.00  0.00           H
ATOM   1556  C   NDC C   5      23.598  73.240  44.858  1.00  0.00           C
ATOM   1557  O   NDC C   5      24.258  72.258  45.279  1.00  0.00           O
ATOM   1558  N   NDC C   6      24.003  74.517  45.160  1.00  0.00           N
ATOM   1559  CA  NDC C   6      23.364  75.742  44.822  1.00  0.00           C
ATOM   1560  HA1 NDC C   6      24.079  76.590  44.882  1.00  0.00           H
ATOM   1561  HA2 NDC C   6      22.987  75.659  43.780  1.00  0.00           H
ATOM   1562  CA5 NDC C   6      25.113  74.674  46.103  1.00  0.00           C
ATOM   1563  HA3 NDC C   6      24.880  75.496  46.814  1.00  0.00           H
ATOM   1564  HA4 NDC C   6      25.229  73.844  46.833  1.00  0.00           H
ATOM   1565  CB  NDC C   6      26.372  75.102  45.352  1.00  0.00           C
ATOM   1566  HB1 NDC C   6      26.686  74.192  44.796  1.00  0.00           H
ATOM   1567  HB2 NDC C   6      26.159  75.830  44.541  1.00  0.00           H
ATOM   1568  CG  NDC C   6      27.557  75.583  46.290  1.00  0.00           C
ATOM   1569  HG1 NDC C   6      27.190  76.397  46.951  1.00  0.00           H
ATOM   1570  HG2 NDC C   6      27.965  74.698  46.825  1.00  0.00           H
ATOM   1571  CD  NDC C   6      28.724  76.220  45.460  1.00  0.00           C
ATOM   1572  HD1 NDC C   6      29.077  75.514  44.678  1.00  0.00           H
ATOM   1573  HD2 NDC C   6      28.298  77.056  44.865  1.00  0.00           H
ATOM   1574  CE  NDC C   6      29.897  76.646  46.311  1.00  0.00           C
ATOM   1575  HE1 NDC C   6      29.506  77.515  46.882  1.00  0.00           H
ATOM   1576  HE2 NDC C   6      30.108  75.799  46.999  1.00  0.00           H
ATOM   1577  CZ  NDC C   6      31.089  76.999  45.433  1.00  0.00           C
ATOM   1578  HZ1 NDC C   6      31.456  76.118  44.863  1.00  0.00           H
ATOM   1579  HZ2 NDC C   6      30.701  77.723  44.684  1.00  0.00           H
ATOM   1580  CH  NDC C   6      32.232  77.678  46.144  1.00  0.00           C
ATOM   1581  HH1 NDC C   6      32.759  76.998  46.848  1.00  0.00           H
ATOM   1582  HH2 NDC C   6      31.793  78.472  46.785  1.00  0.00           H
ATOM   1583  CT  NDC C   6      33.298  78.171  45.177  1.00  0.00           C
ATOM   1584  HT5 NDC C   6      33.815  77.399  44.567  1.00  0.00           H
ATOM   1585  HT6 NDC C   6      32.664  78.720  44.448  1.00  0.00           H
ATOM   1586  CI  NDC C   6      34.361  79.090  45.896  1.00  0.00           C
ATOM   1587  HI1 NDC C   6      33.773  79.824  46.487  1.00  0.00           H
ATOM   1588  HI2 NDC C   6      34.978  78.415  46.528  1.00  0.00           H
ATOM   1589  CK  NDC C   6      35.205  79.751  44.856  1.00  0.00           C
ATOM   1590  HK1 NDC C   6      35.725  78.994  44.231  1.00  0.00           H
ATOM   1591  HK2 NDC C   6      36.015  80.215  45.460  1.00  0.00           H
ATOM   1592  HK3 NDC C   6      34.823  80.391  44.032  1.00  0.00           H
ATOM   1593  C   NDC C   6      22.190  75.929  45.743  1.00  0.00           C
ATOM   1594  O   NDC C   6      21.476  75.035  46.121  1.00  0.00           O
ATOM   1595  N   NDC C   7      21.715  77.217  45.970  1.00  0.00           N
ATOM   1596  CA  NDC C   7      22.469  78.412  45.619  1.00  0.00           C
ATOM   1597  HA1 NDC C   7      22.962  78.259  44.635  1.00  0.00           H
ATOM   1598  HA2 NDC C   7      21.718  79.202  45.399  1.00  0.00           H
ATOM   1599  CA5 NDC C   7      20.453  77.371  46.787  1.00  0.00           C
ATOM   1600  HA3 NDC C   7      20.404  76.413  47.348  1.00  0.00           H
ATOM   1601  HA4 NDC C   7      20.531  78.314  47.370  1.00  0.00           H
ATOM   1602  CB  NDC C   7      19.209  77.632  45.976  1.00  0.00           C
ATOM   1603  HB1 NDC C   7      19.472  78.434  45.253  1.00  0.00           H
ATOM   1604  HB2 NDC C   7      19.178  76.691  45.386  1.00  0.00           H
ATOM   1605  CG  NDC C   7      17.946  77.920  46.772  1.00  0.00           C
ATOM   1606  HG1 NDC C   7      17.693  76.909  47.156  1.00  0.00           H
ATOM   1607  HG2 NDC C   7      18.031  78.691  47.569  1.00  0.00           H
ATOM   1608  CD  NDC C   7      16.829  78.342  45.863  1.00  0.00           C
ATOM   1609  HD1 NDC C   7      17.260  79.162  45.250  1.00  0.00           H
ATOM   1610  HD2 NDC C   7      16.539  77.514  45.181  1.00  0.00           H
ATOM   1611  CE  NDC C   7      15.658  78.822  46.667  1.00  0.00           C
ATOM   1612  HE1 NDC C   7      15.384  77.898  47.220  1.00  0.00           H
ATOM   1613  HE2 NDC C   7      16.026  79.681  47.268  1.00  0.00           H
ATOM   1614  CZ  NDC C   7      14.507  79.242  45.826  1.00  0.00           C
ATOM   1615  HZ1 NDC C   7      14.863  79.995  45.091  1.00  0.00           H
ATOM   1616  HZ2 NDC C   7      14.014  78.417  45.268  1.00  0.00           H
ATOM   1617  CH  NDC C   7      13.318  79.804  46.668  1.00  0.00           C
ATOM   1618  HH1 NDC C   7      12.888  79.038  47.348  1.00  0.00           H
ATOM   1619  HH2 NDC C   7      13.737  80.612  47.305  1.00  0.00           H
ATOM   1620  CT  NDC C   7      12.065  80.215  45.761  1.00  0.00           C
ATOM   1621  HT5 NDC C   7      12.450  80.999  45.074  1.00  0.00           H
ATOM   1622  HT6 NDC C   7      11.797  79.246  45.289  1.00  0.00           H
ATOM   1623  CI  NDC C   7      10.840  80.768  46.538  1.00  0.00           C
ATOM   1624  HI1 NDC C   7      10.619  80.178  47.453  1.00  0.00           H
ATOM   1625  HI2 NDC C   7      11.199  81.746  46.925  1.00  0.00           H
ATOM   1626  CK  NDC C   7       9.574  80.841  45.623  1.00  0.00           C
ATOM   1627  HK1 NDC C   7       8.764  81.330  46.205  1.00  0.00           H
ATOM   1628  HK2 NDC C   7       9.158  79.822  45.475  1.00  0.00           H
ATOM   1629  HK3 NDC C   7       9.719  81.363  44.652  1.00  0.00           H
ATOM   1630  C   NDC C   7      23.515  78.817  46.655  1.00  0.00           C
ATOM   1631  O   NDC C   7      24.329  78.016  47.071  1.00  0.00           O
ATOM   1632  N   NDC C   8      23.828  80.164  46.793  1.00  0.00           N
ATOM   1633  CA  NDC C   8      23.007  81.257  46.244  1.00  0.00           C
ATOM   1634  HA1 NDC C   8      23.621  82.169  46.088  1.00  0.00           H
ATOM   1635  HA2 NDC C   8      22.687  81.122  45.189  1.00  0.00           H
ATOM   1636  CA5 NDC C   8      24.965  80.587  47.530  1.00  0.00           C
ATOM   1637  HA3 NDC C   8      24.803  81.547  48.066  1.00  0.00           H
ATOM   1638  HA4 NDC C   8      25.097  79.862  48.361  1.00  0.00           H
ATOM   1639  CB  NDC C   8      26.164  80.653  46.646  1.00  0.00           C
ATOM   1640  HB1 NDC C   8      26.103  79.812  45.922  1.00  0.00           H
ATOM   1641  HB2 NDC C   8      26.173  81.589  46.048  1.00  0.00           H
ATOM   1642  CG  NDC C   8      27.515  80.601  47.346  1.00  0.00           C
ATOM   1643  HG1 NDC C   8      27.508  81.335  48.181  1.00  0.00           H
ATOM   1644  HG2 NDC C   8      27.721  79.599  47.780  1.00  0.00           H
ATOM   1645  CD  NDC C   8      28.657  81.025  46.457  1.00  0.00           C
ATOM   1646  HD1 NDC C   8      28.831  80.269  45.661  1.00  0.00           H
ATOM   1647  HD2 NDC C   8      28.305  81.914  45.891  1.00  0.00           H
ATOM   1648  CE  NDC C   8      29.939  81.516  47.165  1.00  0.00           C
ATOM   1649  HE1 NDC C   8      29.516  82.466  47.556  1.00  0.00           H
ATOM   1650  HE2 NDC C   8      30.266  80.907  48.036  1.00  0.00           H
ATOM   1651  CZ  NDC C   8      31.104  81.792  46.146  1.00  0.00           C
ATOM   1652  HZ1 NDC C   8      31.470  80.832  45.725  1.00  0.00           H
ATOM   1653  HZ2 NDC C   8      30.678  82.415  45.331  1.00  0.00           H
ATOM   1654  CH  NDC C   8      32.159  82.640  46.873  1.00  0.00           C
ATOM   1655  HH1 NDC C   8      32.698  82.012  47.615  1.00  0.00           H
ATOM   1656  HH2 NDC C   8      31.713  83.417  47.529  1.00  0.00           H
ATOM   1657  CT  NDC C   8      33.283  83.245  45.956  1.00  0.00           C
ATOM   1658  HT5 NDC C   8      33.659  82.449  45.279  1.00  0.00           H
ATOM   1659  HT6 NDC C   8      32.714  83.998  45.368  1.00  0.00           H
ATOM   1660  CI  NDC C   8      34.401  84.004  46.631  1.00  0.00           C
ATOM   1661  HI1 NDC C   8      34.961  84.640  45.913  1.00  0.00           H
ATOM   1662  HI2 NDC C   8      34.027  84.705  47.408  1.00  0.00           H
ATOM   1663  CK  NDC C   8      35.512  83.110  47.311  1.00  0.00           C
ATOM   1664  HK1 NDC C   8      36.207  83.808  47.824  1.00  0.00           H
ATOM   1665  HK2 NDC C   8      36.141  82.569  46.572  1.00  0.00           H
ATOM   1666  HK3 NDC C   8      35.257  82.451  48.169  1.00  0.00           H
ATOM   1667  C   NDC C   8      21.822  81.639  47.082  1.00  0.00           C
ATOM   1668  O   NDC C   8      21.122  80.762  47.534  1.00  0.00           O
ATOM   1669  N   NDC C   9      21.464  82.921  47.288  1.00  0.00           N
ATOM   1670  CA  NDC C   9      22.196  84.084  46.688  1.00  0.00           C
ATOM   1671  HA1 NDC C   9      22.266  83.826  45.610  1.00  0.00           H
ATOM   1672  HA2 NDC C   9      21.616  85.031  46.637  1.00  0.00           H
ATOM   1673  CA5 NDC C   9      20.157  83.198  48.037  1.00  0.00           C
ATOM   1674  HA3 NDC C   9      20.012  82.487  48.878  1.00  0.00           H
ATOM   1675  HA4 NDC C   9      20.208  84.208  48.496  1.00  0.00           H
ATOM   1676  CB  NDC C   9      18.999  83.310  47.061  1.00  0.00           C
ATOM   1677  HB1 NDC C   9      19.309  84.102  46.346  1.00  0.00           H
ATOM   1678  HB2 NDC C   9      18.744  82.315  46.637  1.00  0.00           H
ATOM   1679  CG  NDC C   9      17.756  83.790  47.782  1.00  0.00           C
ATOM   1680  HG1 NDC C   9      17.610  83.080  48.624  1.00  0.00           H
ATOM   1681  HG2 NDC C   9      17.910  84.840  48.112  1.00  0.00           H
ATOM   1682  CD  NDC C   9      16.534  83.726  46.834  1.00  0.00           C
ATOM   1683  HD1 NDC C   9      16.769  84.269  45.894  1.00  0.00           H
ATOM   1684  HD2 NDC C   9      16.410  82.644  46.616  1.00  0.00           H
ATOM   1685  CE  NDC C   9      15.206  84.162  47.393  1.00  0.00           C
ATOM   1686  HE1 NDC C   9      14.968  83.384  48.149  1.00  0.00           H
ATOM   1687  HE2 NDC C   9      15.306  85.170  47.849  1.00  0.00           H
ATOM   1688  CZ  NDC C   9      14.126  84.120  46.274  1.00  0.00           C
ATOM   1689  HZ1 NDC C   9      14.330  84.919  45.529  1.00  0.00           H
ATOM   1690  HZ2 NDC C   9      14.171  83.178  45.687  1.00  0.00           H
ATOM   1691  CH  NDC C   9      12.688  84.330  46.738  1.00  0.00           C
ATOM   1692  HH1 NDC C   9      12.435  83.673  47.597  1.00  0.00           H
ATOM   1693  HH2 NDC C   9      12.594  85.369  47.120  1.00  0.00           H
ATOM   1694  CT  NDC C   9      11.722  84.277  45.567  1.00  0.00           C
ATOM   1695  HT5 NDC C   9      12.086  84.779  44.644  1.00  0.00           H
ATOM   1696  HT6 NDC C   9      11.560  83.198  45.357  1.00  0.00           H
ATOM   1697  CI  NDC C   9      10.393  84.913  45.922  1.00  0.00           C
ATOM   1698  HI1 NDC C   9      10.047  84.410  46.850  1.00  0.00           H
ATOM   1699  HI2 NDC C   9      10.515  86.016  45.962  1.00  0.00           H
ATOM   1700  CK  NDC C   9       9.280  84.696  44.915  1.00  0.00           C
ATOM   1701  HK1 NDC C   9       8.319  84.905  45.431  1.00  0.00           H
ATOM   1702  HK2 NDC C   9       9.365  83.734  44.365  1.00  0.00           H
ATOM   1703  HK3 NDC C   9       9.372  85.389  44.051  1.00  0.00           H
ATOM   1704  C   NDC C   9      23.460  84.372  47.415  1.00  0.00           C
ATOM   1705  O   NDC C   9      23.812  83.691  48.405  1.00  0.00           O
ATOM   1706  N   NDC C  10      24.160  85.506  47.106  1.00  0.00           N
ATOM   1707  CA  NDC C  10      23.837  86.443  46.028  1.00  0.00           C
ATOM   1708  HA1 NDC C  10      24.738  87.021  45.730  1.00  0.00           H
ATOM   1709  HA2 NDC C  10      23.424  85.864  45.175  1.00  0.00           H
ATOM   1710  CA5 NDC C  10      25.398  85.752  47.795  1.00  0.00           C
ATOM   1711  HA3 NDC C  10      25.659  86.829  47.867  1.00  0.00           H
ATOM   1712  HA4 NDC C  10      25.383  85.297  48.808  1.00  0.00           H
ATOM   1713  CB  NDC C  10      26.612  84.973  47.095  1.00  0.00           C
ATOM   1714  HB1 NDC C  10      26.437  83.886  47.240  1.00  0.00           H
ATOM   1715  HB2 NDC C  10      26.752  85.252  46.029  1.00  0.00           H
ATOM   1716  CG  NDC C  10      27.922  85.246  47.901  1.00  0.00           C
ATOM   1717  HG1 NDC C  10      27.778  85.135  48.997  1.00  0.00           H
ATOM   1718  HG2 NDC C  10      28.590  84.402  47.626  1.00  0.00           H
ATOM   1719  CD  NDC C  10      28.666  86.579  47.536  1.00  0.00           C
ATOM   1720  HD1 NDC C  10      28.711  86.693  46.432  1.00  0.00           H
ATOM   1721  HD2 NDC C  10      28.060  87.472  47.799  1.00  0.00           H
ATOM   1722  CE  NDC C  10      30.153  86.656  47.993  1.00  0.00           C
ATOM   1723  HE1 NDC C  10      30.131  86.581  49.102  1.00  0.00           H
ATOM   1724  HE2 NDC C  10      30.627  85.743  47.574  1.00  0.00           H
ATOM   1725  CZ  NDC C  10      30.795  88.012  47.666  1.00  0.00           C
ATOM   1726  HZ1 NDC C  10      30.582  88.297  46.614  1.00  0.00           H
ATOM   1727  HZ2 NDC C  10      30.489  88.834  48.348  1.00  0.00           H
ATOM   1728  CH  NDC C  10      32.274  87.715  47.723  1.00  0.00           C
ATOM   1729  HH1 NDC C  10      32.633  86.881  47.083  1.00  0.00           H
ATOM   1730  HH2 NDC C  10      32.500  87.411  48.768  1.00  0.00           H
ATOM   1731  CT  NDC C  10      33.116  88.921  47.476  1.00  0.00           C
ATOM   1732  HT5 NDC C  10      32.973  89.165  46.402  1.00  0.00           H
ATOM   1733  HT6 NDC C  10      32.769  89.764  48.111  1.00  0.00           H
ATOM   1734  CI  NDC C  10      34.490  88.636  47.796  1.00  0.00           C
ATOM   1735  HI1 NDC C  10      34.454  88.593  48.906  1.00  0.00           H
ATOM   1736  HI2 NDC C  10      34.920  87.712  47.353  1.00  0.00           H
ATOM   1737  CK  NDC C  10      35.374  89.822  47.287  1.00  0.00           C
ATOM   1738  HK1 NDC C  10      36.407  89.858  47.695  1.00  0.00           H
ATOM   1739  HK2 NDC C  10      34.974  90.857  47.348  1.00  0.00           H
ATOM   1740  HK3 NDC C  10      35.523  89.616  46.206  1.00  0.00           H
ATOM   1741  C   NDC C  10      22.869  87.558  46.451  1.00  0.00           C
ATOM   1742  O   NDC C  10      22.601  87.657  47.640  1.00  0.00           O
ATOM   1743  N   NTE C   1      22.290  88.411  45.480  1.00  0.00           N
ATOM   1744  CA  NTE C   1      22.541  88.234  44.067  1.00  0.00           C
ATOM   1745  HA1 NTE C   1      21.598  88.519  43.554  1.00  0.00           H
ATOM   1746  HA2 NTE C   1      22.791  87.177  43.834  1.00  0.00           H
ATOM   1747  CA5 NTE C   1      21.655  89.594  45.896  1.00  0.00           C
ATOM   1748  HA3 NTE C   1      21.692  89.691  47.002  1.00  0.00           H
ATOM   1749  HA4 NTE C   1      22.210  90.450  45.455  1.00  0.00           H
ATOM   1750  CB  NTE C   1      20.115  89.740  45.602  1.00  0.00           C
ATOM   1751  HB1 NTE C   1      20.028  89.505  44.519  1.00  0.00           H
ATOM   1752  HB2 NTE C   1      19.934  90.819  45.796  1.00  0.00           H
ATOM   1753  OG  NTE C   1      19.330  88.872  46.435  1.00  0.00           O
ATOM   1754  CD  NTE C   1      17.893  88.951  46.127  1.00  0.00           C
ATOM   1755  HD1 NTE C   1      17.755  88.973  45.025  1.00  0.00           H
ATOM   1756  HD2 NTE C   1      17.494  89.905  46.534  1.00  0.00           H
ATOM   1757  CE  NTE C   1      17.161  87.635  46.599  1.00  0.00           C
ATOM   1758  HE1 NTE C   1      17.628  86.716  46.184  1.00  0.00           H
ATOM   1759  HE2 NTE C   1      16.156  87.531  46.135  1.00  0.00           H
ATOM   1760  OZ  NTE C   1      17.020  87.454  47.981  1.00  0.00           O
ATOM   1761  CH  NTE C   1      16.149  88.392  48.603  1.00  0.00           C
ATOM   1762  HH1 NTE C   1      16.425  89.432  48.325  1.00  0.00           H
ATOM   1763  HH2 NTE C   1      16.259  88.332  49.707  1.00  0.00           H
ATOM   1764  CT  NTE C   1      14.666  88.280  48.237  1.00  0.00           C
ATOM   1765  HT5 NTE C   1      14.417  87.202  48.340  1.00  0.00           H
ATOM   1766  HT6 NTE C   1      14.029  88.944  48.859  1.00  0.00           H
ATOM   1767  OI  NTE C   1      14.434  88.742  46.899  1.00  0.00           O
ATOM   1768  CK  NTE C   1      13.060  88.655  46.568  1.00  0.00           C
ATOM   1769  HK1 NTE C   1      12.680  87.612  46.625  1.00  0.00           H
ATOM   1770  HK2 NTE C   1      12.439  89.318  47.207  1.00  0.00           H
ATOM   1771  HK3 NTE C   1      12.986  89.016  45.520  1.00  0.00           H
ATOM   1772  C   NTE C   1      23.676  89.145  43.634  1.00  0.00           C
ATOM   1773  O   NTE C   1      24.779  89.022  44.175  1.00  0.00           O
ATOM   1774  N   NTE C   2      23.549  90.202  42.806  1.00  0.00           N
ATOM   1775  CA  NTE C   2      22.318  90.570  42.107  1.00  0.00           C
ATOM   1776  HA1 NTE C   2      22.533  91.043  41.124  1.00  0.00           H
ATOM   1777  HA2 NTE C   2      21.743  89.674  41.790  1.00  0.00           H
ATOM   1778  CA5 NTE C   2      24.670  91.045  42.517  1.00  0.00           C
ATOM   1779  HA3 NTE C   2      24.260  92.044  42.257  1.00  0.00           H
ATOM   1780  HA4 NTE C   2      25.261  91.181  43.447  1.00  0.00           H
ATOM   1781  CB  NTE C   2      25.583  90.562  41.442  1.00  0.00           C
ATOM   1782  HB1 NTE C   2      26.168  89.659  41.716  1.00  0.00           H
ATOM   1783  HB2 NTE C   2      24.868  90.421  40.603  1.00  0.00           H
ATOM   1784  OG  NTE C   2      26.520  91.611  41.200  1.00  0.00           O
ATOM   1785  CD  NTE C   2      27.481  91.223  40.208  1.00  0.00           C
ATOM   1786  HD1 NTE C   2      27.752  90.155  40.347  1.00  0.00           H
ATOM   1787  HD2 NTE C   2      27.181  91.393  39.152  1.00  0.00           H
ATOM   1788  CE  NTE C   2      28.683  92.070  40.332  1.00  0.00           C
ATOM   1789  HE1 NTE C   2      28.899  92.162  41.418  1.00  0.00           H
ATOM   1790  HE2 NTE C   2      28.577  93.097  39.922  1.00  0.00           H
ATOM   1791  OZ  NTE C   2      29.828  91.479  39.749  1.00  0.00           O
ATOM   1792  CH  NTE C   2      30.974  92.150  40.106  1.00  0.00           C
ATOM   1793  HH1 NTE C   2      30.968  93.208  39.767  1.00  0.00           H
ATOM   1794  HH2 NTE C   2      31.041  92.137  41.215  1.00  0.00           H
ATOM   1795  CT  NTE C   2      32.167  91.535  39.347  1.00  0.00           C
ATOM   1796  HT5 NTE C   2      32.060  90.431  39.285  1.00  0.00           H
ATOM   1797  HT6 NTE C   2      33.141  91.728  39.844  1.00  0.00           H
ATOM   1798  OI  NTE C   2      32.323  92.058  38.060  1.00  0.00           O
ATOM   1799  CK  NTE C   2      33.321  91.409  37.298  1.00  0.00           C
ATOM   1800  HK1 NTE C   2      33.708  92.015  36.451  1.00  0.00           H
ATOM   1801  HK2 NTE C   2      32.873  90.538  36.774  1.00  0.00           H
ATOM   1802  HK3 NTE C   2      34.111  90.934  37.918  1.00  0.00           H
ATOM   1803  C   NTE C   2      21.405  91.568  42.825  1.00  0.00           C
ATOM   1804  O   NTE C   2      21.757  92.051  43.899  1.00  0.00           O
ATOM   1805  N   NTE C   3      20.114  91.638  42.403  1.00  0.00           N
ATOM   1806  CA  NTE C   3      19.775  91.516  40.986  1.00  0.00           C
ATOM   1807  HA1 NTE C   3      18.689  91.667  40.803  1.00  0.00           H
ATOM   1808  HA2 NTE C   3      20.037  90.502  40.615  1.00  0.00           H
ATOM   1809  CA5 NTE C   3      19.066  92.244  43.267  1.00  0.00           C
ATOM   1810  HA3 NTE C   3      19.479  92.324  44.296  1.00  0.00           H
ATOM   1811  HA4 NTE C   3      18.854  93.318  43.077  1.00  0.00           H
ATOM   1812  CB  NTE C   3      17.682  91.521  43.217  1.00  0.00           C
ATOM   1813  HB1 NTE C   3      17.734  90.411  43.239  1.00  0.00           H
ATOM   1814  HB2 NTE C   3      17.176  91.851  42.285  1.00  0.00           H
ATOM   1815  OG  NTE C   3      16.880  91.837  44.345  1.00  0.00           O
ATOM   1816  CD  NTE C   3      15.588  91.249  44.227  1.00  0.00           C
ATOM   1817  HD1 NTE C   3      15.685  90.191  43.902  1.00  0.00           H
ATOM   1818  HD2 NTE C   3      15.101  91.753  43.364  1.00  0.00           H
ATOM   1819  CE  NTE C   3      14.662  91.529  45.434  1.00  0.00           C
ATOM   1820  HE1 NTE C   3      15.083  91.091  46.364  1.00  0.00           H
ATOM   1821  HE2 NTE C   3      13.620  91.147  45.379  1.00  0.00           H
ATOM   1822  OZ  NTE C   3      14.508  92.914  45.434  1.00  0.00           O
ATOM   1823  CH  NTE C   3      13.819  93.356  46.653  1.00  0.00           C
ATOM   1824  HH1 NTE C   3      14.386  93.315  47.608  1.00  0.00           H
ATOM   1825  HH2 NTE C   3      12.895  92.756  46.796  1.00  0.00           H
ATOM   1826  CT  NTE C   3      13.464  94.828  46.512  1.00  0.00           C
ATOM   1827  HT5 NTE C   3      12.775  94.856  45.641  1.00  0.00           H
ATOM   1828  HT6 NTE C   3      12.934  95.309  47.362  1.00  0.00           H
ATOM   1829  OI  NTE C   3      14.556  95.641  46.336  1.00  0.00           O
ATOM   1830  CK  NTE C   3      14.210  96.862  45.706  1.00  0.00           C
ATOM   1831  HK1 NTE C   3      13.738  96.723  44.710  1.00  0.00           H
ATOM   1832  HK2 NTE C   3      13.563  97.437  46.402  1.00  0.00           H
ATOM   1833  HK3 NTE C   3      15.125  97.455  45.494  1.00  0.00           H
ATOM   1834  C   NTE C   3      20.476  92.532  40.082  1.00  0.00           C
ATOM   1835  O   NTE C   3      21.380  93.248  40.511  1.00  0.00           O
ATOM   1836  N   NTE C   4      20.249  92.445  38.706  1.00  0.00           N
ATOM   1837  CA  NTE C   4      19.426  91.402  38.051  1.00  0.00           C
ATOM   1838  HA1 NTE C   4      19.549  91.476  36.950  1.00  0.00           H
ATOM   1839  HA2 NTE C   4      19.803  90.372  38.227  1.00  0.00           H
ATOM   1840  CA5 NTE C   4      20.918  93.388  37.869  1.00  0.00           C
ATOM   1841  HA3 NTE C   4      21.760  93.949  38.327  1.00  0.00           H
ATOM   1842  HA4 NTE C   4      21.426  92.971  36.974  1.00  0.00           H
ATOM   1843  CB  NTE C   4      19.812  94.289  37.334  1.00  0.00           C
ATOM   1844  HB1 NTE C   4      19.325  93.670  36.550  1.00  0.00           H
ATOM   1845  HB2 NTE C   4      18.982  94.451  38.055  1.00  0.00           H
ATOM   1846  OG  NTE C   4      20.205  95.553  36.785  1.00  0.00           O
ATOM   1847  CD  NTE C   4      21.070  95.421  35.678  1.00  0.00           C
ATOM   1848  HD1 NTE C   4      22.134  95.249  35.946  1.00  0.00           H
ATOM   1849  HD2 NTE C   4      20.710  94.540  35.104  1.00  0.00           H
ATOM   1850  CE  NTE C   4      21.007  96.602  34.684  1.00  0.00           C
ATOM   1851  HE1 NTE C   4      21.891  96.591  34.011  1.00  0.00           H
ATOM   1852  HE2 NTE C   4      21.137  97.530  35.280  1.00  0.00           H
ATOM   1853  OZ  NTE C   4      19.823  96.597  33.909  1.00  0.00           O
ATOM   1854  CH  NTE C   4      19.821  97.576  32.871  1.00  0.00           C
ATOM   1855  HH1 NTE C   4      20.094  98.572  33.282  1.00  0.00           H
ATOM   1856  HH2 NTE C   4      20.699  97.365  32.223  1.00  0.00           H
ATOM   1857  CT  NTE C   4      18.580  97.546  31.979  1.00  0.00           C
ATOM   1858  HT5 NTE C   4      18.626  98.408  31.280  1.00  0.00           H
ATOM   1859  HT6 NTE C   4      17.751  97.721  32.699  1.00  0.00           H
ATOM   1860  OI  NTE C   4      18.396  96.357  31.147  1.00  0.00           O
ATOM   1861  CK  NTE C   4      17.013  96.001  30.925  1.00  0.00           C
ATOM   1862  HK1 NTE C   4      16.951  95.261  30.099  1.00  0.00           H
ATOM   1863  HK2 NTE C   4      16.608  96.984  30.605  1.00  0.00           H
ATOM   1864  HK3 NTE C   4      16.534  95.496  31.791  1.00  0.00           H
ATOM   1865  C   NTE C   4      17.909  91.567  38.280  1.00  0.00           C
ATOM   1866  O   NTE C   4      17.579  92.689  38.658  1.00  0.00           O
ATOM   1867  N   NTE C   5      17.022  90.745  37.724  1.00  0.00           N
ATOM   1868  CA  NTE C   5      17.327  89.357  37.386  1.00  0.00           C
ATOM   1869  HA1 NTE C   5      16.456  88.703  37.609  1.00  0.00           H
ATOM   1870  HA2 NTE C   5      18.232  88.968  37.900  1.00  0.00           H
ATOM   1871  CA5 NTE C   5      15.694  91.340  37.405  1.00  0.00           C
ATOM   1872  HA3 NTE C   5      15.676  92.450  37.359  1.00  0.00           H
ATOM   1873  HA4 NTE C   5      15.347  90.975  36.415  1.00  0.00           H
ATOM   1874  CB  NTE C   5      14.658  90.892  38.395  1.00  0.00           C
ATOM   1875  HB1 NTE C   5      14.519  89.797  38.266  1.00  0.00           H
ATOM   1876  HB2 NTE C   5      13.692  91.361  38.112  1.00  0.00           H
ATOM   1877  OG  NTE C   5      14.966  91.344  39.751  1.00  0.00           O
ATOM   1878  CD  NTE C   5      13.785  91.483  40.602  1.00  0.00           C
ATOM   1879  HD1 NTE C   5      12.996  92.102  40.123  1.00  0.00           H
ATOM   1880  HD2 NTE C   5      14.159  91.960  41.533  1.00  0.00           H
ATOM   1881  CE  NTE C   5      13.155  90.147  41.055  1.00  0.00           C
ATOM   1882  HE1 NTE C   5      12.834  89.624  40.129  1.00  0.00           H
ATOM   1883  HE2 NTE C   5      12.295  90.483  41.673  1.00  0.00           H
ATOM   1884  OZ  NTE C   5      14.025  89.379  41.904  1.00  0.00           O
ATOM   1885  CH  NTE C   5      13.362  88.210  42.302  1.00  0.00           C
ATOM   1886  HH1 NTE C   5      13.062  87.685  41.370  1.00  0.00           H
ATOM   1887  HH2 NTE C   5      12.396  88.465  42.789  1.00  0.00           H
ATOM   1888  CT  NTE C   5      14.138  87.319  43.281  1.00  0.00           C
ATOM   1889  HT5 NTE C   5      14.399  87.929  44.172  1.00  0.00           H
ATOM   1890  HT6 NTE C   5      13.523  86.451  43.603  1.00  0.00           H
ATOM   1891  OI  NTE C   5      15.377  86.888  42.725  1.00  0.00           O
ATOM   1892  CK  NTE C   5      16.039  85.894  43.481  1.00  0.00           C
ATOM   1893  HK1 NTE C   5      17.001  85.663  42.975  1.00  0.00           H
ATOM   1894  HK2 NTE C   5      16.323  86.185  44.515  1.00  0.00           H
ATOM   1895  HK3 NTE C   5      15.386  84.998  43.418  1.00  0.00           H
ATOM   1896  C   NTE C   5      17.676  89.223  35.878  1.00  0.00           C
ATOM   1897  O   NTE C   5      18.331  90.172  35.323  1.00  0.00           O
ATOM   1898  N   NTE C   6      17.131  88.161  35.133  1.00  0.00           N
ATOM   1899  CA  NTE C   6      16.309  87.109  35.611  1.00  0.00           C
ATOM   1900  HA1 NTE C   6      16.563  86.187  35.046  1.00  0.00           H
ATOM   1901  HA2 NTE C   6      16.623  86.888  36.654  1.00  0.00           H
ATOM   1902  CA5 NTE C   6      17.399  88.119  33.670  1.00  0.00           C
ATOM   1903  HA3 NTE C   6      16.418  88.146  33.148  1.00  0.00           H
ATOM   1904  HA4 NTE C   6      17.940  88.971  33.206  1.00  0.00           H
ATOM   1905  CB  NTE C   6      18.094  86.818  33.147  1.00  0.00           C
ATOM   1906  HB1 NTE C   6      17.500  85.907  33.376  1.00  0.00           H
ATOM   1907  HB2 NTE C   6      18.172  86.757  32.040  1.00  0.00           H
ATOM   1908  OG  NTE C   6      19.356  86.614  33.745  1.00  0.00           O
ATOM   1909  CD  NTE C   6      19.811  85.256  33.466  1.00  0.00           C
ATOM   1910  HD1 NTE C   6      20.685  85.288  34.151  1.00  0.00           H
ATOM   1911  HD2 NTE C   6      19.070  84.550  33.898  1.00  0.00           H
ATOM   1912  CE  NTE C   6      20.184  84.809  32.024  1.00  0.00           C
ATOM   1913  HE1 NTE C   6      20.821  83.903  32.111  1.00  0.00           H
ATOM   1914  HE2 NTE C   6      20.865  85.605  31.655  1.00  0.00           H
ATOM   1915  OZ  NTE C   6      18.988  84.496  31.296  1.00  0.00           O
ATOM   1916  CH  NTE C   6      19.299  83.965  30.068  1.00  0.00           C
ATOM   1917  HH1 NTE C   6      19.353  84.816  29.356  1.00  0.00           H
ATOM   1918  HH2 NTE C   6      20.298  83.479  30.050  1.00  0.00           H
ATOM   1919  CT  NTE C   6      18.233  82.971  29.574  1.00  0.00           C
ATOM   1920  HT5 NTE C   6      17.791  82.431  30.439  1.00  0.00           H
ATOM   1921  HT6 NTE C   6      18.790  82.140  29.091  1.00  0.00           H
ATOM   1922  OI  NTE C   6      17.291  83.634  28.721  1.00  0.00           O
ATOM   1923  CK  NTE C   6      16.295  82.672  28.422  1.00  0.00           C
ATOM   1924  HK1 NTE C   6      16.667  81.705  28.021  1.00  0.00           H
ATOM   1925  HK2 NTE C   6      15.591  83.131  27.695  1.00  0.00           H
ATOM   1926  HK3 NTE C   6      15.783  82.321  29.343  1.00  0.00           H
ATOM   1927  C   NTE C   6      14.748  87.401  35.793  1.00  0.00           C
ATOM   1928  O   NTE C   6      14.435  88.599  35.821  1.00  0.00           O
ATOM   1929  N   NTE C   7      13.874  86.464  36.283  1.00  0.00           N
ATOM   1930  CA  NTE C   7      14.098  85.047  36.581  1.00  0.00           C
ATOM   1931  HA1 NTE C   7      13.324  84.708  37.302  1.00  0.00           H
ATOM   1932  HA2 NTE C   7      15.130  84.979  36.985  1.00  0.00           H
ATOM   1933  CA5 NTE C   7      12.605  87.060  36.641  1.00  0.00           C
ATOM   1934  HA3 NTE C   7      11.976  86.369  37.243  1.00  0.00           H
ATOM   1935  HA4 NTE C   7      12.763  87.914  37.334  1.00  0.00           H
ATOM   1936  CB  NTE C   7      11.619  87.594  35.542  1.00  0.00           C
ATOM   1937  HB1 NTE C   7      11.455  86.688  34.921  1.00  0.00           H
ATOM   1938  HB2 NTE C   7      11.999  88.453  34.948  1.00  0.00           H
ATOM   1939  OG  NTE C   7      10.401  87.979  36.151  1.00  0.00           O
ATOM   1940  CD  NTE C   7       9.363  88.032  35.155  1.00  0.00           C
ATOM   1941  HD1 NTE C   7       9.799  88.433  34.215  1.00  0.00           H
ATOM   1942  HD2 NTE C   7       8.555  88.753  35.403  1.00  0.00           H
ATOM   1943  CE  NTE C   7       8.628  86.665  34.847  1.00  0.00           C
ATOM   1944  HE1 NTE C   7       9.370  85.845  34.950  1.00  0.00           H
ATOM   1945  HE2 NTE C   7       8.260  86.670  33.798  1.00  0.00           H
ATOM   1946  OZ  NTE C   7       7.473  86.498  35.609  1.00  0.00           O
ATOM   1947  CH  NTE C   7       7.781  86.100  36.953  1.00  0.00           C
ATOM   1948  HH1 NTE C   7       8.289  86.936  37.479  1.00  0.00           H
ATOM   1949  HH2 NTE C   7       8.407  85.190  36.836  1.00  0.00           H
ATOM   1950  CT  NTE C   7       6.571  85.852  37.846  1.00  0.00           C
ATOM   1951  HT5 NTE C   7       6.412  86.779  38.436  1.00  0.00           H
ATOM   1952  HT6 NTE C   7       5.659  85.799  37.214  1.00  0.00           H
ATOM   1953  OI  NTE C   7       6.654  84.650  38.613  1.00  0.00           O
ATOM   1954  CK  NTE C   7       5.554  84.523  39.515  1.00  0.00           C
ATOM   1955  HK1 NTE C   7       5.602  85.335  40.272  1.00  0.00           H
ATOM   1956  HK2 NTE C   7       4.599  84.560  38.948  1.00  0.00           H
ATOM   1957  HK3 NTE C   7       5.597  83.555  40.059  1.00  0.00           H
ATOM   1958  C   NTE C   7      13.920  84.350  35.237  1.00  0.00           C
ATOM   1959  O   NTE C   7      14.199  84.977  34.198  1.00  0.00           O
ATOM   1960  N   NTE C   8      13.743  83.009  35.224  1.00  0.00           N
ATOM   1961  CA  NTE C   8      13.598  82.143  36.390  1.00  0.00           C
ATOM   1962  HA1 NTE C   8      14.217  81.227  36.277  1.00  0.00           H
ATOM   1963  HA2 NTE C   8      13.893  82.621  37.348  1.00  0.00           H
ATOM   1964  CA5 NTE C   8      13.697  82.341  33.932  1.00  0.00           C
ATOM   1965  HA3 NTE C   8      12.948  81.521  33.901  1.00  0.00           H
ATOM   1966  HA4 NTE C   8      13.399  82.977  33.070  1.00  0.00           H
ATOM   1967  CB  NTE C   8      15.015  81.565  33.412  1.00  0.00           C
ATOM   1968  HB1 NTE C   8      15.864  82.279  33.336  1.00  0.00           H
ATOM   1969  HB2 NTE C   8      15.227  80.828  34.216  1.00  0.00           H
ATOM   1970  OG  NTE C   8      14.923  81.011  32.088  1.00  0.00           O
ATOM   1971  CD  NTE C   8      14.917  79.624  31.976  1.00  0.00           C
ATOM   1972  HD1 NTE C   8      15.496  79.085  32.756  1.00  0.00           H
ATOM   1973  HD2 NTE C   8      13.883  79.223  32.031  1.00  0.00           H
ATOM   1974  CE  NTE C   8      15.525  79.151  30.635  1.00  0.00           C
ATOM   1975  HE1 NTE C   8      15.892  78.106  30.731  1.00  0.00           H
ATOM   1976  HE2 NTE C   8      16.450  79.748  30.479  1.00  0.00           H
ATOM   1977  OZ  NTE C   8      14.617  79.439  29.583  1.00  0.00           O
ATOM   1978  CH  NTE C   8      14.977  78.669  28.420  1.00  0.00           C
ATOM   1979  HH1 NTE C   8      15.955  78.985  27.999  1.00  0.00           H
ATOM   1980  HH2 NTE C   8      15.121  77.587  28.624  1.00  0.00           H
ATOM   1981  CT  NTE C   8      14.122  78.772  27.144  1.00  0.00           C
ATOM   1982  HT5 NTE C   8      14.814  78.659  26.281  1.00  0.00           H
ATOM   1983  HT6 NTE C   8      13.730  79.811  27.162  1.00  0.00           H
ATOM   1984  OI  NTE C   8      13.000  78.006  26.840  1.00  0.00           O
ATOM   1985  CK  NTE C   8      12.356  78.640  25.749  1.00  0.00           C
ATOM   1986  HK1 NTE C   8      12.154  79.705  25.991  1.00  0.00           H
ATOM   1987  HK2 NTE C   8      11.434  78.171  25.342  1.00  0.00           H
ATOM   1988  HK3 NTE C   8      13.141  78.629  24.963  1.00  0.00           H
ATOM   1989  C   NTE C   8      12.180  81.578  36.687  1.00  0.00           C
ATOM   1990  O   NTE C   8      11.324  82.460  36.727  1.00  0.00           O
ATOM   1991  N   NTE C   9      11.877  80.276  37.100  1.00  0.00           N
ATOM   1992  CA  NTE C   9      12.842  79.242  37.465  1.00  0.00           C
ATOM   1993  HA1 NTE C   9      12.501  78.542  38.257  1.00  0.00           H
ATOM   1994  HA2 NTE C   9      13.769  79.574  37.978  1.00  0.00           H
ATOM   1995  CA5 NTE C   9      10.528  79.918  37.537  1.00  0.00           C
ATOM   1996  HA3 NTE C   9      10.468  79.846  38.644  1.00  0.00           H
ATOM   1997  HA4 NTE C   9       9.796  80.719  37.297  1.00  0.00           H
ATOM   1998  CB  NTE C   9       9.891  78.678  36.929  1.00  0.00           C
ATOM   1999  HB1 NTE C   9      10.658  77.881  37.021  1.00  0.00           H
ATOM   2000  HB2 NTE C   9       9.544  78.810  35.882  1.00  0.00           H
ATOM   2001  OG  NTE C   9       8.758  78.332  37.671  1.00  0.00           O
ATOM   2002  CD  NTE C   9       7.978  77.361  37.001  1.00  0.00           C
ATOM   2003  HD1 NTE C   9       8.702  76.571  36.707  1.00  0.00           H
ATOM   2004  HD2 NTE C   9       7.430  77.813  36.147  1.00  0.00           H
ATOM   2005  CE  NTE C   9       6.920  76.668  37.871  1.00  0.00           C
ATOM   2006  HE1 NTE C   9       7.304  76.165  38.784  1.00  0.00           H
ATOM   2007  HE2 NTE C   9       6.511  75.923  37.156  1.00  0.00           H
ATOM   2008  OZ  NTE C   9       5.929  77.620  38.364  1.00  0.00           O
ATOM   2009  CH  NTE C   9       4.733  77.684  37.580  1.00  0.00           C
ATOM   2010  HH1 NTE C   9       4.236  76.694  37.493  1.00  0.00           H
ATOM   2011  HH2 NTE C   9       4.908  78.046  36.544  1.00  0.00           H
ATOM   2012  CT  NTE C   9       3.699  78.512  38.347  1.00  0.00           C
ATOM   2013  HT5 NTE C   9       2.697  78.279  37.929  1.00  0.00           H
ATOM   2014  HT6 NTE C   9       3.636  78.194  39.409  1.00  0.00           H
ATOM   2015  OI  NTE C   9       3.961  79.886  38.246  1.00  0.00           O
ATOM   2016  CK  NTE C   9       2.963  80.573  38.939  1.00  0.00           C
ATOM   2017  HK1 NTE C   9       3.233  81.647  38.856  1.00  0.00           H
ATOM   2018  HK2 NTE C   9       1.938  80.290  38.619  1.00  0.00           H
ATOM   2019  HK3 NTE C   9       3.028  80.236  39.996  1.00  0.00           H
ATOM   2020  C   NTE C   9      13.296  78.507  36.243  1.00  0.00           C
ATOM   2021  O   NTE C   9      12.894  78.898  35.175  1.00  0.00           O
ATOM   2022  N   NTE C  10      14.218  77.467  36.239  1.00  0.00           N
ATOM   2023  CA  NTE C  10      15.056  77.210  37.390  1.00  0.00           C
ATOM   2024  HA1 NTE C  10      14.590  77.426  38.375  1.00  0.00           H
ATOM   2025  HA2 NTE C  10      15.094  76.100  37.432  1.00  0.00           H
ATOM   2026  CA5 NTE C  10      14.542  76.856  34.909  1.00  0.00           C
ATOM   2027  HA3 NTE C  10      14.212  77.477  34.049  1.00  0.00           H
ATOM   2028  HA4 NTE C  10      15.637  76.890  34.722  1.00  0.00           H
ATOM   2029  CB  NTE C  10      13.893  75.507  34.794  1.00  0.00           C
ATOM   2030  HB1 NTE C  10      12.827  75.644  35.073  1.00  0.00           H
ATOM   2031  HB2 NTE C  10      13.915  75.151  33.742  1.00  0.00           H
ATOM   2032  OG  NTE C  10      14.516  74.471  35.554  1.00  0.00           O
ATOM   2033  CD  NTE C  10      14.290  73.121  35.064  1.00  0.00           C
ATOM   2034  HD1 NTE C  10      13.216  73.104  34.781  1.00  0.00           H
ATOM   2035  HD2 NTE C  10      14.775  73.126  34.064  1.00  0.00           H
ATOM   2036  CE  NTE C  10      14.707  72.068  36.050  1.00  0.00           C
ATOM   2037  HE1 NTE C  10      14.349  71.030  35.881  1.00  0.00           H
ATOM   2038  HE2 NTE C  10      14.261  72.358  37.025  1.00  0.00           H
ATOM   2039  OZ  NTE C  10      16.133  72.053  36.253  1.00  0.00           O
ATOM   2040  CH  NTE C  10      16.851  71.413  35.150  1.00  0.00           C
ATOM   2041  HH1 NTE C  10      16.362  70.434  34.959  1.00  0.00           H
ATOM   2042  HH2 NTE C  10      16.841  71.935  34.170  1.00  0.00           H
ATOM   2043  CT  NTE C  10      18.318  71.218  35.605  1.00  0.00           C
ATOM   2044  HT5 NTE C  10      18.806  70.454  34.963  1.00  0.00           H
ATOM   2045  HT6 NTE C  10      18.280  70.819  36.642  1.00  0.00           H
ATOM   2046  OI  NTE C  10      19.053  72.446  35.645  1.00  0.00           O
ATOM   2047  CK  NTE C  10      20.412  72.131  35.758  1.00  0.00           C
ATOM   2048  HK1 NTE C  10      20.792  71.783  34.774  1.00  0.00           H
ATOM   2049  HK2 NTE C  10      20.645  71.428  36.587  1.00  0.00           H
ATOM   2050  HK3 NTE C  10      20.885  73.134  35.831  1.00  0.00           H
ATOM   2051  C   NTE C  10      16.375  77.922  37.395  1.00  0.00           C
ATOM   2052  NT  NTE C  10      17.548  77.311  37.059  1.00  0.00           N
ATOM   2053  HT1 NTE C  10      18.375  77.842  36.878  1.00  0.00           H
ATOM   2054  HT2 NTE C  10      17.462  76.389  36.680  1.00  0.00           H
ATOM   2055  O   NTE C  10      16.422  79.128  37.590  1.00  0.00           O
ATOM   2056  N   NDC D   1      48.161  94.222  48.290  1.00  0.00           N
ATOM   2057  HN1 NDC D   1      47.907  94.901  48.975  1.00  0.00           H
ATOM   2058  HN2 NDC D   1      48.569  94.943  47.735  1.00  0.00           H
ATOM   2059  CA  NDC D   1      49.137  93.354  48.758  1.00  0.00           C
ATOM   2060  HA1 NDC D   1      49.862  93.903  49.396  1.00  0.00           H
ATOM   2061  HA2 NDC D   1      48.652  92.506  49.288  1.00  0.00           H
ATOM   2062  CA5 NDC D   1      46.969  93.624  47.592  1.00  0.00           C
ATOM   2063  HA3 NDC D   1      46.269  94.429  47.282  1.00  0.00           H
ATOM   2064  HA4 NDC D   1      47.177  93.138  46.615  1.00  0.00           H
ATOM   2065  CB  NDC D   1      46.147  92.580  48.377  1.00  0.00           C
ATOM   2066  HB1 NDC D   1      46.740  91.659  48.563  1.00  0.00           H
ATOM   2067  HB2 NDC D   1      45.996  93.103  49.346  1.00  0.00           H
ATOM   2068  CG  NDC D   1      44.774  92.337  47.731  1.00  0.00           C
ATOM   2069  HG1 NDC D   1      44.324  93.281  47.356  1.00  0.00           H
ATOM   2070  HG2 NDC D   1      44.965  91.832  46.759  1.00  0.00           H
ATOM   2071  CD  NDC D   1      43.806  91.525  48.559  1.00  0.00           C
ATOM   2072  HD1 NDC D   1      44.298  90.603  48.937  1.00  0.00           H
ATOM   2073  HD2 NDC D   1      43.538  92.009  49.523  1.00  0.00           H
ATOM   2074  CE  NDC D   1      42.592  91.168  47.820  1.00  0.00           C
ATOM   2075  HE1 NDC D   1      42.008  92.019  47.410  1.00  0.00           H
ATOM   2076  HE2 NDC D   1      42.859  90.466  47.002  1.00  0.00           H
ATOM   2077  CZ  NDC D   1      41.723  90.254  48.684  1.00  0.00           C
ATOM   2078  HZ1 NDC D   1      42.294  89.388  49.082  1.00  0.00           H
ATOM   2079  HZ2 NDC D   1      41.294  90.801  49.550  1.00  0.00           H
ATOM   2080  CH  NDC D   1      40.488  89.604  47.906  1.00  0.00           C
ATOM   2081  HH1 NDC D   1      39.741  90.379  47.631  1.00  0.00           H
ATOM   2082  HH2 NDC D   1      40.968  89.095  47.043  1.00  0.00           H
ATOM   2083  CT  NDC D   1      39.701  88.695  48.886  1.00  0.00           C
ATOM   2084  HT5 NDC D   1      40.241  88.063  49.624  1.00  0.00           H
ATOM   2085  HT6 NDC D   1      39.023  89.422  49.381  1.00  0.00           H
ATOM   2086  CI  NDC D   1      38.839  87.789  48.076  1.00  0.00           C
ATOM   2087  HI1 NDC D   1      38.199  88.372  47.380  1.00  0.00           H
ATOM   2088  HI2 NDC D   1      39.474  87.078  47.506  1.00  0.00           H
ATOM   2089  CK  NDC D   1      37.976  86.835  48.897  1.00  0.00           C
ATOM   2090  HK1 NDC D   1      37.553  87.325  49.800  1.00  0.00           H
ATOM   2091  HK2 NDC D   1      38.434  85.969  49.421  1.00  0.00           H
ATOM   2092  HK3 NDC D   1      37.214  86.503  48.159  1.00  0.00           H
ATOM   2093  C   NDC D   1      49.957  92.984  47.624  1.00  0.00           C
ATOM   2094  O   NDC D   1      50.454  93.811  46.873  1.00  0.00           O
ATOM   2095  N   NDC D   2      50.448  91.688  47.641  1.00  0.00           N
ATOM   2096  CA  NDC D   2      49.605  90.577  48.004  1.00  0.00           C
ATOM   2097  HA1 NDC D   2      50.288  89.755  48.307  1.00  0.00           H
ATOM   2098  HA2 NDC D   2      49.044  90.675  48.958  1.00  0.00           H
ATOM   2099  CA5 NDC D   2      51.591  91.347  46.883  1.00  0.00           C
ATOM   2100  HA3 NDC D   2      51.531  90.383  46.333  1.00  0.00           H
ATOM   2101  HA4 NDC D   2      51.899  92.095  46.122  1.00  0.00           H
ATOM   2102  CB  NDC D   2      52.788  91.194  47.842  1.00  0.00           C
ATOM   2103  HB1 NDC D   2      53.183  92.204  48.082  1.00  0.00           H
ATOM   2104  HB2 NDC D   2      52.449  90.684  48.770  1.00  0.00           H
ATOM   2105  CG  NDC D   2      53.886  90.406  47.173  1.00  0.00           C
ATOM   2106  HG1 NDC D   2      53.471  89.522  46.644  1.00  0.00           H
ATOM   2107  HG2 NDC D   2      54.277  91.028  46.340  1.00  0.00           H
ATOM   2108  CD  NDC D   2      54.985  89.872  48.158  1.00  0.00           C
ATOM   2109  HD1 NDC D   2      55.568  90.761  48.481  1.00  0.00           H
ATOM   2110  HD2 NDC D   2      54.526  89.448  49.077  1.00  0.00           H
ATOM   2111  CE  NDC D   2      55.913  88.735  47.620  1.00  0.00           C
ATOM   2112  HE1 NDC D   2      55.334  87.793  47.512  1.00  0.00           H
ATOM   2113  HE2 NDC D   2      56.256  88.923  46.580  1.00  0.00           H
ATOM   2114  CZ  NDC D   2      57.095  88.368  48.481  1.00  0.00           C
ATOM   2115  HZ1 NDC D   2      57.818  89.204  48.365  1.00  0.00           H
ATOM   2116  HZ2 NDC D   2      56.822  88.134  49.532  1.00  0.00           H
ATOM   2117  CH  NDC D   2      57.939  87.307  47.804  1.00  0.00           C
ATOM   2118  HH1 NDC D   2      58.379  87.702  46.864  1.00  0.00           H
ATOM   2119  HH2 NDC D   2      57.284  86.487  47.439  1.00  0.00           H
ATOM   2120  CT  NDC D   2      58.866  86.604  48.814  1.00  0.00           C
ATOM   2121  HT5 NDC D   2      59.560  87.352  49.254  1.00  0.00           H
ATOM   2122  HT6 NDC D   2      58.227  86.305  49.673  1.00  0.00           H
ATOM   2123  CI  NDC D   2      59.546  85.363  48.219  1.00  0.00           C
ATOM   2124  HI1 NDC D   2      58.745  84.682  47.859  1.00  0.00           H
ATOM   2125  HI2 NDC D   2      60.117  85.726  47.338  1.00  0.00           H
ATOM   2126  CK  NDC D   2      60.422  84.620  49.253  1.00  0.00           C
ATOM   2127  HK1 NDC D   2      60.514  83.560  48.935  1.00  0.00           H
ATOM   2128  HK2 NDC D   2      59.903  84.542  50.232  1.00  0.00           H
ATOM   2129  HK3 NDC D   2      61.436  85.051  49.401  1.00  0.00           H
ATOM   2130  C   NDC D   2      48.644  90.026  46.945  1.00  0.00           C
ATOM   2131  O   NDC D   2      48.151  90.794  46.163  1.00  0.00           O
ATOM   2132  N   NDC D   3      48.316  88.707  46.960  1.00  0.00           N
ATOM   2133  CA  NDC D   3      49.095  87.630  47.633  1.00  0.00           C
ATOM   2134  HA1 NDC D   3      49.455  87.868  48.657  1.00  0.00           H
ATOM   2135  HA2 NDC D   3      48.453  86.747  47.839  1.00  0.00           H
ATOM   2136  CA5 NDC D   3      47.139  88.366  46.190  1.00  0.00           C
ATOM   2137  HA3 NDC D   3      46.840  89.123  45.433  1.00  0.00           H
ATOM   2138  HA4 NDC D   3      47.325  87.457  45.578  1.00  0.00           H
ATOM   2139  CB  NDC D   3      45.958  88.113  47.168  1.00  0.00           C
ATOM   2140  HB1 NDC D   3      46.307  87.332  47.877  1.00  0.00           H
ATOM   2141  HB2 NDC D   3      45.734  89.077  47.671  1.00  0.00           H
ATOM   2142  CG  NDC D   3      44.725  87.480  46.484  1.00  0.00           C
ATOM   2143  HG1 NDC D   3      44.266  88.279  45.863  1.00  0.00           H
ATOM   2144  HG2 NDC D   3      45.138  86.661  45.857  1.00  0.00           H
ATOM   2145  CD  NDC D   3      43.703  86.824  47.371  1.00  0.00           C
ATOM   2146  HD1 NDC D   3      44.267  86.150  48.051  1.00  0.00           H
ATOM   2147  HD2 NDC D   3      43.104  87.564  47.944  1.00  0.00           H
ATOM   2148  CE  NDC D   3      42.760  85.858  46.556  1.00  0.00           C
ATOM   2149  HE1 NDC D   3      42.105  86.332  45.794  1.00  0.00           H
ATOM   2150  HE2 NDC D   3      43.290  85.090  45.953  1.00  0.00           H
ATOM   2151  CZ  NDC D   3      41.803  85.038  47.499  1.00  0.00           C
ATOM   2152  HZ1 NDC D   3      42.561  84.638  48.206  1.00  0.00           H
ATOM   2153  HZ2 NDC D   3      41.175  85.796  48.015  1.00  0.00           H
ATOM   2154  CH  NDC D   3      41.057  83.917  46.825  1.00  0.00           C
ATOM   2155  HH1 NDC D   3      40.349  84.457  46.162  1.00  0.00           H
ATOM   2156  HH2 NDC D   3      41.714  83.221  46.261  1.00  0.00           H
ATOM   2157  CT  NDC D   3      40.280  83.124  47.908  1.00  0.00           C
ATOM   2158  HT5 NDC D   3      41.115  83.071  48.640  1.00  0.00           H
ATOM   2159  HT6 NDC D   3      39.401  83.695  48.277  1.00  0.00           H
ATOM   2160  CI  NDC D   3      39.702  81.763  47.432  1.00  0.00           C
ATOM   2161  HI1 NDC D   3      39.105  82.026  46.533  1.00  0.00           H
ATOM   2162  HI2 NDC D   3      40.516  81.059  47.154  1.00  0.00           H
ATOM   2163  CK  NDC D   3      38.644  81.164  48.470  1.00  0.00           C
ATOM   2164  HK1 NDC D   3      38.003  82.002  48.818  1.00  0.00           H
ATOM   2165  HK2 NDC D   3      39.229  80.794  49.339  1.00  0.00           H
ATOM   2166  HK3 NDC D   3      38.121  80.332  47.952  1.00  0.00           H
ATOM   2167  C   NDC D   3      50.251  87.254  46.796  1.00  0.00           C
ATOM   2168  O   NDC D   3      50.823  88.086  46.134  1.00  0.00           O
ATOM   2169  N   NDC D   4      50.708  85.970  46.793  1.00  0.00           N
ATOM   2170  CA  NDC D   4      49.920  84.804  47.319  1.00  0.00           C
ATOM   2171  HA1 NDC D   4      50.673  84.095  47.723  1.00  0.00           H
ATOM   2172  HA2 NDC D   4      49.337  85.034  48.236  1.00  0.00           H
ATOM   2173  CA5 NDC D   4      51.906  85.670  45.989  1.00  0.00           C
ATOM   2174  HA3 NDC D   4      51.708  84.795  45.334  1.00  0.00           H
ATOM   2175  HA4 NDC D   4      52.305  86.548  45.435  1.00  0.00           H
ATOM   2176  CB  NDC D   4      52.989  85.251  47.009  1.00  0.00           C
ATOM   2177  HB1 NDC D   4      53.255  86.145  47.612  1.00  0.00           H
ATOM   2178  HB2 NDC D   4      52.644  84.470  47.720  1.00  0.00           H
ATOM   2179  CG  NDC D   4      54.164  84.573  46.292  1.00  0.00           C
ATOM   2180  HG1 NDC D   4      53.783  83.937  45.464  1.00  0.00           H
ATOM   2181  HG2 NDC D   4      54.849  85.305  45.814  1.00  0.00           H
ATOM   2182  CD  NDC D   4      54.975  83.646  47.188  1.00  0.00           C
ATOM   2183  HD1 NDC D   4      55.517  84.210  47.977  1.00  0.00           H
ATOM   2184  HD2 NDC D   4      54.198  83.055  47.718  1.00  0.00           H
ATOM   2185  CE  NDC D   4      55.883  82.507  46.605  1.00  0.00           C
ATOM   2186  HE1 NDC D   4      55.372  81.610  46.195  1.00  0.00           H
ATOM   2187  HE2 NDC D   4      56.510  82.963  45.810  1.00  0.00           H
ATOM   2188  CZ  NDC D   4      56.858  81.900  47.638  1.00  0.00           C
ATOM   2189  HZ1 NDC D   4      57.312  82.613  48.360  1.00  0.00           H
ATOM   2190  HZ2 NDC D   4      56.427  81.162  48.348  1.00  0.00           H
ATOM   2191  CH  NDC D   4      57.924  81.157  46.844  1.00  0.00           C
ATOM   2192  HH1 NDC D   4      58.472  81.751  46.082  1.00  0.00           H
ATOM   2193  HH2 NDC D   4      57.478  80.290  46.310  1.00  0.00           H
ATOM   2194  CT  NDC D   4      59.004  80.694  47.776  1.00  0.00           C
ATOM   2195  HT5 NDC D   4      59.304  81.628  48.297  1.00  0.00           H
ATOM   2196  HT6 NDC D   4      58.586  79.934  48.471  1.00  0.00           H
ATOM   2197  CI  NDC D   4      60.244  80.095  47.014  1.00  0.00           C
ATOM   2198  HI1 NDC D   4      59.952  79.112  46.586  1.00  0.00           H
ATOM   2199  HI2 NDC D   4      60.559  80.728  46.158  1.00  0.00           H
ATOM   2200  CK  NDC D   4      61.306  79.731  48.101  1.00  0.00           C
ATOM   2201  HK1 NDC D   4      61.891  80.567  48.540  1.00  0.00           H
ATOM   2202  HK2 NDC D   4      62.079  79.030  47.717  1.00  0.00           H
ATOM   2203  HK3 NDC D   4      60.816  79.218  48.956  1.00  0.00           H
ATOM   2204  C   NDC D   4      48.965  84.267  46.281  1.00  0.00           C
ATOM   2205  O   NDC D   4      48.317  85.076  45.663  1.00  0.00           O
ATOM   2206  N   NDC D   5      48.592  82.959  46.316  1.00  0.00           N
ATOM   2207  CA  NDC D   5      49.300  81.845  46.873  1.00  0.00           C
ATOM   2208  HA1 NDC D   5      49.720  82.178  47.846  1.00  0.00           H
ATOM   2209  HA2 NDC D   5      48.673  80.937  47.004  1.00  0.00           H
ATOM   2210  CA5 NDC D   5      47.439  82.569  45.537  1.00  0.00           C
ATOM   2211  HA3 NDC D   5      47.011  83.399  44.936  1.00  0.00           H
ATOM   2212  HA4 NDC D   5      47.795  81.820  44.797  1.00  0.00           H
ATOM   2213  CB  NDC D   5      46.230  81.971  46.367  1.00  0.00           C
ATOM   2214  HB1 NDC D   5      46.576  81.351  47.222  1.00  0.00           H
ATOM   2215  HB2 NDC D   5      45.620  82.769  46.842  1.00  0.00           H
ATOM   2216  CG  NDC D   5      45.291  81.006  45.615  1.00  0.00           C
ATOM   2217  HG1 NDC D   5      44.577  81.554  44.964  1.00  0.00           H
ATOM   2218  HG2 NDC D   5      45.852  80.276  44.992  1.00  0.00           H
ATOM   2219  CD  NDC D   5      44.387  80.204  46.595  1.00  0.00           C
ATOM   2220  HD1 NDC D   5      44.963  79.686  47.391  1.00  0.00           H
ATOM   2221  HD2 NDC D   5      43.806  80.986  47.129  1.00  0.00           H
ATOM   2222  CE  NDC D   5      43.383  79.286  45.872  1.00  0.00           C
ATOM   2223  HE1 NDC D   5      42.722  79.757  45.114  1.00  0.00           H
ATOM   2224  HE2 NDC D   5      43.881  78.451  45.335  1.00  0.00           H
ATOM   2225  CZ  NDC D   5      42.353  78.624  46.874  1.00  0.00           C
ATOM   2226  HZ1 NDC D   5      42.886  77.898  47.524  1.00  0.00           H
ATOM   2227  HZ2 NDC D   5      41.840  79.424  47.449  1.00  0.00           H
ATOM   2228  CH  NDC D   5      41.156  77.843  46.147  1.00  0.00           C
ATOM   2229  HH1 NDC D   5      40.721  78.397  45.289  1.00  0.00           H
ATOM   2230  HH2 NDC D   5      41.612  76.885  45.818  1.00  0.00           H
ATOM   2231  CT  NDC D   5      39.900  77.617  47.060  1.00  0.00           C
ATOM   2232  HT5 NDC D   5      40.131  76.905  47.880  1.00  0.00           H
ATOM   2233  HT6 NDC D   5      39.558  78.602  47.445  1.00  0.00           H
ATOM   2234  CI  NDC D   5      38.745  76.928  46.291  1.00  0.00           C
ATOM   2235  HI1 NDC D   5      38.517  77.427  45.326  1.00  0.00           H
ATOM   2236  HI2 NDC D   5      38.957  75.851  46.116  1.00  0.00           H
ATOM   2237  CK  NDC D   5      37.482  77.024  47.141  1.00  0.00           C
ATOM   2238  HK1 NDC D   5      36.582  76.793  46.533  1.00  0.00           H
ATOM   2239  HK2 NDC D   5      37.376  78.082  47.462  1.00  0.00           H
ATOM   2240  HK3 NDC D   5      37.619  76.373  48.031  1.00  0.00           H
ATOM   2241  C   NDC D   5      50.549  81.416  46.061  1.00  0.00           C
ATOM   2242  O   NDC D   5      51.180  82.353  45.557  1.00  0.00           O
ATOM   2243  N   NDC D   6      50.918  80.115  45.959  1.00  0.00           N
ATOM   2244  CA  NDC D   6      50.226  78.900  46.553  1.00  0.00           C
ATOM   2245  HA1 NDC D   6      50.824  77.972  46.430  1.00  0.00           H
ATOM   2246  HA2 NDC D   6      49.996  79.045  47.630  1.00  0.00           H
ATOM   2247  CA5 NDC D   6      52.090  79.829  45.150  1.00  0.00           C
ATOM   2248  HA3 NDC D   6      51.801  78.976  44.500  1.00  0.00           H
ATOM   2249  HA4 NDC D   6      52.429  80.708  44.561  1.00  0.00           H
ATOM   2250  CB  NDC D   6      53.227  79.332  45.982  1.00  0.00           C
ATOM   2251  HB1 NDC D   6      53.774  80.152  46.493  1.00  0.00           H
ATOM   2252  HB2 NDC D   6      52.777  78.661  46.744  1.00  0.00           H
ATOM   2253  CG  NDC D   6      54.173  78.404  45.206  1.00  0.00           C
ATOM   2254  HG1 NDC D   6      53.617  77.807  44.452  1.00  0.00           H
ATOM   2255  HG2 NDC D   6      54.872  79.079  44.668  1.00  0.00           H
ATOM   2256  CD  NDC D   6      55.006  77.618  46.186  1.00  0.00           C
ATOM   2257  HD1 NDC D   6      55.405  78.359  46.911  1.00  0.00           H
ATOM   2258  HD2 NDC D   6      54.333  76.802  46.525  1.00  0.00           H
ATOM   2259  CE  NDC D   6      56.164  76.986  45.519  1.00  0.00           C
ATOM   2260  HE1 NDC D   6      55.882  76.109  44.899  1.00  0.00           H
ATOM   2261  HE2 NDC D   6      56.510  77.765  44.806  1.00  0.00           H
ATOM   2262  CZ  NDC D   6      57.276  76.497  46.455  1.00  0.00           C
ATOM   2263  HZ1 NDC D   6      57.644  77.296  47.133  1.00  0.00           H
ATOM   2264  HZ2 NDC D   6      56.857  75.659  47.052  1.00  0.00           H
ATOM   2265  CH  NDC D   6      58.562  75.912  45.848  1.00  0.00           C
ATOM   2266  HH1 NDC D   6      58.876  76.646  45.075  1.00  0.00           H
ATOM   2267  HH2 NDC D   6      58.323  74.981  45.290  1.00  0.00           H
ATOM   2268  CT  NDC D   6      59.723  75.837  46.878  1.00  0.00           C
ATOM   2269  HT5 NDC D   6      59.977  76.810  47.350  1.00  0.00           H
ATOM   2270  HT6 NDC D   6      59.376  75.161  47.688  1.00  0.00           H
ATOM   2271  CI  NDC D   6      61.090  75.385  46.295  1.00  0.00           C
ATOM   2272  HI1 NDC D   6      61.241  75.785  45.270  1.00  0.00           H
ATOM   2273  HI2 NDC D   6      61.929  75.637  46.979  1.00  0.00           H
ATOM   2274  CK  NDC D   6      61.170  73.835  46.148  1.00  0.00           C
ATOM   2275  HK1 NDC D   6      61.131  73.397  47.168  1.00  0.00           H
ATOM   2276  HK2 NDC D   6      62.193  73.674  45.745  1.00  0.00           H
ATOM   2277  HK3 NDC D   6      60.358  73.446  45.499  1.00  0.00           H
ATOM   2278  C   NDC D   6      49.014  78.576  45.745  1.00  0.00           C
ATOM   2279  O   NDC D   6      48.403  79.476  45.200  1.00  0.00           O
ATOM   2280  N   NDC D   7      48.642  77.250  45.590  1.00  0.00           N
ATOM   2281  CA  NDC D   7      49.310  76.008  45.960  1.00  0.00           C
ATOM   2282  HA1 NDC D   7      49.760  76.084  46.973  1.00  0.00           H
ATOM   2283  HA2 NDC D   7      48.673  75.115  46.135  1.00  0.00           H
ATOM   2284  CA5 NDC D   7      47.387  76.964  44.850  1.00  0.00           C
ATOM   2285  HA3 NDC D   7      46.970  77.868  44.357  1.00  0.00           H
ATOM   2286  HA4 NDC D   7      47.558  76.195  44.067  1.00  0.00           H
ATOM   2287  CB  NDC D   7      46.323  76.344  45.751  1.00  0.00           C
ATOM   2288  HB1 NDC D   7      46.647  75.463  46.346  1.00  0.00           H
ATOM   2289  HB2 NDC D   7      45.831  77.053  46.451  1.00  0.00           H
ATOM   2290  CG  NDC D   7      45.085  75.784  44.975  1.00  0.00           C
ATOM   2291  HG1 NDC D   7      44.539  76.565  44.404  1.00  0.00           H
ATOM   2292  HG2 NDC D   7      45.499  75.017  44.286  1.00  0.00           H
ATOM   2293  CD  NDC D   7      44.185  74.960  45.867  1.00  0.00           C
ATOM   2294  HD1 NDC D   7      44.702  74.086  46.317  1.00  0.00           H
ATOM   2295  HD2 NDC D   7      43.834  75.663  46.653  1.00  0.00           H
ATOM   2296  CE  NDC D   7      42.998  74.500  45.066  1.00  0.00           C
ATOM   2297  HE1 NDC D   7      42.650  75.197  44.274  1.00  0.00           H
ATOM   2298  HE2 NDC D   7      43.463  73.693  44.461  1.00  0.00           H
ATOM   2299  CZ  NDC D   7      41.913  73.854  45.964  1.00  0.00           C
ATOM   2300  HZ1 NDC D   7      42.348  72.919  46.376  1.00  0.00           H
ATOM   2301  HZ2 NDC D   7      41.653  74.526  46.810  1.00  0.00           H
ATOM   2302  CH  NDC D   7      40.691  73.472  45.140  1.00  0.00           C
ATOM   2303  HH1 NDC D   7      40.309  74.495  44.941  1.00  0.00           H
ATOM   2304  HH2 NDC D   7      40.889  73.074  44.122  1.00  0.00           H
ATOM   2305  CT  NDC D   7      39.647  72.711  45.875  1.00  0.00           C
ATOM   2306  HT5 NDC D   7      40.063  71.723  46.169  1.00  0.00           H
ATOM   2307  HT6 NDC D   7      39.321  73.276  46.774  1.00  0.00           H
ATOM   2308  CI  NDC D   7      38.476  72.260  44.968  1.00  0.00           C
ATOM   2309  HI1 NDC D   7      38.068  73.201  44.543  1.00  0.00           H
ATOM   2310  HI2 NDC D   7      38.938  71.670  44.148  1.00  0.00           H
ATOM   2311  CK  NDC D   7      37.383  71.469  45.632  1.00  0.00           C
ATOM   2312  HK1 NDC D   7      37.830  70.511  45.975  1.00  0.00           H
ATOM   2313  HK2 NDC D   7      36.549  71.274  44.923  1.00  0.00           H
ATOM   2314  HK3 NDC D   7      37.089  72.104  46.495  1.00  0.00           H
ATOM   2315  C   NDC D   7      50.414  75.591  45.006  1.00  0.00           C
ATOM   2316  O   NDC D   7      51.072  76.323  44.248  1.00  0.00           O
ATOM   2317  N   NDC D   8      50.783  74.309  44.942  1.00  0.00           N
ATOM   2318  CA  NDC D   8      49.950  73.184  45.417  1.00  0.00           C
ATOM   2319  HA1 NDC D   8      50.543  72.247  45.490  1.00  0.00           H
ATOM   2320  HA2 NDC D   8      49.494  73.371  46.412  1.00  0.00           H
ATOM   2321  CA5 NDC D   8      51.948  73.867  44.240  1.00  0.00           C
ATOM   2322  HA3 NDC D   8      51.834  72.875  43.754  1.00  0.00           H
ATOM   2323  HA4 NDC D   8      52.245  74.572  43.433  1.00  0.00           H
ATOM   2324  CB  NDC D   8      53.075  73.758  45.251  1.00  0.00           C
ATOM   2325  HB1 NDC D   8      53.190  74.771  45.693  1.00  0.00           H
ATOM   2326  HB2 NDC D   8      52.755  73.122  46.103  1.00  0.00           H
ATOM   2327  CG  NDC D   8      54.456  73.166  44.771  1.00  0.00           C
ATOM   2328  HG1 NDC D   8      54.356  72.169  44.290  1.00  0.00           H
ATOM   2329  HG2 NDC D   8      54.876  73.810  43.969  1.00  0.00           H
ATOM   2330  CD  NDC D   8      55.570  73.024  45.834  1.00  0.00           C
ATOM   2331  HD1 NDC D   8      55.648  74.048  46.259  1.00  0.00           H
ATOM   2332  HD2 NDC D   8      55.104  72.389  46.617  1.00  0.00           H
ATOM   2333  CE  NDC D   8      56.906  72.462  45.567  1.00  0.00           C
ATOM   2334  HE1 NDC D   8      57.379  73.201  44.886  1.00  0.00           H
ATOM   2335  HE2 NDC D   8      57.344  72.500  46.587  1.00  0.00           H
ATOM   2336  CZ  NDC D   8      57.113  71.029  45.095  1.00  0.00           C
ATOM   2337  HZ1 NDC D   8      56.788  70.366  45.925  1.00  0.00           H
ATOM   2338  HZ2 NDC D   8      56.435  70.978  44.216  1.00  0.00           H
ATOM   2339  CH  NDC D   8      58.555  70.827  44.616  1.00  0.00           C
ATOM   2340  HH1 NDC D   8      58.940  71.693  44.035  1.00  0.00           H
ATOM   2341  HH2 NDC D   8      58.623  70.023  43.853  1.00  0.00           H
ATOM   2342  CT  NDC D   8      59.529  70.409  45.821  1.00  0.00           C
ATOM   2343  HT5 NDC D   8      59.431  71.154  46.639  1.00  0.00           H
ATOM   2344  HT6 NDC D   8      59.163  69.485  46.317  1.00  0.00           H
ATOM   2345  CI  NDC D   8      60.901  70.127  45.226  1.00  0.00           C
ATOM   2346  HI1 NDC D   8      60.829  69.388  44.400  1.00  0.00           H
ATOM   2347  HI2 NDC D   8      61.184  71.112  44.798  1.00  0.00           H
ATOM   2348  CK  NDC D   8      61.834  69.591  46.330  1.00  0.00           C
ATOM   2349  HK1 NDC D   8      61.443  68.692  46.851  1.00  0.00           H
ATOM   2350  HK2 NDC D   8      62.040  70.394  47.070  1.00  0.00           H
ATOM   2351  HK3 NDC D   8      62.787  69.358  45.808  1.00  0.00           H
ATOM   2352  C   NDC D   8      48.834  72.730  44.527  1.00  0.00           C
ATOM   2353  O   NDC D   8      48.186  73.649  43.962  1.00  0.00           O
ATOM   2354  N   NDC D   9      48.626  71.426  44.256  1.00  0.00           N
ATOM   2355  CA  NDC D   9      49.258  70.199  44.878  1.00  0.00           C
ATOM   2356  HA1 NDC D   9      49.540  70.298  45.948  1.00  0.00           H
ATOM   2357  HA2 NDC D   9      48.467  69.419  44.883  1.00  0.00           H
ATOM   2358  CA5 NDC D   9      47.428  71.137  43.487  1.00  0.00           C
ATOM   2359  HA3 NDC D   9      47.301  71.876  42.667  1.00  0.00           H
ATOM   2360  HA4 NDC D   9      47.493  70.200  42.895  1.00  0.00           H
ATOM   2361  CB  NDC D   9      46.244  71.059  44.409  1.00  0.00           C
ATOM   2362  HB1 NDC D   9      46.384  70.376  45.274  1.00  0.00           H
ATOM   2363  HB2 NDC D   9      46.178  72.059  44.889  1.00  0.00           H
ATOM   2364  CG  NDC D   9      44.999  70.608  43.622  1.00  0.00           C
ATOM   2365  HG1 NDC D   9      44.759  71.466  42.959  1.00  0.00           H
ATOM   2366  HG2 NDC D   9      45.301  69.725  43.018  1.00  0.00           H
ATOM   2367  CD  NDC D   9      43.868  70.115  44.445  1.00  0.00           C
ATOM   2368  HD1 NDC D   9      44.296  69.360  45.139  1.00  0.00           H
ATOM   2369  HD2 NDC D   9      43.549  71.032  44.986  1.00  0.00           H
ATOM   2370  CE  NDC D   9      42.531  69.639  43.708  1.00  0.00           C
ATOM   2371  HE1 NDC D   9      42.096  70.454  43.092  1.00  0.00           H
ATOM   2372  HE2 NDC D   9      42.847  68.912  42.929  1.00  0.00           H
ATOM   2373  CZ  NDC D   9      41.520  68.902  44.612  1.00  0.00           C
ATOM   2374  HZ1 NDC D   9      41.948  67.977  45.053  1.00  0.00           H
ATOM   2375  HZ2 NDC D   9      41.439  69.637  45.441  1.00  0.00           H
ATOM   2376  CH  NDC D   9      40.147  68.572  43.941  1.00  0.00           C
ATOM   2377  HH1 NDC D   9      39.593  69.510  43.723  1.00  0.00           H
ATOM   2378  HH2 NDC D   9      40.293  68.020  42.988  1.00  0.00           H
ATOM   2379  CT  NDC D   9      39.228  67.649  44.761  1.00  0.00           C
ATOM   2380  HT5 NDC D   9      39.834  66.750  45.005  1.00  0.00           H
ATOM   2381  HT6 NDC D   9      39.215  67.984  45.821  1.00  0.00           H
ATOM   2382  CI  NDC D   9      37.848  67.188  44.239  1.00  0.00           C
ATOM   2383  HI1 NDC D   9      37.348  68.180  44.244  1.00  0.00           H
ATOM   2384  HI2 NDC D   9      37.987  66.746  43.229  1.00  0.00           H
ATOM   2385  CK  NDC D   9      37.163  66.228  45.262  1.00  0.00           C
ATOM   2386  HK1 NDC D   9      37.755  65.312  45.474  1.00  0.00           H
ATOM   2387  HK2 NDC D   9      36.109  65.977  45.016  1.00  0.00           H
ATOM   2388  HK3 NDC D   9      37.048  66.866  46.163  1.00  0.00           H
ATOM   2389  C   NDC D   9      50.444  69.691  44.116  1.00  0.00           C
ATOM   2390  O   NDC D   9      51.195  70.573  43.616  1.00  0.00           O
ATOM   2391  N   NDC D  10      50.690  68.395  43.901  1.00  0.00           N
ATOM   2392  CA  NDC D  10      49.854  67.300  44.348  1.00  0.00           C
ATOM   2393  HA1 NDC D  10      50.531  66.434  44.513  1.00  0.00           H
ATOM   2394  HA2 NDC D  10      49.396  67.631  45.304  1.00  0.00           H
ATOM   2395  CA5 NDC D  10      51.835  67.995  43.120  1.00  0.00           C
ATOM   2396  HA3 NDC D  10      51.720  66.992  42.657  1.00  0.00           H
ATOM   2397  HA4 NDC D  10      51.981  68.661  42.243  1.00  0.00           H
ATOM   2398  CB  NDC D  10      53.061  68.043  44.026  1.00  0.00           C
ATOM   2399  HB1 NDC D  10      53.265  69.103  44.288  1.00  0.00           H
ATOM   2400  HB2 NDC D  10      52.807  67.538  44.982  1.00  0.00           H
ATOM   2401  CG  NDC D  10      54.253  67.451  43.350  1.00  0.00           C
ATOM   2402  HG1 NDC D  10      54.004  66.488  42.857  1.00  0.00           H
ATOM   2403  HG2 NDC D  10      54.446  68.191  42.544  1.00  0.00           H
ATOM   2404  CD  NDC D  10      55.405  67.319  44.314  1.00  0.00           C
ATOM   2405  HD1 NDC D  10      55.492  68.291  44.845  1.00  0.00           H
ATOM   2406  HD2 NDC D  10      55.274  66.496  45.049  1.00  0.00           H
ATOM   2407  CE  NDC D  10      56.638  66.938  43.487  1.00  0.00           C
ATOM   2408  HE1 NDC D  10      56.260  66.018  42.992  1.00  0.00           H
ATOM   2409  HE2 NDC D  10      56.942  67.644  42.686  1.00  0.00           H
ATOM   2410  CZ  NDC D  10      57.791  66.682  44.416  1.00  0.00           C
ATOM   2411  HZ1 NDC D  10      57.997  67.599  45.008  1.00  0.00           H
ATOM   2412  HZ2 NDC D  10      57.474  65.899  45.137  1.00  0.00           H
ATOM   2413  CH  NDC D  10      59.052  66.235  43.632  1.00  0.00           C
ATOM   2414  HH1 NDC D  10      59.218  67.051  42.897  1.00  0.00           H
ATOM   2415  HH2 NDC D  10      58.760  65.313  43.084  1.00  0.00           H
ATOM   2416  CT  NDC D  10      60.281  66.108  44.516  1.00  0.00           C
ATOM   2417  HT5 NDC D  10      60.447  67.065  45.055  1.00  0.00           H
ATOM   2418  HT6 NDC D  10      59.979  65.339  45.259  1.00  0.00           H
ATOM   2419  CI  NDC D  10      61.581  65.734  43.752  1.00  0.00           C
ATOM   2420  HI1 NDC D  10      61.380  64.945  42.997  1.00  0.00           H
ATOM   2421  HI2 NDC D  10      61.967  66.647  43.252  1.00  0.00           H
ATOM   2422  CK  NDC D  10      62.755  65.303  44.580  1.00  0.00           C
ATOM   2423  HK1 NDC D  10      63.549  65.020  43.855  1.00  0.00           H
ATOM   2424  HK2 NDC D  10      62.556  64.546  45.368  1.00  0.00           H
ATOM   2425  HK3 NDC D  10      63.130  66.129  45.220  1.00  0.00           H
ATOM   2426  C   NDC D  10      48.770  66.849  43.422  1.00  0.00           C
ATOM   2427  O   NDC D  10      47.931  67.661  42.968  1.00  0.00           O
ATOM   2428  N   NTE D   1      48.409  65.522  43.396  1.00  0.00           N
ATOM   2429  CA  NTE D   1      49.091  64.440  44.142  1.00  0.00           C
ATOM   2430  HA1 NTE D   1      48.476  63.577  44.475  1.00  0.00           H
ATOM   2431  HA2 NTE D   1      49.467  64.892  45.085  1.00  0.00           H
ATOM   2432  CA5 NTE D   1      47.209  65.184  42.700  1.00  0.00           C
ATOM   2433  HA3 NTE D   1      47.129  65.627  41.685  1.00  0.00           H
ATOM   2434  HA4 NTE D   1      47.189  64.090  42.503  1.00  0.00           H
ATOM   2435  CB  NTE D   1      45.991  65.624  43.489  1.00  0.00           C
ATOM   2436  HB1 NTE D   1      45.891  66.717  43.660  1.00  0.00           H
ATOM   2437  HB2 NTE D   1      46.150  65.171  44.491  1.00  0.00           H
ATOM   2438  OG  NTE D   1      44.774  65.101  42.997  1.00  0.00           O
ATOM   2439  CD  NTE D   1      43.799  66.179  42.727  1.00  0.00           C
ATOM   2440  HD1 NTE D   1      44.098  66.824  41.873  1.00  0.00           H
ATOM   2441  HD2 NTE D   1      43.555  66.770  43.636  1.00  0.00           H
ATOM   2442  CE  NTE D   1      42.480  65.452  42.267  1.00  0.00           C
ATOM   2443  HE1 NTE D   1      42.560  64.951  41.279  1.00  0.00           H
ATOM   2444  HE2 NTE D   1      41.749  66.288  42.248  1.00  0.00           H
ATOM   2445  OZ  NTE D   1      42.059  64.477  43.191  1.00  0.00           O
ATOM   2446  CH  NTE D   1      40.878  63.810  42.688  1.00  0.00           C
ATOM   2447  HH1 NTE D   1      41.041  63.272  41.730  1.00  0.00           H
ATOM   2448  HH2 NTE D   1      40.142  64.607  42.449  1.00  0.00           H
ATOM   2449  CT  NTE D   1      40.378  62.817  43.774  1.00  0.00           C
ATOM   2450  HT5 NTE D   1      40.106  63.354  44.708  1.00  0.00           H
ATOM   2451  HT6 NTE D   1      39.488  62.327  43.324  1.00  0.00           H
ATOM   2452  OI  NTE D   1      41.361  61.836  44.002  1.00  0.00           O
ATOM   2453  CK  NTE D   1      40.934  60.913  45.003  1.00  0.00           C
ATOM   2454  HK1 NTE D   1      40.101  60.383  44.494  1.00  0.00           H
ATOM   2455  HK2 NTE D   1      41.621  60.130  45.391  1.00  0.00           H
ATOM   2456  HK3 NTE D   1      40.572  61.508  45.869  1.00  0.00           H
ATOM   2457  C   NTE D   1      50.365  63.994  43.372  1.00  0.00           C
ATOM   2458  O   NTE D   1      50.931  64.866  42.785  1.00  0.00           O
ATOM   2459  N   NTE D   2      50.894  62.694  43.463  1.00  0.00           N
ATOM   2460  CA  NTE D   2      50.216  61.576  44.036  1.00  0.00           C
ATOM   2461  HA1 NTE D   2      50.979  60.820  44.322  1.00  0.00           H
ATOM   2462  HA2 NTE D   2      49.764  61.944  44.982  1.00  0.00           H
ATOM   2463  CA5 NTE D   2      52.158  62.476  42.798  1.00  0.00           C
ATOM   2464  HA3 NTE D   2      52.245  61.383  42.622  1.00  0.00           H
ATOM   2465  HA4 NTE D   2      52.133  62.875  41.761  1.00  0.00           H
ATOM   2466  CB  NTE D   2      53.439  62.964  43.465  1.00  0.00           C
ATOM   2467  HB1 NTE D   2      53.453  64.058  43.659  1.00  0.00           H
ATOM   2468  HB2 NTE D   2      53.519  62.363  44.397  1.00  0.00           H
ATOM   2469  OG  NTE D   2      54.562  62.465  42.787  1.00  0.00           O
ATOM   2470  CD  NTE D   2      54.937  63.346  41.721  1.00  0.00           C
ATOM   2471  HD1 NTE D   2      54.200  63.494  40.903  1.00  0.00           H
ATOM   2472  HD2 NTE D   2      55.136  64.367  42.110  1.00  0.00           H
ATOM   2473  CE  NTE D   2      56.266  62.824  41.078  1.00  0.00           C
ATOM   2474  HE1 NTE D   2      56.453  63.544  40.253  1.00  0.00           H
ATOM   2475  HE2 NTE D   2      56.136  61.784  40.709  1.00  0.00           H
ATOM   2476  OZ  NTE D   2      57.438  62.866  41.924  1.00  0.00           O
ATOM   2477  CH  NTE D   2      58.593  62.145  41.361  1.00  0.00           C
ATOM   2478  HH1 NTE D   2      58.292  61.110  41.090  1.00  0.00           H
ATOM   2479  HH2 NTE D   2      58.759  62.556  40.342  1.00  0.00           H
ATOM   2480  CT  NTE D   2      59.922  62.066  42.191  1.00  0.00           C
ATOM   2481  HT5 NTE D   2      59.680  61.229  42.880  1.00  0.00           H
ATOM   2482  HT6 NTE D   2      60.085  63.072  42.633  1.00  0.00           H
ATOM   2483  OI  NTE D   2      60.957  61.734  41.297  1.00  0.00           O
ATOM   2484  CK  NTE D   2      62.152  61.437  42.032  1.00  0.00           C
ATOM   2485  HK1 NTE D   2      61.961  61.007  43.039  1.00  0.00           H
ATOM   2486  HK2 NTE D   2      62.712  62.355  42.311  1.00  0.00           H
ATOM   2487  HK3 NTE D   2      62.741  60.665  41.492  1.00  0.00           H
ATOM   2488  C   NTE D   2      49.193  60.886  43.112  1.00  0.00           C
ATOM   2489  O   NTE D   2      48.762  61.568  42.242  1.00  0.00           O
ATOM   2490  N   NTE D   3      48.933  59.546  43.247  1.00  0.00           N
ATOM   2491  CA  NTE D   3      49.795  58.647  44.106  1.00  0.00           C
ATOM   2492  HA1 NTE D   3      49.125  57.762  44.155  1.00  0.00           H
ATOM   2493  HA2 NTE D   3      49.856  59.043  45.142  1.00  0.00           H
ATOM   2494  CA5 NTE D   3      47.954  58.929  42.413  1.00  0.00           C
ATOM   2495  HA3 NTE D   3      47.729  59.471  41.470  1.00  0.00           H
ATOM   2496  HA4 NTE D   3      48.272  57.892  42.171  1.00  0.00           H
ATOM   2497  CB  NTE D   3      46.629  58.679  43.120  1.00  0.00           C
ATOM   2498  HB1 NTE D   3      46.290  59.606  43.630  1.00  0.00           H
ATOM   2499  HB2 NTE D   3      46.834  57.893  43.878  1.00  0.00           H
ATOM   2500  OG  NTE D   3      45.619  58.212  42.241  1.00  0.00           O
ATOM   2501  CD  NTE D   3      44.612  57.518  42.997  1.00  0.00           C
ATOM   2502  HD1 NTE D   3      44.853  57.266  44.052  1.00  0.00           H
ATOM   2503  HD2 NTE D   3      44.291  56.577  42.502  1.00  0.00           H
ATOM   2504  CE  NTE D   3      43.372  58.394  43.039  1.00  0.00           C
ATOM   2505  HE1 NTE D   3      43.656  59.407  43.397  1.00  0.00           H
ATOM   2506  HE2 NTE D   3      42.689  57.974  43.809  1.00  0.00           H
ATOM   2507  OZ  NTE D   3      42.655  58.669  41.800  1.00  0.00           O
ATOM   2508  CH  NTE D   3      42.937  59.988  41.295  1.00  0.00           C
ATOM   2509  HH1 NTE D   3      44.019  59.912  41.057  1.00  0.00           H
ATOM   2510  HH2 NTE D   3      42.834  60.804  42.041  1.00  0.00           H
ATOM   2511  CT  NTE D   3      42.158  60.269  39.989  1.00  0.00           C
ATOM   2512  HT5 NTE D   3      41.056  60.134  39.951  1.00  0.00           H
ATOM   2513  HT6 NTE D   3      42.319  61.302  39.611  1.00  0.00           H
ATOM   2514  OI  NTE D   3      42.747  59.475  38.976  1.00  0.00           O
ATOM   2515  CK  NTE D   3      41.872  59.450  37.824  1.00  0.00           C
ATOM   2516  HK1 NTE D   3      40.971  58.816  37.966  1.00  0.00           H
ATOM   2517  HK2 NTE D   3      41.673  60.487  37.477  1.00  0.00           H
ATOM   2518  HK3 NTE D   3      42.299  58.922  36.945  1.00  0.00           H
ATOM   2519  C   NTE D   3      51.086  58.178  43.572  1.00  0.00           C
ATOM   2520  O   NTE D   3      51.808  58.920  42.913  1.00  0.00           O
ATOM   2521  N   NTE D   4      51.699  57.004  44.012  1.00  0.00           N
ATOM   2522  CA  NTE D   4      50.886  55.971  44.664  1.00  0.00           C
ATOM   2523  HA1 NTE D   4      51.584  55.226  45.100  1.00  0.00           H
ATOM   2524  HA2 NTE D   4      50.232  56.383  45.463  1.00  0.00           H
ATOM   2525  CA5 NTE D   4      53.004  56.637  43.559  1.00  0.00           C
ATOM   2526  HA3 NTE D   4      53.542  57.566  43.272  1.00  0.00           H
ATOM   2527  HA4 NTE D   4      53.769  56.228  44.253  1.00  0.00           H
ATOM   2528  CB  NTE D   4      53.071  55.700  42.316  1.00  0.00           C
ATOM   2529  HB1 NTE D   4      52.636  54.713  42.580  1.00  0.00           H
ATOM   2530  HB2 NTE D   4      52.522  56.172  41.473  1.00  0.00           H
ATOM   2531  OG  NTE D   4      54.419  55.489  41.957  1.00  0.00           O
ATOM   2532  CD  NTE D   4      54.711  55.147  40.595  1.00  0.00           C
ATOM   2533  HD1 NTE D   4      54.033  54.345  40.233  1.00  0.00           H
ATOM   2534  HD2 NTE D   4      54.392  55.922  39.866  1.00  0.00           H
ATOM   2535  CE  NTE D   4      56.190  54.715  40.269  1.00  0.00           C
ATOM   2536  HE1 NTE D   4      56.094  54.089  39.355  1.00  0.00           H
ATOM   2537  HE2 NTE D   4      56.472  54.030  41.097  1.00  0.00           H
ATOM   2538  OZ  NTE D   4      57.140  55.761  39.994  1.00  0.00           O
ATOM   2539  CH  NTE D   4      58.404  55.185  39.834  1.00  0.00           C
ATOM   2540  HH1 NTE D   4      58.787  54.816  40.810  1.00  0.00           H
ATOM   2541  HH2 NTE D   4      58.267  54.340  39.126  1.00  0.00           H
ATOM   2542  CT  NTE D   4      59.528  56.043  39.141  1.00  0.00           C
ATOM   2543  HT5 NTE D   4      59.190  56.605  38.244  1.00  0.00           H
ATOM   2544  HT6 NTE D   4      60.388  55.365  38.955  1.00  0.00           H
ATOM   2545  OI  NTE D   4      59.975  57.032  40.107  1.00  0.00           O
ATOM   2546  CK  NTE D   4      61.186  57.741  39.733  1.00  0.00           C
ATOM   2547  HK1 NTE D   4      61.926  56.965  39.441  1.00  0.00           H
ATOM   2548  HK2 NTE D   4      61.493  58.212  40.691  1.00  0.00           H
ATOM   2549  HK3 NTE D   4      61.035  58.510  38.945  1.00  0.00           H
ATOM   2550  C   NTE D   4      49.986  55.098  43.758  1.00  0.00           C
ATOM   2551  O   NTE D   4      49.518  55.473  42.626  1.00  0.00           O
ATOM   2552  N   NTE D   5      49.733  53.757  44.107  1.00  0.00           N
ATOM   2553  CA  NTE D   5      50.194  53.190  45.307  1.00  0.00           C
ATOM   2554  HA1 NTE D   5      49.314  52.577  45.595  1.00  0.00           H
ATOM   2555  HA2 NTE D   5      50.225  53.925  46.140  1.00  0.00           H
ATOM   2556  CA5 NTE D   5      48.873  52.939  43.331  1.00  0.00           C
ATOM   2557  HA3 NTE D   5      49.016  53.032  42.234  1.00  0.00           H
ATOM   2558  HA4 NTE D   5      49.151  51.869  43.442  1.00  0.00           H
ATOM   2559  CB  NTE D   5      47.445  52.984  43.775  1.00  0.00           C
ATOM   2560  HB1 NTE D   5      47.095  54.037  43.724  1.00  0.00           H
ATOM   2561  HB2 NTE D   5      47.451  52.580  44.810  1.00  0.00           H
ATOM   2562  OG  NTE D   5      46.624  52.179  42.974  1.00  0.00           O
ATOM   2563  CD  NTE D   5      45.271  52.306  43.412  1.00  0.00           C
ATOM   2564  HD1 NTE D   5      44.912  53.358  43.413  1.00  0.00           H
ATOM   2565  HD2 NTE D   5      45.069  51.880  44.418  1.00  0.00           H
ATOM   2566  CE  NTE D   5      44.254  51.678  42.464  1.00  0.00           C
ATOM   2567  HE1 NTE D   5      44.100  52.176  41.483  1.00  0.00           H
ATOM   2568  HE2 NTE D   5      43.260  51.810  42.943  1.00  0.00           H
ATOM   2569  OZ  NTE D   5      44.500  50.246  42.367  1.00  0.00           O
ATOM   2570  CH  NTE D   5      43.509  49.719  41.536  1.00  0.00           C
ATOM   2571  HH1 NTE D   5      43.950  49.766  40.518  1.00  0.00           H
ATOM   2572  HH2 NTE D   5      42.592  50.346  41.504  1.00  0.00           H
ATOM   2573  CT  NTE D   5      43.245  48.270  41.847  1.00  0.00           C
ATOM   2574  HT5 NTE D   5      42.871  47.757  40.935  1.00  0.00           H
ATOM   2575  HT6 NTE D   5      44.228  47.770  41.979  1.00  0.00           H
ATOM   2576  OI  NTE D   5      42.466  48.239  42.997  1.00  0.00           O
ATOM   2577  CK  NTE D   5      41.082  48.106  42.782  1.00  0.00           C
ATOM   2578  HK1 NTE D   5      40.692  47.835  43.787  1.00  0.00           H
ATOM   2579  HK2 NTE D   5      40.692  49.069  42.390  1.00  0.00           H
ATOM   2580  HK3 NTE D   5      40.931  47.186  42.177  1.00  0.00           H
ATOM   2581  C   NTE D   5      51.522  52.482  45.166  1.00  0.00           C
ATOM   2582  O   NTE D   5      52.485  52.987  44.555  1.00  0.00           O
ATOM   2583  N   NTE D   6      51.773  51.471  45.972  1.00  0.00           N
ATOM   2584  CA  NTE D   6      50.759  50.778  46.845  1.00  0.00           C
ATOM   2585  HA1 NTE D   6      51.307  50.092  47.525  1.00  0.00           H
ATOM   2586  HA2 NTE D   6      50.146  51.464  47.468  1.00  0.00           H
ATOM   2587  CA5 NTE D   6      53.147  50.876  46.025  1.00  0.00           C
ATOM   2588  HA3 NTE D   6      53.127  49.770  46.124  1.00  0.00           H
ATOM   2589  HA4 NTE D   6      53.734  51.053  45.098  1.00  0.00           H
ATOM   2590  CB  NTE D   6      53.948  51.277  47.266  1.00  0.00           C
ATOM   2591  HB1 NTE D   6      54.207  52.352  47.159  1.00  0.00           H
ATOM   2592  HB2 NTE D   6      53.279  51.195  48.149  1.00  0.00           H
ATOM   2593  OG  NTE D   6      55.124  50.484  47.394  1.00  0.00           O
ATOM   2594  CD  NTE D   6      55.966  50.890  48.438  1.00  0.00           C
ATOM   2595  HD1 NTE D   6      56.213  51.958  48.259  1.00  0.00           H
ATOM   2596  HD2 NTE D   6      55.506  50.704  49.432  1.00  0.00           H
ATOM   2597  CE  NTE D   6      57.360  50.214  48.407  1.00  0.00           C
ATOM   2598  HE1 NTE D   6      57.974  50.681  49.206  1.00  0.00           H
ATOM   2599  HE2 NTE D   6      57.879  50.472  47.459  1.00  0.00           H
ATOM   2600  OZ  NTE D   6      57.535  48.822  48.763  1.00  0.00           O
ATOM   2601  CH  NTE D   6      58.907  48.493  48.659  1.00  0.00           C
ATOM   2602  HH1 NTE D   6      59.149  48.294  47.593  1.00  0.00           H
ATOM   2603  HH2 NTE D   6      59.575  49.263  49.102  1.00  0.00           H
ATOM   2604  CT  NTE D   6      59.235  47.186  49.504  1.00  0.00           C
ATOM   2605  HT5 NTE D   6      59.038  47.324  50.589  1.00  0.00           H
ATOM   2606  HT6 NTE D   6      60.311  46.911  49.493  1.00  0.00           H
ATOM   2607  OI  NTE D   6      58.581  46.010  49.210  1.00  0.00           O
ATOM   2608  CK  NTE D   6      59.254  44.894  49.788  1.00  0.00           C
ATOM   2609  HK1 NTE D   6      58.580  44.015  49.708  1.00  0.00           H
ATOM   2610  HK2 NTE D   6      59.405  45.098  50.870  1.00  0.00           H
ATOM   2611  HK3 NTE D   6      60.182  44.727  49.201  1.00  0.00           H
ATOM   2612  C   NTE D   6      49.847  49.836  45.962  1.00  0.00           C
ATOM   2613  O   NTE D   6      49.906  49.885  44.716  1.00  0.00           O
ATOM   2614  N   NTE D   7      48.659  49.393  46.554  1.00  0.00           N
ATOM   2615  CA  NTE D   7      48.500  49.183  48.032  1.00  0.00           C
ATOM   2616  HA1 NTE D   7      47.417  48.950  48.107  1.00  0.00           H
ATOM   2617  HA2 NTE D   7      48.786  50.080  48.622  1.00  0.00           H
ATOM   2618  CA5 NTE D   7      47.702  48.826  45.681  1.00  0.00           C
ATOM   2619  HA3 NTE D   7      46.749  48.858  46.252  1.00  0.00           H
ATOM   2620  HA4 NTE D   7      47.524  49.531  44.841  1.00  0.00           H
ATOM   2621  CB  NTE D   7      47.965  47.360  45.409  1.00  0.00           C
ATOM   2622  HB1 NTE D   7      48.203  46.661  46.239  1.00  0.00           H
ATOM   2623  HB2 NTE D   7      48.674  47.361  44.554  1.00  0.00           H
ATOM   2624  OG  NTE D   7      46.737  46.823  45.057  1.00  0.00           O
ATOM   2625  CD  NTE D   7      46.822  45.573  44.428  1.00  0.00           C
ATOM   2626  HD1 NTE D   7      47.389  44.922  45.127  1.00  0.00           H
ATOM   2627  HD2 NTE D   7      47.385  45.727  43.483  1.00  0.00           H
ATOM   2628  CE  NTE D   7      45.408  45.012  44.026  1.00  0.00           C
ATOM   2629  HE1 NTE D   7      45.468  44.431  43.081  1.00  0.00           H
ATOM   2630  HE2 NTE D   7      44.778  45.914  43.876  1.00  0.00           H
ATOM   2631  OZ  NTE D   7      44.882  44.283  45.060  1.00  0.00           O
ATOM   2632  CH  NTE D   7      43.439  44.090  44.959  1.00  0.00           C
ATOM   2633  HH1 NTE D   7      43.226  43.433  44.088  1.00  0.00           H
ATOM   2634  HH2 NTE D   7      43.121  45.113  44.665  1.00  0.00           H
ATOM   2635  CT  NTE D   7      42.907  43.574  46.309  1.00  0.00           C
ATOM   2636  HT5 NTE D   7      43.727  43.559  47.058  1.00  0.00           H
ATOM   2637  HT6 NTE D   7      42.125  44.355  46.428  1.00  0.00           H
ATOM   2638  OI  NTE D   7      42.416  42.185  46.223  1.00  0.00           O
ATOM   2639  CK  NTE D   7      41.925  41.897  47.551  1.00  0.00           C
ATOM   2640  HK1 NTE D   7      42.770  41.866  48.272  1.00  0.00           H
ATOM   2641  HK2 NTE D   7      41.225  42.701  47.863  1.00  0.00           H
ATOM   2642  HK3 NTE D   7      41.464  40.888  47.488  1.00  0.00           H
ATOM   2643  C   NTE D   7      49.250  48.023  48.561  1.00  0.00           C
ATOM   2644  O   NTE D   7      50.069  47.459  47.845  1.00  0.00           O
ATOM   2645  N   NTE D   8      49.056  47.598  49.814  1.00  0.00           N
ATOM   2646  CA  NTE D   8      48.232  48.264  50.734  1.00  0.00           C
ATOM   2647  HA1 NTE D   8      48.663  48.098  51.745  1.00  0.00           H
ATOM   2648  HA2 NTE D   8      48.057  49.329  50.472  1.00  0.00           H
ATOM   2649  CA5 NTE D   8      49.664  46.360  50.231  1.00  0.00           C
ATOM   2650  HA3 NTE D   8      49.104  46.001  51.122  1.00  0.00           H
ATOM   2651  HA4 NTE D   8      49.765  45.556  49.471  1.00  0.00           H
ATOM   2652  CB  NTE D   8      51.066  46.583  50.730  1.00  0.00           C
ATOM   2653  HB1 NTE D   8      51.586  45.688  51.135  1.00  0.00           H
ATOM   2654  HB2 NTE D   8      51.690  46.944  49.885  1.00  0.00           H
ATOM   2655  OG  NTE D   8      51.043  47.435  51.906  1.00  0.00           O
ATOM   2656  CD  NTE D   8      52.286  48.205  52.071  1.00  0.00           C
ATOM   2657  HD1 NTE D   8      53.205  47.583  52.048  1.00  0.00           H
ATOM   2658  HD2 NTE D   8      52.390  48.871  51.188  1.00  0.00           H
ATOM   2659  CE  NTE D   8      52.253  48.924  53.459  1.00  0.00           C
ATOM   2660  HE1 NTE D   8      51.959  48.155  54.206  1.00  0.00           H
ATOM   2661  HE2 NTE D   8      51.447  49.666  53.274  1.00  0.00           H
ATOM   2662  OZ  NTE D   8      53.446  49.571  53.802  1.00  0.00           O
ATOM   2663  CH  NTE D   8      53.531  50.044  55.122  1.00  0.00           C
ATOM   2664  HH1 NTE D   8      52.759  50.840  55.189  1.00  0.00           H
ATOM   2665  HH2 NTE D   8      53.462  49.201  55.842  1.00  0.00           H
ATOM   2666  CT  NTE D   8      54.916  50.710  55.389  1.00  0.00           C
ATOM   2667  HT5 NTE D   8      54.914  51.074  56.438  1.00  0.00           H
ATOM   2668  HT6 NTE D   8      55.231  51.576  54.770  1.00  0.00           H
ATOM   2669  OI  NTE D   8      55.912  49.781  55.303  1.00  0.00           O
ATOM   2670  CK  NTE D   8      56.182  49.199  56.568  1.00  0.00           C
ATOM   2671  HK1 NTE D   8      55.210  49.018  57.076  1.00  0.00           H
ATOM   2672  HK2 NTE D   8      56.820  49.869  57.182  1.00  0.00           H
ATOM   2673  HK3 NTE D   8      56.841  48.315  56.434  1.00  0.00           H
ATOM   2674  C   NTE D   8      46.805  47.613  50.868  1.00  0.00           C
ATOM   2675  O   NTE D   8      46.164  47.319  49.855  1.00  0.00           O
ATOM   2676  N   NTE D   9      46.203  47.566  52.133  1.00  0.00           N
ATOM   2677  CA  NTE D   9      46.783  48.246  53.260  1.00  0.00           C
ATOM   2678  HA1 NTE D   9      45.895  48.523  53.868  1.00  0.00           H
ATOM   2679  HA2 NTE D   9      47.383  49.168  53.104  1.00  0.00           H
ATOM   2680  CA5 NTE D   9      44.816  47.114  52.241  1.00  0.00           C
ATOM   2681  HA3 NTE D   9      44.190  47.994  52.500  1.00  0.00           H
ATOM   2682  HA4 NTE D   9      44.439  46.818  51.239  1.00  0.00           H
ATOM   2683  CB  NTE D   9      44.503  46.036  53.170  1.00  0.00           C
ATOM   2684  HB1 NTE D   9      45.178  45.165  53.025  1.00  0.00           H
ATOM   2685  HB2 NTE D   9      43.442  45.767  52.983  1.00  0.00           H
ATOM   2686  OG  NTE D   9      44.603  46.473  54.502  1.00  0.00           O
ATOM   2687  CD  NTE D   9      44.209  45.521  55.495  1.00  0.00           C
ATOM   2688  HD1 NTE D   9      43.245  45.065  55.186  1.00  0.00           H
ATOM   2689  HD2 NTE D   9      43.905  46.123  56.378  1.00  0.00           H
ATOM   2690  CE  NTE D   9      45.279  44.602  55.973  1.00  0.00           C
ATOM   2691  HE1 NTE D   9      45.079  44.132  56.960  1.00  0.00           H
ATOM   2692  HE2 NTE D   9      46.308  45.021  55.963  1.00  0.00           H
ATOM   2693  OZ  NTE D   9      45.320  43.465  55.111  1.00  0.00           O
ATOM   2694  CH  NTE D   9      44.266  42.590  55.330  1.00  0.00           C
ATOM   2695  HH1 NTE D   9      43.250  42.973  55.569  1.00  0.00           H
ATOM   2696  HH2 NTE D   9      44.470  42.012  56.257  1.00  0.00           H
ATOM   2697  CT  NTE D   9      44.074  41.601  54.197  1.00  0.00           C
ATOM   2698  HT5 NTE D   9      45.037  41.069  54.041  1.00  0.00           H
ATOM   2699  HT6 NTE D   9      43.446  40.798  54.639  1.00  0.00           H
ATOM   2700  OI  NTE D   9      43.453  42.123  52.980  1.00  0.00           O
ATOM   2701  CK  NTE D   9      43.157  40.985  52.159  1.00  0.00           C
ATOM   2702  HK1 NTE D   9      42.563  40.250  52.743  1.00  0.00           H
ATOM   2703  HK2 NTE D   9      42.602  41.283  51.243  1.00  0.00           H
ATOM   2704  HK3 NTE D   9      44.119  40.494  51.898  1.00  0.00           H
ATOM   2705  C   NTE D   9      47.656  47.355  54.022  1.00  0.00           C
ATOM   2706  O   NTE D   9      47.928  46.306  53.498  1.00  0.00           O
ATOM   2707  N   NTE D  10      48.349  47.831  55.093  1.00  0.00           N
ATOM   2708  CA  NTE D  10      47.857  48.914  55.977  1.00  0.00           C
ATOM   2709  HA1 NTE D  10      48.436  48.780  56.916  1.00  0.00           H
ATOM   2710  HA2 NTE D  10      48.104  49.962  55.705  1.00  0.00           H
ATOM   2711  CA5 NTE D  10      49.501  47.038  55.428  1.00  0.00           C
ATOM   2712  HA3 NTE D  10      50.091  46.743  54.534  1.00  0.00           H
ATOM   2713  HA4 NTE D  10      50.230  47.688  55.958  1.00  0.00           H
ATOM   2714  CB  NTE D  10      49.123  45.877  56.304  1.00  0.00           C
ATOM   2715  HB1 NTE D  10      48.451  45.241  55.690  1.00  0.00           H
ATOM   2716  HB2 NTE D  10      50.086  45.461  56.670  1.00  0.00           H
ATOM   2717  OG  NTE D  10      48.477  46.246  57.516  1.00  0.00           O
ATOM   2718  CD  NTE D  10      48.318  45.185  58.453  1.00  0.00           C
ATOM   2719  HD1 NTE D  10      47.890  44.393  57.801  1.00  0.00           H
ATOM   2720  HD2 NTE D  10      49.344  44.814  58.660  1.00  0.00           H
ATOM   2721  CE  NTE D  10      47.526  45.471  59.737  1.00  0.00           C
ATOM   2722  HE1 NTE D  10      48.005  46.325  60.263  1.00  0.00           H
ATOM   2723  HE2 NTE D  10      47.476  44.540  60.341  1.00  0.00           H
ATOM   2724  OZ  NTE D  10      46.210  45.929  59.392  1.00  0.00           O
ATOM   2725  CH  NTE D  10      45.449  46.301  60.567  1.00  0.00           C
ATOM   2726  HH1 NTE D  10      45.194  45.315  61.013  1.00  0.00           H
ATOM   2727  HH2 NTE D  10      45.993  46.959  61.278  1.00  0.00           H
ATOM   2728  CT  NTE D  10      44.107  46.970  60.231  1.00  0.00           C
ATOM   2729  HT5 NTE D  10      44.259  47.670  59.382  1.00  0.00           H
ATOM   2730  HT6 NTE D  10      43.673  47.413  61.153  1.00  0.00           H
ATOM   2731  OI  NTE D  10      43.152  45.997  59.767  1.00  0.00           O
ATOM   2732  CK  NTE D  10      42.060  46.664  59.151  1.00  0.00           C
ATOM   2733  HK1 NTE D  10      41.714  47.331  59.969  1.00  0.00           H
ATOM   2734  HK2 NTE D  10      41.239  45.976  58.856  1.00  0.00           H
ATOM   2735  HK3 NTE D  10      42.391  47.287  58.293  1.00  0.00           H
ATOM   2736  C   NTE D  10      46.418  48.881  56.457  1.00  0.00           C
ATOM   2737  NT  NTE D  10      45.996  47.880  57.229  1.00  0.00           N
ATOM   2738  HT1 NTE D  10      46.679  47.374  57.757  1.00  0.00           H
ATOM   2739  HT2 NTE D  10      45.026  47.789  57.451  1.00  0.00           H
ATOM   2740  O   NTE D  10      45.621  49.703  56.100  1.00  0.00           O
ATOM   2741  N   NDC E   1      22.805  60.921  43.911  1.00  0.00           N
ATOM   2742  HN1 NDC E   1      22.549  60.718  42.968  1.00  0.00           H
ATOM   2743  HN2 NDC E   1      23.648  60.393  43.975  1.00  0.00           H
ATOM   2744  CA  NDC E   1      23.052  62.405  43.989  1.00  0.00           C
ATOM   2745  HA1 NDC E   1      23.174  62.762  42.944  1.00  0.00           H
ATOM   2746  HA2 NDC E   1      22.249  62.965  44.514  1.00  0.00           H
ATOM   2747  CA5 NDC E   1      21.747  60.490  44.700  1.00  0.00           C
ATOM   2748  HA3 NDC E   1      21.863  59.450  45.074  1.00  0.00           H
ATOM   2749  HA4 NDC E   1      21.630  61.070  45.641  1.00  0.00           H
ATOM   2750  CB  NDC E   1      20.373  60.459  43.964  1.00  0.00           C
ATOM   2751  HB1 NDC E   1      20.536  60.082  42.932  1.00  0.00           H
ATOM   2752  HB2 NDC E   1      19.772  59.585  44.295  1.00  0.00           H
ATOM   2753  CG  NDC E   1      19.617  61.815  43.924  1.00  0.00           C
ATOM   2754  HG1 NDC E   1      20.285  62.637  43.588  1.00  0.00           H
ATOM   2755  HG2 NDC E   1      18.708  61.714  43.294  1.00  0.00           H
ATOM   2756  CD  NDC E   1      19.039  62.179  45.262  1.00  0.00           C
ATOM   2757  HD1 NDC E   1      18.593  61.311  45.793  1.00  0.00           H
ATOM   2758  HD2 NDC E   1      19.867  62.505  45.927  1.00  0.00           H
ATOM   2759  CE  NDC E   1      17.772  63.144  45.222  1.00  0.00           C
ATOM   2760  HE1 NDC E   1      17.968  64.104  44.698  1.00  0.00           H
ATOM   2761  HE2 NDC E   1      16.889  62.622  44.796  1.00  0.00           H
ATOM   2762  CZ  NDC E   1      17.299  63.462  46.703  1.00  0.00           C
ATOM   2763  HZ1 NDC E   1      17.261  62.578  47.375  1.00  0.00           H
ATOM   2764  HZ2 NDC E   1      18.006  64.150  47.213  1.00  0.00           H
ATOM   2765  CH  NDC E   1      15.941  64.211  46.887  1.00  0.00           C
ATOM   2766  HH1 NDC E   1      15.763  64.553  47.929  1.00  0.00           H
ATOM   2767  HH2 NDC E   1      15.910  65.105  46.228  1.00  0.00           H
ATOM   2768  CT  NDC E   1      14.748  63.283  46.559  1.00  0.00           C
ATOM   2769  HT5 NDC E   1      13.859  63.882  46.852  1.00  0.00           H
ATOM   2770  HT6 NDC E   1      14.705  63.045  45.474  1.00  0.00           H
ATOM   2771  CI  NDC E   1      14.737  62.017  47.483  1.00  0.00           C
ATOM   2772  HI1 NDC E   1      15.532  61.388  47.029  1.00  0.00           H
ATOM   2773  HI2 NDC E   1      15.074  62.234  48.520  1.00  0.00           H
ATOM   2774  CK  NDC E   1      13.395  61.318  47.670  1.00  0.00           C
ATOM   2775  HK1 NDC E   1      12.747  61.269  46.769  1.00  0.00           H
ATOM   2776  HK2 NDC E   1      12.803  61.789  48.483  1.00  0.00           H
ATOM   2777  HK3 NDC E   1      13.634  60.276  47.972  1.00  0.00           H
ATOM   2778  C   NDC E   1      24.342  62.691  44.732  1.00  0.00           C
ATOM   2779  O   NDC E   1      25.195  61.850  44.701  1.00  0.00           O
ATOM   2780  N   NDC E   2      24.465  63.922  45.425  1.00  0.00           N
ATOM   2781  CA  NDC E   2      23.631  65.008  45.162  1.00  0.00           C
ATOM   2782  HA1 NDC E   2      24.258  65.913  45.313  1.00  0.00           H
ATOM   2783  HA2 NDC E   2      23.220  65.152  44.140  1.00  0.00           H
ATOM   2784  CA5 NDC E   2      25.577  64.013  46.323  1.00  0.00           C
ATOM   2785  HA3 NDC E   2      25.217  64.766  47.056  1.00  0.00           H
ATOM   2786  HA4 NDC E   2      25.814  63.065  46.851  1.00  0.00           H
ATOM   2787  CB  NDC E   2      26.802  64.742  45.796  1.00  0.00           C
ATOM   2788  HB1 NDC E   2      27.436  64.038  45.216  1.00  0.00           H
ATOM   2789  HB2 NDC E   2      26.536  65.639  45.197  1.00  0.00           H
ATOM   2790  CG  NDC E   2      27.716  65.214  46.937  1.00  0.00           C
ATOM   2791  HG1 NDC E   2      27.185  65.948  47.580  1.00  0.00           H
ATOM   2792  HG2 NDC E   2      28.057  64.387  47.595  1.00  0.00           H
ATOM   2793  CD  NDC E   2      28.984  65.943  46.526  1.00  0.00           C
ATOM   2794  HD1 NDC E   2      29.552  65.187  45.944  1.00  0.00           H
ATOM   2795  HD2 NDC E   2      28.738  66.789  45.849  1.00  0.00           H
ATOM   2796  CE  NDC E   2      29.871  66.468  47.660  1.00  0.00           C
ATOM   2797  HE1 NDC E   2      29.336  67.290  48.182  1.00  0.00           H
ATOM   2798  HE2 NDC E   2      29.985  65.740  48.491  1.00  0.00           H
ATOM   2799  CZ  NDC E   2      31.105  67.011  47.129  1.00  0.00           C
ATOM   2800  HZ1 NDC E   2      31.806  66.161  46.985  1.00  0.00           H
ATOM   2801  HZ2 NDC E   2      30.941  67.479  46.135  1.00  0.00           H
ATOM   2802  CH  NDC E   2      31.840  67.914  48.235  1.00  0.00           C
ATOM   2803  HH1 NDC E   2      31.802  67.425  49.232  1.00  0.00           H
ATOM   2804  HH2 NDC E   2      31.129  68.768  48.229  1.00  0.00           H
ATOM   2805  CT  NDC E   2      33.265  68.413  47.953  1.00  0.00           C
ATOM   2806  HT5 NDC E   2      33.278  69.215  48.722  1.00  0.00           H
ATOM   2807  HT6 NDC E   2      34.000  67.651  48.291  1.00  0.00           H
ATOM   2808  CI  NDC E   2      33.445  68.995  46.567  1.00  0.00           C
ATOM   2809  HI1 NDC E   2      33.504  68.195  45.799  1.00  0.00           H
ATOM   2810  HI2 NDC E   2      32.583  69.641  46.292  1.00  0.00           H
ATOM   2811  CK  NDC E   2      34.757  69.790  46.377  1.00  0.00           C
ATOM   2812  HK1 NDC E   2      35.686  69.206  46.547  1.00  0.00           H
ATOM   2813  HK2 NDC E   2      34.780  70.682  47.038  1.00  0.00           H
ATOM   2814  HK3 NDC E   2      34.847  70.221  45.357  1.00  0.00           H
ATOM   2815  C   NDC E   2      22.451  65.139  46.209  1.00  0.00           C
ATOM   2816  O   NDC E   2      21.759  64.160  46.407  1.00  0.00           O
ATOM   2817  N   NDC E   3      22.047  66.399  46.572  1.00  0.00           N
ATOM   2818  CA  NDC E   3      22.682  67.713  46.437  1.00  0.00           C
ATOM   2819  HA1 NDC E   3      23.127  67.911  45.439  1.00  0.00           H
ATOM   2820  HA2 NDC E   3      21.921  68.497  46.641  1.00  0.00           H
ATOM   2821  CA5 NDC E   3      20.851  66.510  47.348  1.00  0.00           C
ATOM   2822  HA3 NDC E   3      20.576  65.599  47.922  1.00  0.00           H
ATOM   2823  HA4 NDC E   3      20.898  67.322  48.104  1.00  0.00           H
ATOM   2824  CB  NDC E   3      19.583  66.871  46.578  1.00  0.00           C
ATOM   2825  HB1 NDC E   3      19.893  67.699  45.905  1.00  0.00           H
ATOM   2826  HB2 NDC E   3      19.171  66.059  45.941  1.00  0.00           H
ATOM   2827  CG  NDC E   3      18.452  67.370  47.484  1.00  0.00           C
ATOM   2828  HG1 NDC E   3      18.087  66.492  48.059  1.00  0.00           H
ATOM   2829  HG2 NDC E   3      18.800  68.207  48.127  1.00  0.00           H
ATOM   2830  CD  NDC E   3      17.335  67.992  46.677  1.00  0.00           C
ATOM   2831  HD1 NDC E   3      17.763  68.828  46.083  1.00  0.00           H
ATOM   2832  HD2 NDC E   3      17.016  67.286  45.880  1.00  0.00           H
ATOM   2833  CE  NDC E   3      16.156  68.385  47.623  1.00  0.00           C
ATOM   2834  HE1 NDC E   3      15.533  67.551  48.012  1.00  0.00           H
ATOM   2835  HE2 NDC E   3      16.603  68.877  48.513  1.00  0.00           H
ATOM   2836  CZ  NDC E   3      15.214  69.455  47.020  1.00  0.00           C
ATOM   2837  HZ1 NDC E   3      15.704  70.382  46.653  1.00  0.00           H
ATOM   2838  HZ2 NDC E   3      14.691  69.063  46.122  1.00  0.00           H
ATOM   2839  CH  NDC E   3      14.219  70.018  48.083  1.00  0.00           C
ATOM   2840  HH1 NDC E   3      13.627  69.214  48.571  1.00  0.00           H
ATOM   2841  HH2 NDC E   3      14.857  70.637  48.749  1.00  0.00           H
ATOM   2842  CT  NDC E   3      13.260  71.011  47.508  1.00  0.00           C
ATOM   2843  HT5 NDC E   3      13.796  71.797  46.935  1.00  0.00           H
ATOM   2844  HT6 NDC E   3      12.533  70.541  46.812  1.00  0.00           H
ATOM   2845  CI  NDC E   3      12.622  71.807  48.627  1.00  0.00           C
ATOM   2846  HI1 NDC E   3      12.284  71.071  49.387  1.00  0.00           H
ATOM   2847  HI2 NDC E   3      13.467  72.401  49.036  1.00  0.00           H
ATOM   2848  CK  NDC E   3      11.408  72.585  48.186  1.00  0.00           C
ATOM   2849  HK1 NDC E   3      11.629  73.461  47.540  1.00  0.00           H
ATOM   2850  HK2 NDC E   3      10.957  73.101  49.061  1.00  0.00           H
ATOM   2851  HK3 NDC E   3      10.575  72.024  47.711  1.00  0.00           H
ATOM   2852  C   NDC E   3      23.833  67.981  47.347  1.00  0.00           C
ATOM   2853  O   NDC E   3      24.575  67.049  47.672  1.00  0.00           O
ATOM   2854  N   NDC E   4      24.162  69.223  47.855  1.00  0.00           N
ATOM   2855  CA  NDC E   4      23.370  70.414  47.563  1.00  0.00           C
ATOM   2856  HA1 NDC E   4      24.059  71.285  47.599  1.00  0.00           H
ATOM   2857  HA2 NDC E   4      22.987  70.330  46.524  1.00  0.00           H
ATOM   2858  CA5 NDC E   4      25.240  69.407  48.769  1.00  0.00           C
ATOM   2859  HA3 NDC E   4      24.878  70.082  49.574  1.00  0.00           H
ATOM   2860  HA4 NDC E   4      25.641  68.461  49.192  1.00  0.00           H
ATOM   2861  CB  NDC E   4      26.391  70.156  48.131  1.00  0.00           C
ATOM   2862  HB1 NDC E   4      27.017  69.632  47.377  1.00  0.00           H
ATOM   2863  HB2 NDC E   4      26.029  70.967  47.464  1.00  0.00           H
ATOM   2864  CG  NDC E   4      27.369  70.790  49.087  1.00  0.00           C
ATOM   2865  HG1 NDC E   4      26.851  71.410  49.850  1.00  0.00           H
ATOM   2866  HG2 NDC E   4      27.846  70.004  49.710  1.00  0.00           H
ATOM   2867  CD  NDC E   4      28.440  71.437  48.271  1.00  0.00           C
ATOM   2868  HD1 NDC E   4      29.038  70.649  47.766  1.00  0.00           H
ATOM   2869  HD2 NDC E   4      27.900  72.104  47.566  1.00  0.00           H
ATOM   2870  CE  NDC E   4      29.411  72.152  49.197  1.00  0.00           C
ATOM   2871  HE1 NDC E   4      28.881  72.729  49.985  1.00  0.00           H
ATOM   2872  HE2 NDC E   4      29.906  71.270  49.657  1.00  0.00           H
ATOM   2873  CZ  NDC E   4      30.347  72.927  48.263  1.00  0.00           C
ATOM   2874  HZ1 NDC E   4      30.866  72.248  47.554  1.00  0.00           H
ATOM   2875  HZ2 NDC E   4      29.879  73.684  47.599  1.00  0.00           H
ATOM   2876  CH  NDC E   4      31.356  73.656  49.190  1.00  0.00           C
ATOM   2877  HH1 NDC E   4      31.747  72.932  49.937  1.00  0.00           H
ATOM   2878  HH2 NDC E   4      30.756  74.436  49.706  1.00  0.00           H
ATOM   2879  CT  NDC E   4      32.472  74.164  48.425  1.00  0.00           C
ATOM   2880  HT5 NDC E   4      33.053  73.358  47.928  1.00  0.00           H
ATOM   2881  HT6 NDC E   4      32.164  74.711  47.508  1.00  0.00           H
ATOM   2882  CI  NDC E   4      33.492  74.800  49.313  1.00  0.00           C
ATOM   2883  HI1 NDC E   4      33.022  75.756  49.628  1.00  0.00           H
ATOM   2884  HI2 NDC E   4      33.648  74.262  50.272  1.00  0.00           H
ATOM   2885  CK  NDC E   4      34.856  75.177  48.607  1.00  0.00           C
ATOM   2886  HK1 NDC E   4      34.579  75.707  47.671  1.00  0.00           H
ATOM   2887  HK2 NDC E   4      35.396  74.227  48.403  1.00  0.00           H
ATOM   2888  HK3 NDC E   4      35.582  75.747  49.225  1.00  0.00           H
ATOM   2889  C   NDC E   4      22.239  70.613  48.559  1.00  0.00           C
ATOM   2890  O   NDC E   4      21.569  69.616  48.926  1.00  0.00           O
ATOM   2891  N   NDC E   5      21.581  71.849  48.737  1.00  0.00           N
ATOM   2892  CA  NDC E   5      22.253  73.181  48.476  1.00  0.00           C
ATOM   2893  HA1 NDC E   5      22.634  73.185  47.433  1.00  0.00           H
ATOM   2894  HA2 NDC E   5      21.501  73.999  48.482  1.00  0.00           H
ATOM   2895  CA5 NDC E   5      20.265  72.000  49.235  1.00  0.00           C
ATOM   2896  HA3 NDC E   5      19.867  71.020  49.574  1.00  0.00           H
ATOM   2897  HA4 NDC E   5      20.279  72.687  50.109  1.00  0.00           H
ATOM   2898  CB  NDC E   5      19.261  72.398  48.106  1.00  0.00           C
ATOM   2899  HB1 NDC E   5      19.665  73.338  47.674  1.00  0.00           H
ATOM   2900  HB2 NDC E   5      19.358  71.550  47.394  1.00  0.00           H
ATOM   2901  CG  NDC E   5      17.827  72.405  48.565  1.00  0.00           C
ATOM   2902  HG1 NDC E   5      17.178  72.252  47.676  1.00  0.00           H
ATOM   2903  HG2 NDC E   5      17.607  71.521  49.202  1.00  0.00           H
ATOM   2904  CD  NDC E   5      17.308  73.817  49.088  1.00  0.00           C
ATOM   2905  HD1 NDC E   5      18.091  74.032  49.846  1.00  0.00           H
ATOM   2906  HD2 NDC E   5      17.312  74.496  48.208  1.00  0.00           H
ATOM   2907  CE  NDC E   5      15.836  73.863  49.685  1.00  0.00           C
ATOM   2908  HE1 NDC E   5      15.397  72.857  49.859  1.00  0.00           H
ATOM   2909  HE2 NDC E   5      15.869  74.419  50.646  1.00  0.00           H
ATOM   2910  CZ  NDC E   5      14.910  74.724  48.754  1.00  0.00           C
ATOM   2911  HZ1 NDC E   5      15.473  75.604  48.376  1.00  0.00           H
ATOM   2912  HZ2 NDC E   5      14.658  74.207  47.804  1.00  0.00           H
ATOM   2913  CH  NDC E   5      13.703  75.274  49.501  1.00  0.00           C
ATOM   2914  HH1 NDC E   5      13.074  74.498  49.987  1.00  0.00           H
ATOM   2915  HH2 NDC E   5      14.238  75.919  50.231  1.00  0.00           H
ATOM   2916  CT  NDC E   5      12.809  76.204  48.702  1.00  0.00           C
ATOM   2917  HT5 NDC E   5      13.292  77.110  48.279  1.00  0.00           H
ATOM   2918  HT6 NDC E   5      12.422  75.588  47.862  1.00  0.00           H
ATOM   2919  CI  NDC E   5      11.610  76.761  49.485  1.00  0.00           C
ATOM   2920  HI1 NDC E   5      11.221  75.965  50.156  1.00  0.00           H
ATOM   2921  HI2 NDC E   5      11.953  77.495  50.245  1.00  0.00           H
ATOM   2922  CK  NDC E   5      10.542  77.342  48.620  1.00  0.00           C
ATOM   2923  HK1 NDC E   5       9.991  76.520  48.115  1.00  0.00           H
ATOM   2924  HK2 NDC E   5      10.791  78.105  47.851  1.00  0.00           H
ATOM   2925  HK3 NDC E   5       9.734  77.825  49.209  1.00  0.00           H
ATOM   2926  C   NDC E   5      23.390  73.496  49.420  1.00  0.00           C
ATOM   2927  O   NDC E   5      24.232  72.677  49.596  1.00  0.00           O
ATOM   2928  N   NDC E   6      23.752  74.798  49.760  1.00  0.00           N
ATOM   2929  CA  NDC E   6      23.020  75.994  49.442  1.00  0.00           C
ATOM   2930  HA1 NDC E   6      23.767  76.817  49.441  1.00  0.00           H
ATOM   2931  HA2 NDC E   6      22.716  76.009  48.374  1.00  0.00           H
ATOM   2932  CA5 NDC E   6      24.968  75.072  50.499  1.00  0.00           C
ATOM   2933  HA3 NDC E   6      24.741  75.841  51.267  1.00  0.00           H
ATOM   2934  HA4 NDC E   6      25.280  74.200  51.112  1.00  0.00           H
ATOM   2935  CB  NDC E   6      26.164  75.465  49.666  1.00  0.00           C
ATOM   2936  HB1 NDC E   6      26.380  74.730  48.862  1.00  0.00           H
ATOM   2937  HB2 NDC E   6      25.934  76.421  49.148  1.00  0.00           H
ATOM   2938  CG  NDC E   6      27.401  75.779  50.579  1.00  0.00           C
ATOM   2939  HG1 NDC E   6      27.023  76.119  51.567  1.00  0.00           H
ATOM   2940  HG2 NDC E   6      27.976  74.844  50.753  1.00  0.00           H
ATOM   2941  CD  NDC E   6      28.337  76.880  50.072  1.00  0.00           C
ATOM   2942  HD1 NDC E   6      28.705  76.577  49.069  1.00  0.00           H
ATOM   2943  HD2 NDC E   6      27.772  77.820  49.895  1.00  0.00           H
ATOM   2944  CE  NDC E   6      29.570  77.218  50.897  1.00  0.00           C
ATOM   2945  HE1 NDC E   6      29.230  77.828  51.761  1.00  0.00           H
ATOM   2946  HE2 NDC E   6      29.953  76.238  51.253  1.00  0.00           H
ATOM   2947  CZ  NDC E   6      30.658  77.806  49.990  1.00  0.00           C
ATOM   2948  HZ1 NDC E   6      31.100  77.041  49.316  1.00  0.00           H
ATOM   2949  HZ2 NDC E   6      30.225  78.604  49.349  1.00  0.00           H
ATOM   2950  CH  NDC E   6      31.988  78.218  50.661  1.00  0.00           C
ATOM   2951  HH1 NDC E   6      32.429  77.344  51.186  1.00  0.00           H
ATOM   2952  HH2 NDC E   6      31.824  78.974  51.458  1.00  0.00           H
ATOM   2953  CT  NDC E   6      33.059  78.742  49.708  1.00  0.00           C
ATOM   2954  HT5 NDC E   6      33.180  78.114  48.800  1.00  0.00           H
ATOM   2955  HT6 NDC E   6      32.806  79.686  49.180  1.00  0.00           H
ATOM   2956  CI  NDC E   6      34.452  78.910  50.365  1.00  0.00           C
ATOM   2957  HI1 NDC E   6      34.295  79.295  51.395  1.00  0.00           H
ATOM   2958  HI2 NDC E   6      34.801  77.878  50.583  1.00  0.00           H
ATOM   2959  CK  NDC E   6      35.528  79.557  49.492  1.00  0.00           C
ATOM   2960  HK1 NDC E   6      35.247  80.621  49.341  1.00  0.00           H
ATOM   2961  HK2 NDC E   6      35.768  79.100  48.508  1.00  0.00           H
ATOM   2962  HK3 NDC E   6      36.457  79.499  50.099  1.00  0.00           H
ATOM   2963  C   NDC E   6      21.923  76.250  50.337  1.00  0.00           C
ATOM   2964  O   NDC E   6      21.300  75.353  50.917  1.00  0.00           O
ATOM   2965  N   NDC E   7      21.572  77.560  50.621  1.00  0.00           N
ATOM   2966  CA  NDC E   7      22.286  78.818  50.185  1.00  0.00           C
ATOM   2967  HA1 NDC E   7      22.738  78.751  49.173  1.00  0.00           H
ATOM   2968  HA2 NDC E   7      21.534  79.608  49.972  1.00  0.00           H
ATOM   2969  CA5 NDC E   7      20.370  77.793  51.332  1.00  0.00           C
ATOM   2970  HA3 NDC E   7      20.137  77.016  52.091  1.00  0.00           H
ATOM   2971  HA4 NDC E   7      20.703  78.674  51.922  1.00  0.00           H
ATOM   2972  CB  NDC E   7      19.152  78.196  50.475  1.00  0.00           C
ATOM   2973  HB1 NDC E   7      19.497  79.019  49.813  1.00  0.00           H
ATOM   2974  HB2 NDC E   7      18.837  77.439  49.725  1.00  0.00           H
ATOM   2975  CG  NDC E   7      18.123  78.932  51.388  1.00  0.00           C
ATOM   2976  HG1 NDC E   7      17.608  78.235  52.083  1.00  0.00           H
ATOM   2977  HG2 NDC E   7      18.619  79.734  51.975  1.00  0.00           H
ATOM   2978  CD  NDC E   7      17.061  79.625  50.575  1.00  0.00           C
ATOM   2979  HD1 NDC E   7      17.623  80.368  49.970  1.00  0.00           H
ATOM   2980  HD2 NDC E   7      16.570  78.936  49.856  1.00  0.00           H
ATOM   2981  CE  NDC E   7      15.887  80.317  51.312  1.00  0.00           C
ATOM   2982  HE1 NDC E   7      15.416  79.718  52.121  1.00  0.00           H
ATOM   2983  HE2 NDC E   7      16.368  81.186  51.809  1.00  0.00           H
ATOM   2984  CZ  NDC E   7      14.711  80.777  50.318  1.00  0.00           C
ATOM   2985  HZ1 NDC E   7      15.082  81.503  49.564  1.00  0.00           H
ATOM   2986  HZ2 NDC E   7      14.503  79.828  49.780  1.00  0.00           H
ATOM   2987  CH  NDC E   7      13.448  81.247  51.090  1.00  0.00           C
ATOM   2988  HH1 NDC E   7      13.114  80.353  51.658  1.00  0.00           H
ATOM   2989  HH2 NDC E   7      13.813  82.060  51.753  1.00  0.00           H
ATOM   2990  CT  NDC E   7      12.282  81.714  50.184  1.00  0.00           C
ATOM   2991  HT5 NDC E   7      12.614  82.572  49.561  1.00  0.00           H
ATOM   2992  HT6 NDC E   7      11.999  80.866  49.525  1.00  0.00           H
ATOM   2993  CI  NDC E   7      10.952  82.132  50.829  1.00  0.00           C
ATOM   2994  HI1 NDC E   7      10.408  81.269  51.268  1.00  0.00           H
ATOM   2995  HI2 NDC E   7      11.206  82.805  51.676  1.00  0.00           H
ATOM   2996  CK  NDC E   7       9.951  82.851  49.943  1.00  0.00           C
ATOM   2997  HK1 NDC E   7       9.668  82.099  49.176  1.00  0.00           H
ATOM   2998  HK2 NDC E   7      10.350  83.750  49.427  1.00  0.00           H
ATOM   2999  HK3 NDC E   7       9.034  83.115  50.511  1.00  0.00           H
ATOM   3000  C   NDC E   7      23.414  79.271  51.055  1.00  0.00           C
ATOM   3001  O   NDC E   7      24.303  78.412  51.264  1.00  0.00           O
ATOM   3002  N   NDC E   8      23.693  80.610  51.203  1.00  0.00           N
ATOM   3003  CA  NDC E   8      22.914  81.752  50.679  1.00  0.00           C
ATOM   3004  HA1 NDC E   8      23.634  82.577  50.490  1.00  0.00           H
ATOM   3005  HA2 NDC E   8      22.303  81.504  49.785  1.00  0.00           H
ATOM   3006  CA5 NDC E   8      24.954  81.026  51.829  1.00  0.00           C
ATOM   3007  HA3 NDC E   8      24.858  82.028  52.300  1.00  0.00           H
ATOM   3008  HA4 NDC E   8      25.180  80.415  52.729  1.00  0.00           H
ATOM   3009  CB  NDC E   8      26.070  81.049  50.792  1.00  0.00           C
ATOM   3010  HB1 NDC E   8      26.170  80.032  50.357  1.00  0.00           H
ATOM   3011  HB2 NDC E   8      25.820  81.821  50.033  1.00  0.00           H
ATOM   3012  CG  NDC E   8      27.298  81.472  51.593  1.00  0.00           C
ATOM   3013  HG1 NDC E   8      27.092  82.395  52.176  1.00  0.00           H
ATOM   3014  HG2 NDC E   8      27.598  80.739  52.373  1.00  0.00           H
ATOM   3015  CD  NDC E   8      28.482  81.894  50.650  1.00  0.00           C
ATOM   3016  HD1 NDC E   8      28.840  80.971  50.145  1.00  0.00           H
ATOM   3017  HD2 NDC E   8      28.186  82.587  49.833  1.00  0.00           H
ATOM   3018  CE  NDC E   8      29.594  82.576  51.476  1.00  0.00           C
ATOM   3019  HE1 NDC E   8      29.234  83.534  51.907  1.00  0.00           H
ATOM   3020  HE2 NDC E   8      29.818  81.956  52.370  1.00  0.00           H
ATOM   3021  CZ  NDC E   8      30.839  82.843  50.679  1.00  0.00           C
ATOM   3022  HZ1 NDC E   8      31.536  82.007  50.456  1.00  0.00           H
ATOM   3023  HZ2 NDC E   8      30.341  83.160  49.739  1.00  0.00           H
ATOM   3024  CH  NDC E   8      31.792  83.955  51.240  1.00  0.00           C
ATOM   3025  HH1 NDC E   8      32.378  83.516  52.076  1.00  0.00           H
ATOM   3026  HH2 NDC E   8      31.125  84.738  51.659  1.00  0.00           H
ATOM   3027  CT  NDC E   8      32.719  84.619  50.196  1.00  0.00           C
ATOM   3028  HT5 NDC E   8      33.134  83.839  49.522  1.00  0.00           H
ATOM   3029  HT6 NDC E   8      32.033  85.262  49.605  1.00  0.00           H
ATOM   3030  CI  NDC E   8      33.791  85.563  50.833  1.00  0.00           C
ATOM   3031  HI1 NDC E   8      33.772  86.484  50.211  1.00  0.00           H
ATOM   3032  HI2 NDC E   8      33.652  85.826  51.903  1.00  0.00           H
ATOM   3033  CK  NDC E   8      35.261  84.962  50.918  1.00  0.00           C
ATOM   3034  HK1 NDC E   8      35.274  83.855  51.021  1.00  0.00           H
ATOM   3035  HK2 NDC E   8      35.764  85.282  51.855  1.00  0.00           H
ATOM   3036  HK3 NDC E   8      35.891  85.236  50.045  1.00  0.00           H
ATOM   3037  C   NDC E   8      21.791  82.167  51.611  1.00  0.00           C
ATOM   3038  O   NDC E   8      21.149  81.276  52.142  1.00  0.00           O
ATOM   3039  N   NDC E   9      21.406  83.440  51.713  1.00  0.00           N
ATOM   3040  CA  NDC E   9      22.175  84.530  51.137  1.00  0.00           C
ATOM   3041  HA1 NDC E   9      22.551  84.384  50.102  1.00  0.00           H
ATOM   3042  HA2 NDC E   9      21.432  85.350  51.047  1.00  0.00           H
ATOM   3043  CA5 NDC E   9      20.235  83.779  52.458  1.00  0.00           C
ATOM   3044  HA3 NDC E   9      20.281  83.358  53.485  1.00  0.00           H
ATOM   3045  HA4 NDC E   9      20.164  84.883  52.564  1.00  0.00           H
ATOM   3046  CB  NDC E   9      18.952  83.510  51.623  1.00  0.00           C
ATOM   3047  HB1 NDC E   9      19.183  84.168  50.759  1.00  0.00           H
ATOM   3048  HB2 NDC E   9      18.904  82.437  51.338  1.00  0.00           H
ATOM   3049  CG  NDC E   9      17.665  83.790  52.381  1.00  0.00           C
ATOM   3050  HG1 NDC E   9      17.383  83.051  53.162  1.00  0.00           H
ATOM   3051  HG2 NDC E   9      17.783  84.783  52.866  1.00  0.00           H
ATOM   3052  CD  NDC E   9      16.501  84.069  51.463  1.00  0.00           C
ATOM   3053  HD1 NDC E   9      16.853  84.752  50.660  1.00  0.00           H
ATOM   3054  HD2 NDC E   9      16.059  83.165  50.993  1.00  0.00           H
ATOM   3055  CE  NDC E   9      15.328  84.716  52.206  1.00  0.00           C
ATOM   3056  HE1 NDC E   9      15.070  83.983  53.000  1.00  0.00           H
ATOM   3057  HE2 NDC E   9      15.566  85.710  52.641  1.00  0.00           H
ATOM   3058  CZ  NDC E   9      14.081  84.860  51.286  1.00  0.00           C
ATOM   3059  HZ1 NDC E   9      14.447  85.421  50.400  1.00  0.00           H
ATOM   3060  HZ2 NDC E   9      13.759  83.833  51.010  1.00  0.00           H
ATOM   3061  CH  NDC E   9      12.934  85.684  51.928  1.00  0.00           C
ATOM   3062  HH1 NDC E   9      12.631  85.147  52.852  1.00  0.00           H
ATOM   3063  HH2 NDC E   9      13.415  86.647  52.205  1.00  0.00           H
ATOM   3064  CT  NDC E   9      11.668  85.949  51.148  1.00  0.00           C
ATOM   3065  HT5 NDC E   9      11.825  86.117  50.062  1.00  0.00           H
ATOM   3066  HT6 NDC E   9      11.044  85.036  51.041  1.00  0.00           H
ATOM   3067  CI  NDC E   9      10.843  87.143  51.674  1.00  0.00           C
ATOM   3068  HI1 NDC E   9      10.334  86.931  52.639  1.00  0.00           H
ATOM   3069  HI2 NDC E   9      11.556  87.980  51.829  1.00  0.00           H
ATOM   3070  CK  NDC E   9       9.821  87.680  50.638  1.00  0.00           C
ATOM   3071  HK1 NDC E   9       9.157  86.882  50.243  1.00  0.00           H
ATOM   3072  HK2 NDC E   9      10.308  88.177  49.772  1.00  0.00           H
ATOM   3073  HK3 NDC E   9       9.304  88.507  51.170  1.00  0.00           H
ATOM   3074  C   NDC E   9      23.221  85.132  52.043  1.00  0.00           C
ATOM   3075  O   NDC E   9      23.891  84.289  52.673  1.00  0.00           O
ATOM   3076  N   NDC E  10      23.600  86.434  51.860  1.00  0.00           N
ATOM   3077  CA  NDC E  10      22.703  87.392  51.130  1.00  0.00           C
ATOM   3078  HA1 NDC E  10      23.292  88.216  50.672  1.00  0.00           H
ATOM   3079  HA2 NDC E  10      22.252  86.881  50.252  1.00  0.00           H
ATOM   3080  CA5 NDC E  10      24.784  86.887  52.618  1.00  0.00           C
ATOM   3081  HA3 NDC E  10      24.576  87.828  53.170  1.00  0.00           H
ATOM   3082  HA4 NDC E  10      25.051  86.190  53.441  1.00  0.00           H
ATOM   3083  CB  NDC E  10      26.074  86.940  51.764  1.00  0.00           C
ATOM   3084  HB1 NDC E  10      26.297  85.922  51.379  1.00  0.00           H
ATOM   3085  HB2 NDC E  10      25.870  87.578  50.878  1.00  0.00           H
ATOM   3086  CG  NDC E  10      27.233  87.512  52.522  1.00  0.00           C
ATOM   3087  HG1 NDC E  10      27.039  88.572  52.792  1.00  0.00           H
ATOM   3088  HG2 NDC E  10      27.336  87.120  53.556  1.00  0.00           H
ATOM   3089  CD  NDC E  10      28.574  87.537  51.817  1.00  0.00           C
ATOM   3090  HD1 NDC E  10      29.005  86.514  51.773  1.00  0.00           H
ATOM   3091  HD2 NDC E  10      28.338  87.933  50.806  1.00  0.00           H
ATOM   3092  CE  NDC E  10      29.735  88.507  52.352  1.00  0.00           C
ATOM   3093  HE1 NDC E  10      29.427  89.565  52.210  1.00  0.00           H
ATOM   3094  HE2 NDC E  10      29.868  88.382  53.448  1.00  0.00           H
ATOM   3095  CZ  NDC E  10      31.092  88.460  51.661  1.00  0.00           C
ATOM   3096  HZ1 NDC E  10      31.503  87.432  51.746  1.00  0.00           H
ATOM   3097  HZ2 NDC E  10      30.869  88.625  50.585  1.00  0.00           H
ATOM   3098  CH  NDC E  10      32.033  89.551  52.187  1.00  0.00           C
ATOM   3099  HH1 NDC E  10      32.091  89.572  53.296  1.00  0.00           H
ATOM   3100  HH2 NDC E  10      31.647  90.571  51.975  1.00  0.00           H
ATOM   3101  CT  NDC E  10      33.397  89.271  51.643  1.00  0.00           C
ATOM   3102  HT5 NDC E  10      33.845  88.310  51.976  1.00  0.00           H
ATOM   3103  HT6 NDC E  10      33.307  89.248  50.535  1.00  0.00           H
ATOM   3104  CI  NDC E  10      34.457  90.393  51.991  1.00  0.00           C
ATOM   3105  HI1 NDC E  10      34.239  91.306  51.398  1.00  0.00           H
ATOM   3106  HI2 NDC E  10      34.375  90.606  53.079  1.00  0.00           H
ATOM   3107  CK  NDC E  10      35.930  90.025  51.507  1.00  0.00           C
ATOM   3108  HK1 NDC E  10      36.220  89.100  52.049  1.00  0.00           H
ATOM   3109  HK2 NDC E  10      36.592  90.864  51.812  1.00  0.00           H
ATOM   3110  HK3 NDC E  10      35.982  89.916  50.402  1.00  0.00           H
ATOM   3111  C   NDC E  10      21.615  88.158  51.864  1.00  0.00           C
ATOM   3112  O   NDC E  10      21.183  87.659  52.873  1.00  0.00           O
ATOM   3113  N   NTE E   1      21.121  89.327  51.336  1.00  0.00           N
ATOM   3114  CA  NTE E   1      21.764  90.248  50.395  1.00  0.00           C
ATOM   3115  HA1 NTE E   1      20.981  90.912  49.970  1.00  0.00           H
ATOM   3116  HA2 NTE E   1      22.285  89.706  49.577  1.00  0.00           H
ATOM   3117  CA5 NTE E   1      19.917  89.818  51.937  1.00  0.00           C
ATOM   3118  HA3 NTE E   1      19.730  89.525  52.992  1.00  0.00           H
ATOM   3119  HA4 NTE E   1      19.879  90.927  51.881  1.00  0.00           H
ATOM   3120  CB  NTE E   1      18.695  89.258  51.255  1.00  0.00           C
ATOM   3121  HB1 NTE E   1      18.814  88.154  51.279  1.00  0.00           H
ATOM   3122  HB2 NTE E   1      18.790  89.540  50.185  1.00  0.00           H
ATOM   3123  OG  NTE E   1      17.357  89.695  51.600  1.00  0.00           O
ATOM   3124  CD  NTE E   1      16.730  88.874  52.527  1.00  0.00           C
ATOM   3125  HD1 NTE E   1      17.209  88.981  53.524  1.00  0.00           H
ATOM   3126  HD2 NTE E   1      16.713  87.825  52.164  1.00  0.00           H
ATOM   3127  CE  NTE E   1      15.286  89.312  52.726  1.00  0.00           C
ATOM   3128  HE1 NTE E   1      14.856  88.416  53.222  1.00  0.00           H
ATOM   3129  HE2 NTE E   1      14.729  89.443  51.774  1.00  0.00           H
ATOM   3130  OZ  NTE E   1      15.043  90.438  53.587  1.00  0.00           O
ATOM   3131  CH  NTE E   1      13.665  90.821  53.515  1.00  0.00           C
ATOM   3132  HH1 NTE E   1      13.038  89.906  53.452  1.00  0.00           H
ATOM   3133  HH2 NTE E   1      13.526  91.251  52.501  1.00  0.00           H
ATOM   3134  CT  NTE E   1      13.267  91.714  54.647  1.00  0.00           C
ATOM   3135  HT5 NTE E   1      12.170  91.586  54.768  1.00  0.00           H
ATOM   3136  HT6 NTE E   1      13.816  91.347  55.540  1.00  0.00           H
ATOM   3137  OI  NTE E   1      13.576  93.041  54.369  1.00  0.00           O
ATOM   3138  CK  NTE E   1      13.566  93.763  55.685  1.00  0.00           C
ATOM   3139  HK1 NTE E   1      12.737  94.499  55.764  1.00  0.00           H
ATOM   3140  HK2 NTE E   1      13.460  93.124  56.587  1.00  0.00           H
ATOM   3141  HK3 NTE E   1      14.499  94.364  55.745  1.00  0.00           H
ATOM   3142  C   NTE E   1      22.839  91.145  50.994  1.00  0.00           C
ATOM   3143  O   NTE E   1      23.396  90.834  52.146  1.00  0.00           O
ATOM   3144  N   NTE E   2      23.492  91.833  50.058  1.00  0.00           N
ATOM   3145  CA  NTE E   2      22.974  92.080  48.700  1.00  0.00           C
ATOM   3146  HA1 NTE E   2      23.912  92.150  48.108  1.00  0.00           H
ATOM   3147  HA2 NTE E   2      22.377  91.292  48.193  1.00  0.00           H
ATOM   3148  CA5 NTE E   2      24.583  92.698  50.496  1.00  0.00           C
ATOM   3149  HA3 NTE E   2      24.457  93.759  50.190  1.00  0.00           H
ATOM   3150  HA4 NTE E   2      24.709  92.697  51.599  1.00  0.00           H
ATOM   3151  CB  NTE E   2      25.939  92.210  49.893  1.00  0.00           C
ATOM   3152  HB1 NTE E   2      25.963  91.100  49.857  1.00  0.00           H
ATOM   3153  HB2 NTE E   2      25.974  92.533  48.830  1.00  0.00           H
ATOM   3154  OG  NTE E   2      27.138  92.802  50.467  1.00  0.00           O
ATOM   3155  CD  NTE E   2      28.193  92.625  49.512  1.00  0.00           C
ATOM   3156  HD1 NTE E   2      28.158  91.610  49.060  1.00  0.00           H
ATOM   3157  HD2 NTE E   2      28.089  93.324  48.655  1.00  0.00           H
ATOM   3158  CE  NTE E   2      29.539  92.849  50.154  1.00  0.00           C
ATOM   3159  HE1 NTE E   2      29.823  92.077  50.901  1.00  0.00           H
ATOM   3160  HE2 NTE E   2      29.579  93.842  50.649  1.00  0.00           H
ATOM   3161  OZ  NTE E   2      30.480  92.916  49.055  1.00  0.00           O
ATOM   3162  CH  NTE E   2      31.772  93.285  49.497  1.00  0.00           C
ATOM   3163  HH1 NTE E   2      31.697  94.344  49.825  1.00  0.00           H
ATOM   3164  HH2 NTE E   2      32.081  92.618  50.330  1.00  0.00           H
ATOM   3165  CT  NTE E   2      32.813  93.264  48.405  1.00  0.00           C
ATOM   3166  HT5 NTE E   2      32.888  92.229  48.008  1.00  0.00           H
ATOM   3167  HT6 NTE E   2      33.776  93.456  48.924  1.00  0.00           H
ATOM   3168  OI  NTE E   2      32.642  94.135  47.274  1.00  0.00           O
ATOM   3169  CK  NTE E   2      33.007  95.446  47.586  1.00  0.00           C
ATOM   3170  HK1 NTE E   2      32.615  96.172  46.842  1.00  0.00           H
ATOM   3171  HK2 NTE E   2      34.105  95.591  47.670  1.00  0.00           H
ATOM   3172  HK3 NTE E   2      32.509  95.695  48.547  1.00  0.00           H
ATOM   3173  C   NTE E   2      22.153  93.329  48.669  1.00  0.00           C
ATOM   3174  O   NTE E   2      21.494  93.561  49.700  1.00  0.00           O
ATOM   3175  N   NTE E   3      21.824  93.916  47.533  1.00  0.00           N
ATOM   3176  CA  NTE E   3      22.738  93.825  46.345  1.00  0.00           C
ATOM   3177  HA1 NTE E   3      22.170  93.827  45.390  1.00  0.00           H
ATOM   3178  HA2 NTE E   3      23.269  92.850  46.292  1.00  0.00           H
ATOM   3179  CA5 NTE E   3      20.664  94.807  47.487  1.00  0.00           C
ATOM   3180  HA3 NTE E   3      20.485  95.446  48.378  1.00  0.00           H
ATOM   3181  HA4 NTE E   3      20.842  95.543  46.674  1.00  0.00           H
ATOM   3182  CB  NTE E   3      19.389  94.054  47.055  1.00  0.00           C
ATOM   3183  HB1 NTE E   3      19.652  93.303  46.279  1.00  0.00           H
ATOM   3184  HB2 NTE E   3      18.570  94.718  46.705  1.00  0.00           H
ATOM   3185  OG  NTE E   3      19.001  93.293  48.148  1.00  0.00           O
ATOM   3186  CD  NTE E   3      17.636  92.876  47.920  1.00  0.00           C
ATOM   3187  HD1 NTE E   3      17.536  92.208  47.038  1.00  0.00           H
ATOM   3188  HD2 NTE E   3      17.069  93.821  47.782  1.00  0.00           H
ATOM   3189  CE  NTE E   3      17.092  92.175  49.213  1.00  0.00           C
ATOM   3190  HE1 NTE E   3      17.665  91.248  49.429  1.00  0.00           H
ATOM   3191  HE2 NTE E   3      16.041  91.876  49.016  1.00  0.00           H
ATOM   3192  OZ  NTE E   3      17.177  93.083  50.257  1.00  0.00           O
ATOM   3193  CH  NTE E   3      16.357  92.782  51.397  1.00  0.00           C
ATOM   3194  HH1 NTE E   3      17.008  92.357  52.191  1.00  0.00           H
ATOM   3195  HH2 NTE E   3      15.585  92.022  51.149  1.00  0.00           H
ATOM   3196  CT  NTE E   3      15.642  93.997  51.834  1.00  0.00           C
ATOM   3197  HT5 NTE E   3      15.237  93.649  52.808  1.00  0.00           H
ATOM   3198  HT6 NTE E   3      16.250  94.907  52.023  1.00  0.00           H
ATOM   3199  OI  NTE E   3      14.466  94.260  51.023  1.00  0.00           O
ATOM   3200  CK  NTE E   3      14.818  95.114  49.961  1.00  0.00           C
ATOM   3201  HK1 NTE E   3      15.680  94.754  49.359  1.00  0.00           H
ATOM   3202  HK2 NTE E   3      13.925  95.015  49.308  1.00  0.00           H
ATOM   3203  HK3 NTE E   3      15.040  96.149  50.299  1.00  0.00           H
ATOM   3204  C   NTE E   3      23.696  94.983  46.416  1.00  0.00           C
ATOM   3205  O   NTE E   3      23.912  95.403  47.505  1.00  0.00           O
ATOM   3206  N   NTE E   4      24.094  95.663  45.313  1.00  0.00           N
ATOM   3207  CA  NTE E   4      23.631  95.528  43.950  1.00  0.00           C
ATOM   3208  HA1 NTE E   4      24.387  95.905  43.228  1.00  0.00           H
ATOM   3209  HA2 NTE E   4      23.408  94.483  43.646  1.00  0.00           H
ATOM   3210  CA5 NTE E   4      24.950  96.852  45.534  1.00  0.00           C
ATOM   3211  HA3 NTE E   4      24.372  97.740  45.200  1.00  0.00           H
ATOM   3212  HA4 NTE E   4      25.206  97.118  46.581  1.00  0.00           H
ATOM   3213  CB  NTE E   4      26.304  96.886  44.800  1.00  0.00           C
ATOM   3214  HB1 NTE E   4      26.059  96.830  43.718  1.00  0.00           H
ATOM   3215  HB2 NTE E   4      26.793  97.870  44.965  1.00  0.00           H
ATOM   3216  OG  NTE E   4      27.193  95.928  45.453  1.00  0.00           O
ATOM   3217  CD  NTE E   4      28.555  96.284  45.247  1.00  0.00           C
ATOM   3218  HD1 NTE E   4      28.798  96.319  44.163  1.00  0.00           H
ATOM   3219  HD2 NTE E   4      28.710  97.246  45.779  1.00  0.00           H
ATOM   3220  CE  NTE E   4      29.598  95.206  45.689  1.00  0.00           C
ATOM   3221  HE1 NTE E   4      29.387  95.064  46.771  1.00  0.00           H
ATOM   3222  HE2 NTE E   4      30.645  95.528  45.504  1.00  0.00           H
ATOM   3223  OZ  NTE E   4      29.470  93.994  44.896  1.00  0.00           O
ATOM   3224  CH  NTE E   4      30.271  92.945  45.488  1.00  0.00           C
ATOM   3225  HH1 NTE E   4      31.325  93.280  45.386  1.00  0.00           H
ATOM   3226  HH2 NTE E   4      29.963  92.883  46.553  1.00  0.00           H
ATOM   3227  CT  NTE E   4      30.292  91.606  44.678  1.00  0.00           C
ATOM   3228  HT5 NTE E   4      30.830  90.803  45.226  1.00  0.00           H
ATOM   3229  HT6 NTE E   4      30.977  91.779  43.820  1.00  0.00           H
ATOM   3230  OI  NTE E   4      29.094  91.092  44.247  1.00  0.00           O
ATOM   3231  CK  NTE E   4      29.185  89.898  43.481  1.00  0.00           C
ATOM   3232  HK1 NTE E   4      29.331  89.072  44.210  1.00  0.00           H
ATOM   3233  HK2 NTE E   4      29.998  89.956  42.727  1.00  0.00           H
ATOM   3234  HK3 NTE E   4      28.279  89.705  42.867  1.00  0.00           H
ATOM   3235  C   NTE E   4      22.301  96.301  43.648  1.00  0.00           C
ATOM   3236  O   NTE E   4      21.368  96.084  44.438  1.00  0.00           O
ATOM   3237  N   NTE E   5      21.996  96.715  42.366  1.00  0.00           N
ATOM   3238  CA  NTE E   5      23.099  96.824  41.383  1.00  0.00           C
ATOM   3239  HA1 NTE E   5      22.578  96.942  40.409  1.00  0.00           H
ATOM   3240  HA2 NTE E   5      23.667  95.876  41.263  1.00  0.00           H
ATOM   3241  CA5 NTE E   5      20.718  97.151  42.008  1.00  0.00           C
ATOM   3242  HA3 NTE E   5      20.021  97.503  42.799  1.00  0.00           H
ATOM   3243  HA4 NTE E   5      20.866  97.901  41.202  1.00  0.00           H
ATOM   3244  CB  NTE E   5      19.976  95.902  41.284  1.00  0.00           C
ATOM   3245  HB1 NTE E   5      20.157  95.011  41.923  1.00  0.00           H
ATOM   3246  HB2 NTE E   5      20.407  95.817  40.263  1.00  0.00           H
ATOM   3247  OG  NTE E   5      18.550  96.104  41.309  1.00  0.00           O
ATOM   3248  CD  NTE E   5      17.822  95.219  40.505  1.00  0.00           C
ATOM   3249  HD1 NTE E   5      18.403  94.282  40.367  1.00  0.00           H
ATOM   3250  HD2 NTE E   5      17.621  95.662  39.506  1.00  0.00           H
ATOM   3251  CE  NTE E   5      16.445  94.718  41.169  1.00  0.00           C
ATOM   3252  HE1 NTE E   5      16.699  94.309  42.170  1.00  0.00           H
ATOM   3253  HE2 NTE E   5      16.191  93.955  40.402  1.00  0.00           H
ATOM   3254  OZ  NTE E   5      15.526  95.829  41.314  1.00  0.00           O
ATOM   3255  CH  NTE E   5      14.144  95.358  41.418  1.00  0.00           C
ATOM   3256  HH1 NTE E   5      13.676  95.928  42.248  1.00  0.00           H
ATOM   3257  HH2 NTE E   5      14.125  94.281  41.689  1.00  0.00           H
ATOM   3258  CT  NTE E   5      13.580  95.746  40.053  1.00  0.00           C
ATOM   3259  HT5 NTE E   5      13.897  96.795  39.873  1.00  0.00           H
ATOM   3260  HT6 NTE E   5      14.089  95.087  39.317  1.00  0.00           H
ATOM   3261  OI  NTE E   5      12.166  95.655  40.112  1.00  0.00           O
ATOM   3262  CK  NTE E   5      11.687  94.962  38.955  1.00  0.00           C
ATOM   3263  HK1 NTE E   5      10.580  95.057  38.996  1.00  0.00           H
ATOM   3264  HK2 NTE E   5      12.143  95.279  37.993  1.00  0.00           H
ATOM   3265  HK3 NTE E   5      11.780  93.868  39.123  1.00  0.00           H
ATOM   3266  C   NTE E   5      23.799  98.164  41.604  1.00  0.00           C
ATOM   3267  O   NTE E   5      23.289  98.977  42.390  1.00  0.00           O
ATOM   3268  N   NTE E   6      24.754  98.565  40.753  1.00  0.00           N
ATOM   3269  CA  NTE E   6      25.233  97.783  39.592  1.00  0.00           C
ATOM   3270  HA1 NTE E   6      26.322  97.999  39.557  1.00  0.00           H
ATOM   3271  HA2 NTE E   6      25.252  96.714  39.894  1.00  0.00           H
ATOM   3272  CA5 NTE E   6      25.281  99.876  40.904  1.00  0.00           C
ATOM   3273  HA3 NTE E   6      25.720 100.205  39.938  1.00  0.00           H
ATOM   3274  HA4 NTE E   6      24.513 100.594  41.264  1.00  0.00           H
ATOM   3275  CB  NTE E   6      26.419  99.848  41.965  1.00  0.00           C
ATOM   3276  HB1 NTE E   6      26.655 100.863  42.350  1.00  0.00           H
ATOM   3277  HB2 NTE E   6      25.907  99.445  42.865  1.00  0.00           H
ATOM   3278  OG  NTE E   6      27.604  99.100  41.641  1.00  0.00           O
ATOM   3279  CD  NTE E   6      28.446  99.824  40.744  1.00  0.00           C
ATOM   3280  HD1 NTE E   6      28.087  99.690  39.701  1.00  0.00           H
ATOM   3281  HD2 NTE E   6      28.430 100.901  41.015  1.00  0.00           H
ATOM   3282  CE  NTE E   6      29.943  99.457  40.757  1.00  0.00           C
ATOM   3283  HE1 NTE E   6      30.410  99.427  41.764  1.00  0.00           H
ATOM   3284  HE2 NTE E   6      30.454 100.338  40.313  1.00  0.00           H
ATOM   3285  OZ  NTE E   6      30.046  98.265  40.029  1.00  0.00           O
ATOM   3286  CH  NTE E   6      31.432  97.732  39.965  1.00  0.00           C
ATOM   3287  HH1 NTE E   6      32.099  98.494  39.509  1.00  0.00           H
ATOM   3288  HH2 NTE E   6      31.849  97.665  40.993  1.00  0.00           H
ATOM   3289  CT  NTE E   6      31.413  96.375  39.131  1.00  0.00           C
ATOM   3290  HT5 NTE E   6      30.385  95.961  39.216  1.00  0.00           H
ATOM   3291  HT6 NTE E   6      32.146  95.693  39.612  1.00  0.00           H
ATOM   3292  OI  NTE E   6      31.830  96.493  37.762  1.00  0.00           O
ATOM   3293  CK  NTE E   6      31.808  95.220  37.163  1.00  0.00           C
ATOM   3294  HK1 NTE E   6      32.455  95.305  36.263  1.00  0.00           H
ATOM   3295  HK2 NTE E   6      30.787  94.872  36.899  1.00  0.00           H
ATOM   3296  HK3 NTE E   6      32.340  94.552  37.873  1.00  0.00           H
ATOM   3297  C   NTE E   6      24.476  97.987  38.300  1.00  0.00           C
ATOM   3298  O   NTE E   6      23.297  98.416  38.349  1.00  0.00           O
ATOM   3299  N   NTE E   7      25.054  97.352  37.185  1.00  0.00           N
ATOM   3300  CA  NTE E   7      26.411  96.888  37.144  1.00  0.00           C
ATOM   3301  HA1 NTE E   7      26.506  96.225  36.257  1.00  0.00           H
ATOM   3302  HA2 NTE E   7      26.779  96.361  38.050  1.00  0.00           H
ATOM   3303  CA5 NTE E   7      24.333  97.488  35.971  1.00  0.00           C
ATOM   3304  HA3 NTE E   7      24.576  96.679  35.250  1.00  0.00           H
ATOM   3305  HA4 NTE E   7      23.233  97.426  36.115  1.00  0.00           H
ATOM   3306  CB  NTE E   7      24.651  98.695  35.120  1.00  0.00           C
ATOM   3307  HB1 NTE E   7      25.652  98.560  34.657  1.00  0.00           H
ATOM   3308  HB2 NTE E   7      24.647  99.592  35.775  1.00  0.00           H
ATOM   3309  OG  NTE E   7      23.694  98.798  34.067  1.00  0.00           O
ATOM   3310  CD  NTE E   7      23.998  99.935  33.293  1.00  0.00           C
ATOM   3311  HD1 NTE E   7      25.017  99.725  32.904  1.00  0.00           H
ATOM   3312  HD2 NTE E   7      23.989 100.818  33.967  1.00  0.00           H
ATOM   3313  CE  NTE E   7      22.988 100.219  32.155  1.00  0.00           C
ATOM   3314  HE1 NTE E   7      22.850  99.234  31.661  1.00  0.00           H
ATOM   3315  HE2 NTE E   7      23.385 100.895  31.368  1.00  0.00           H
ATOM   3316  OZ  NTE E   7      21.833 100.782  32.637  1.00  0.00           O
ATOM   3317  CH  NTE E   7      20.827 100.852  31.606  1.00  0.00           C
ATOM   3318  HH1 NTE E   7      20.673  99.888  31.076  1.00  0.00           H
ATOM   3319  HH2 NTE E   7      21.232 101.521  30.818  1.00  0.00           H
ATOM   3320  CT  NTE E   7      19.473 101.363  32.142  1.00  0.00           C
ATOM   3321  HT5 NTE E   7      18.678 101.277  31.370  1.00  0.00           H
ATOM   3322  HT6 NTE E   7      19.051 100.853  33.034  1.00  0.00           H
ATOM   3323  OI  NTE E   7      19.403 102.703  32.532  1.00  0.00           O
ATOM   3324  CK  NTE E   7      18.139 103.063  32.907  1.00  0.00           C
ATOM   3325  HK1 NTE E   7      17.925 102.483  33.831  1.00  0.00           H
ATOM   3326  HK2 NTE E   7      18.013 104.166  32.948  1.00  0.00           H
ATOM   3327  HK3 NTE E   7      17.414 102.626  32.187  1.00  0.00           H
ATOM   3328  C   NTE E   7      27.325  98.153  36.977  1.00  0.00           C
ATOM   3329  O   NTE E   7      26.993  99.292  37.442  1.00  0.00           O
ATOM   3330  N   NTE E   8      28.470  98.046  36.271  1.00  0.00           N
ATOM   3331  CA  NTE E   8      28.808  96.959  35.384  1.00  0.00           C
ATOM   3332  HA1 NTE E   8      29.897  97.149  35.270  1.00  0.00           H
ATOM   3333  HA2 NTE E   8      28.589  95.952  35.799  1.00  0.00           H
ATOM   3334  CA5 NTE E   8      29.561  99.040  36.432  1.00  0.00           C
ATOM   3335  HA3 NTE E   8      29.399  99.644  37.350  1.00  0.00           H
ATOM   3336  HA4 NTE E   8      30.510  98.511  36.666  1.00  0.00           H
ATOM   3337  CB  NTE E   8      29.980  99.870  35.234  1.00  0.00           C
ATOM   3338  HB1 NTE E   8      30.061  99.160  34.383  1.00  0.00           H
ATOM   3339  HB2 NTE E   8      29.158 100.571  34.975  1.00  0.00           H
ATOM   3340  OG  NTE E   8      31.045 100.841  35.476  1.00  0.00           O
ATOM   3341  CD  NTE E   8      31.575 101.361  34.297  1.00  0.00           C
ATOM   3342  HD1 NTE E   8      31.732 100.507  33.604  1.00  0.00           H
ATOM   3343  HD2 NTE E   8      30.756 101.882  33.756  1.00  0.00           H
ATOM   3344  CE  NTE E   8      32.759 102.281  34.445  1.00  0.00           C
ATOM   3345  HE1 NTE E   8      32.469 103.200  34.997  1.00  0.00           H
ATOM   3346  HE2 NTE E   8      33.064 102.684  33.456  1.00  0.00           H
ATOM   3347  OZ  NTE E   8      33.943 101.691  34.969  1.00  0.00           O
ATOM   3348  CH  NTE E   8      35.039 102.534  35.090  1.00  0.00           C
ATOM   3349  HH1 NTE E   8      35.633 102.502  34.151  1.00  0.00           H
ATOM   3350  HH2 NTE E   8      34.558 103.533  35.167  1.00  0.00           H
ATOM   3351  CT  NTE E   8      35.882 102.188  36.301  1.00  0.00           C
ATOM   3352  HT5 NTE E   8      36.692 102.948  36.351  1.00  0.00           H
ATOM   3353  HT6 NTE E   8      36.321 101.187  36.102  1.00  0.00           H
ATOM   3354  OI  NTE E   8      35.150 102.261  37.481  1.00  0.00           O
ATOM   3355  CK  NTE E   8      35.981 101.917  38.575  1.00  0.00           C
ATOM   3356  HK1 NTE E   8      35.482 101.825  39.563  1.00  0.00           H
ATOM   3357  HK2 NTE E   8      36.642 102.767  38.847  1.00  0.00           H
ATOM   3358  HK3 NTE E   8      36.452 100.934  38.355  1.00  0.00           H
ATOM   3359  C   NTE E   8      28.090  97.219  34.033  1.00  0.00           C
ATOM   3360  O   NTE E   8      27.741  98.336  33.651  1.00  0.00           O
ATOM   3361  N   NTE E   9      27.822  96.152  33.198  1.00  0.00           N
ATOM   3362  CA  NTE E   9      28.129  94.747  33.631  1.00  0.00           C
ATOM   3363  HA1 NTE E   9      27.414  94.132  33.043  1.00  0.00           H
ATOM   3364  HA2 NTE E   9      27.883  94.510  34.688  1.00  0.00           H
ATOM   3365  CA5 NTE E   9      27.541  96.321  31.828  1.00  0.00           C
ATOM   3366  HA3 NTE E   9      28.152  97.097  31.319  1.00  0.00           H
ATOM   3367  HA4 NTE E   9      27.829  95.384  31.305  1.00  0.00           H
ATOM   3368  CB  NTE E   9      26.056  96.595  31.540  1.00  0.00           C
ATOM   3369  HB1 NTE E   9      25.964  96.632  30.433  1.00  0.00           H
ATOM   3370  HB2 NTE E   9      25.469  97.407  32.020  1.00  0.00           H
ATOM   3371  OG  NTE E   9      25.507  95.365  31.977  1.00  0.00           O
ATOM   3372  CD  NTE E   9      24.097  95.460  32.315  1.00  0.00           C
ATOM   3373  HD1 NTE E   9      23.616  95.801  31.373  1.00  0.00           H
ATOM   3374  HD2 NTE E   9      23.875  96.278  33.033  1.00  0.00           H
ATOM   3375  CE  NTE E   9      23.401  94.121  32.805  1.00  0.00           C
ATOM   3376  HE1 NTE E   9      23.900  93.284  32.271  1.00  0.00           H
ATOM   3377  HE2 NTE E   9      22.305  94.084  32.623  1.00  0.00           H
ATOM   3378  OZ  NTE E   9      23.518  94.062  34.210  1.00  0.00           O
ATOM   3379  CH  NTE E   9      24.847  93.932  34.636  1.00  0.00           C
ATOM   3380  HH1 NTE E   9      25.260  94.963  34.631  1.00  0.00           H
ATOM   3381  HH2 NTE E   9      25.384  93.279  33.915  1.00  0.00           H
ATOM   3382  CT  NTE E   9      24.968  93.495  36.118  1.00  0.00           C
ATOM   3383  HT5 NTE E   9      24.602  92.463  36.306  1.00  0.00           H
ATOM   3384  HT6 NTE E   9      26.068  93.564  36.258  1.00  0.00           H
ATOM   3385  OI  NTE E   9      24.314  94.279  37.069  1.00  0.00           O
ATOM   3386  CK  NTE E   9      24.473  93.720  38.397  1.00  0.00           C
ATOM   3387  HK1 NTE E   9      25.555  93.521  38.550  1.00  0.00           H
ATOM   3388  HK2 NTE E   9      24.063  94.347  39.218  1.00  0.00           H
ATOM   3389  HK3 NTE E   9      24.059  92.689  38.424  1.00  0.00           H
ATOM   3390  C   NTE E   9      29.592  94.352  33.336  1.00  0.00           C
ATOM   3391  O   NTE E   9      30.412  95.110  32.746  1.00  0.00           O
ATOM   3392  N   NTE E  10      30.014  93.059  33.751  1.00  0.00           N
ATOM   3393  CA  NTE E  10      29.109  92.034  34.414  1.00  0.00           C
ATOM   3394  HA1 NTE E  10      28.041  92.239  34.186  1.00  0.00           H
ATOM   3395  HA2 NTE E  10      29.333  90.983  34.133  1.00  0.00           H
ATOM   3396  CA5 NTE E  10      31.416  92.724  33.640  1.00  0.00           C
ATOM   3397  HA3 NTE E  10      32.147  93.554  33.529  1.00  0.00           H
ATOM   3398  HA4 NTE E  10      31.741  92.147  34.532  1.00  0.00           H
ATOM   3399  CB  NTE E  10      31.790  91.701  32.603  1.00  0.00           C
ATOM   3400  HB1 NTE E  10      31.218  90.751  32.680  1.00  0.00           H
ATOM   3401  HB2 NTE E  10      31.547  91.985  31.556  1.00  0.00           H
ATOM   3402  OG  NTE E  10      33.219  91.390  32.668  1.00  0.00           O
ATOM   3403  CD  NTE E  10      33.604  90.427  31.696  1.00  0.00           C
ATOM   3404  HD1 NTE E  10      33.049  89.485  31.892  1.00  0.00           H
ATOM   3405  HD2 NTE E  10      33.171  90.670  30.701  1.00  0.00           H
ATOM   3406  CE  NTE E  10      35.115  90.054  31.679  1.00  0.00           C
ATOM   3407  HE1 NTE E  10      35.161  89.179  30.996  1.00  0.00           H
ATOM   3408  HE2 NTE E  10      35.480  89.812  32.700  1.00  0.00           H
ATOM   3409  OZ  NTE E  10      35.923  91.122  31.123  1.00  0.00           O
ATOM   3410  CH  NTE E  10      37.282  90.715  31.052  1.00  0.00           C
ATOM   3411  HH1 NTE E  10      37.492  90.340  32.077  1.00  0.00           H
ATOM   3412  HH2 NTE E  10      37.271  89.804  30.417  1.00  0.00           H
ATOM   3413  CT  NTE E  10      38.058  91.899  30.530  1.00  0.00           C
ATOM   3414  HT5 NTE E  10      39.113  91.695  30.814  1.00  0.00           H
ATOM   3415  HT6 NTE E  10      37.759  92.859  31.002  1.00  0.00           H
ATOM   3416  OI  NTE E  10      38.049  92.045  29.070  1.00  0.00           O
ATOM   3417  CK  NTE E  10      38.664  93.306  28.732  1.00  0.00           C
ATOM   3418  HK1 NTE E  10      38.666  93.265  27.622  1.00  0.00           H
ATOM   3419  HK2 NTE E  10      39.738  93.283  29.015  1.00  0.00           H
ATOM   3420  HK3 NTE E  10      38.133  94.239  29.017  1.00  0.00           H
ATOM   3421  C   NTE E  10      29.047  92.165  35.980  1.00  0.00           C
ATOM   3422  NT  NTE E  10      29.715  91.202  36.670  1.00  0.00           N
ATOM   3423  HT1 NTE E  10      30.326  90.567  36.196  1.00  0.00           H
ATOM   3424  HT2 NTE E  10      29.923  91.297  37.643  1.00  0.00           H
ATOM   3425  O   NTE E  10      28.436  93.053  36.520  1.00  0.00           O
ATOM   3426  N   NDC F   1      47.804  95.259  52.696  1.00  0.00           N
ATOM   3427  HN1 NDC F   1      47.859  96.051  53.298  1.00  0.00           H
ATOM   3428  HN2 NDC F   1      48.269  95.616  51.890  1.00  0.00           H
ATOM   3429  CA  NDC F   1      48.562  94.180  53.241  1.00  0.00           C
ATOM   3430  HA1 NDC F   1      48.865  94.430  54.281  1.00  0.00           H
ATOM   3431  HA2 NDC F   1      47.904  93.286  53.275  1.00  0.00           H
ATOM   3432  CA5 NDC F   1      46.436  94.896  52.415  1.00  0.00           C
ATOM   3433  HA3 NDC F   1      45.889  95.710  51.893  1.00  0.00           H
ATOM   3434  HA4 NDC F   1      46.510  94.045  51.705  1.00  0.00           H
ATOM   3435  CB  NDC F   1      45.503  94.686  53.686  1.00  0.00           C
ATOM   3436  HB1 NDC F   1      45.989  94.153  54.531  1.00  0.00           H
ATOM   3437  HB2 NDC F   1      45.210  95.691  54.057  1.00  0.00           H
ATOM   3438  CG  NDC F   1      44.216  93.921  53.264  1.00  0.00           C
ATOM   3439  HG1 NDC F   1      43.543  93.953  54.147  1.00  0.00           H
ATOM   3440  HG2 NDC F   1      43.669  94.581  52.557  1.00  0.00           H
ATOM   3441  CD  NDC F   1      44.383  92.512  52.635  1.00  0.00           C
ATOM   3442  HD1 NDC F   1      44.937  92.582  51.675  1.00  0.00           H
ATOM   3443  HD2 NDC F   1      45.015  91.879  53.293  1.00  0.00           H
ATOM   3444  CE  NDC F   1      42.986  91.920  52.346  1.00  0.00           C
ATOM   3445  HE1 NDC F   1      42.325  92.736  51.983  1.00  0.00           H
ATOM   3446  HE2 NDC F   1      43.098  91.081  51.628  1.00  0.00           H
ATOM   3447  CZ  NDC F   1      42.224  91.278  53.559  1.00  0.00           C
ATOM   3448  HZ1 NDC F   1      42.802  90.501  54.104  1.00  0.00           H
ATOM   3449  HZ2 NDC F   1      42.001  92.135  54.230  1.00  0.00           H
ATOM   3450  CH  NDC F   1      41.005  90.490  53.153  1.00  0.00           C
ATOM   3451  HH1 NDC F   1      40.250  91.223  52.798  1.00  0.00           H
ATOM   3452  HH2 NDC F   1      41.310  89.895  52.266  1.00  0.00           H
ATOM   3453  CT  NDC F   1      40.308  89.677  54.241  1.00  0.00           C
ATOM   3454  HT5 NDC F   1      40.986  88.880  54.616  1.00  0.00           H
ATOM   3455  HT6 NDC F   1      40.179  90.383  55.089  1.00  0.00           H
ATOM   3456  CI  NDC F   1      39.021  89.127  53.661  1.00  0.00           C
ATOM   3457  HI1 NDC F   1      38.512  88.588  54.489  1.00  0.00           H
ATOM   3458  HI2 NDC F   1      38.364  89.973  53.366  1.00  0.00           H
ATOM   3459  CK  NDC F   1      39.103  88.097  52.445  1.00  0.00           C
ATOM   3460  HK1 NDC F   1      39.473  88.574  51.512  1.00  0.00           H
ATOM   3461  HK2 NDC F   1      38.132  87.609  52.215  1.00  0.00           H
ATOM   3462  HK3 NDC F   1      39.926  87.425  52.767  1.00  0.00           H
ATOM   3463  C   NDC F   1      49.788  93.908  52.373  1.00  0.00           C
ATOM   3464  O   NDC F   1      50.211  94.750  51.637  1.00  0.00           O
ATOM   3465  N   NDC F   2      50.255  92.582  52.319  1.00  0.00           N
ATOM   3466  CA  NDC F   2      49.502  91.395  52.707  1.00  0.00           C
ATOM   3467  HA1 NDC F   2      50.202  90.538  52.811  1.00  0.00           H
ATOM   3468  HA2 NDC F   2      49.016  91.476  53.703  1.00  0.00           H
ATOM   3469  CA5 NDC F   2      51.479  92.408  51.590  1.00  0.00           C
ATOM   3470  HA3 NDC F   2      51.218  91.658  50.812  1.00  0.00           H
ATOM   3471  HA4 NDC F   2      51.788  93.238  50.919  1.00  0.00           H
ATOM   3472  CB  NDC F   2      52.668  92.076  52.555  1.00  0.00           C
ATOM   3473  HB1 NDC F   2      53.054  93.080  52.831  1.00  0.00           H
ATOM   3474  HB2 NDC F   2      52.179  91.577  53.419  1.00  0.00           H
ATOM   3475  CG  NDC F   2      53.841  91.395  51.817  1.00  0.00           C
ATOM   3476  HG1 NDC F   2      53.476  90.822  50.937  1.00  0.00           H
ATOM   3477  HG2 NDC F   2      54.601  92.114  51.445  1.00  0.00           H
ATOM   3478  CD  NDC F   2      54.578  90.367  52.700  1.00  0.00           C
ATOM   3479  HD1 NDC F   2      55.116  90.840  53.550  1.00  0.00           H
ATOM   3480  HD2 NDC F   2      53.802  89.703  53.137  1.00  0.00           H
ATOM   3481  CE  NDC F   2      55.586  89.503  51.957  1.00  0.00           C
ATOM   3482  HE1 NDC F   2      55.064  88.729  51.354  1.00  0.00           H
ATOM   3483  HE2 NDC F   2      56.107  90.201  51.267  1.00  0.00           H
ATOM   3484  CZ  NDC F   2      56.561  88.792  52.948  1.00  0.00           C
ATOM   3485  HZ1 NDC F   2      57.028  89.647  53.483  1.00  0.00           H
ATOM   3486  HZ2 NDC F   2      55.946  88.283  53.720  1.00  0.00           H
ATOM   3487  CH  NDC F   2      57.561  87.899  52.224  1.00  0.00           C
ATOM   3488  HH1 NDC F   2      57.938  88.423  51.320  1.00  0.00           H
ATOM   3489  HH2 NDC F   2      57.020  86.967  51.952  1.00  0.00           H
ATOM   3490  CT  NDC F   2      58.810  87.414  52.994  1.00  0.00           C
ATOM   3491  HT5 NDC F   2      59.386  88.274  53.398  1.00  0.00           H
ATOM   3492  HT6 NDC F   2      58.491  86.731  53.811  1.00  0.00           H
ATOM   3493  CI  NDC F   2      59.833  86.768  52.122  1.00  0.00           C
ATOM   3494  HI1 NDC F   2      59.308  85.864  51.744  1.00  0.00           H
ATOM   3495  HI2 NDC F   2      60.271  87.302  51.252  1.00  0.00           H
ATOM   3496  CK  NDC F   2      60.925  86.200  53.035  1.00  0.00           C
ATOM   3497  HK1 NDC F   2      61.807  85.857  52.453  1.00  0.00           H
ATOM   3498  HK2 NDC F   2      60.557  85.323  53.608  1.00  0.00           H
ATOM   3499  HK3 NDC F   2      61.230  86.894  53.847  1.00  0.00           H
ATOM   3500  C   NDC F   2      48.443  90.982  51.788  1.00  0.00           C
ATOM   3501  O   NDC F   2      47.683  91.860  51.361  1.00  0.00           O
ATOM   3502  N   NDC F   3      48.053  89.693  51.690  1.00  0.00           N
ATOM   3503  CA  NDC F   3      48.757  88.534  52.172  1.00  0.00           C
ATOM   3504  HA1 NDC F   3      49.043  88.687  53.235  1.00  0.00           H
ATOM   3505  HA2 NDC F   3      48.134  87.616  52.113  1.00  0.00           H
ATOM   3506  CA5 NDC F   3      46.850  89.269  50.932  1.00  0.00           C
ATOM   3507  HA3 NDC F   3      46.420  90.066  50.289  1.00  0.00           H
ATOM   3508  HA4 NDC F   3      47.065  88.468  50.194  1.00  0.00           H
ATOM   3509  CB  NDC F   3      45.766  88.755  51.860  1.00  0.00           C
ATOM   3510  HB1 NDC F   3      46.263  87.959  52.454  1.00  0.00           H
ATOM   3511  HB2 NDC F   3      45.416  89.666  52.391  1.00  0.00           H
ATOM   3512  CG  NDC F   3      44.655  87.963  51.137  1.00  0.00           C
ATOM   3513  HG1 NDC F   3      43.885  88.609  50.662  1.00  0.00           H
ATOM   3514  HG2 NDC F   3      45.080  87.434  50.257  1.00  0.00           H
ATOM   3515  CD  NDC F   3      43.881  86.994  52.055  1.00  0.00           C
ATOM   3516  HD1 NDC F   3      44.641  86.257  52.393  1.00  0.00           H
ATOM   3517  HD2 NDC F   3      43.569  87.599  52.933  1.00  0.00           H
ATOM   3518  CE  NDC F   3      42.599  86.352  51.448  1.00  0.00           C
ATOM   3519  HE1 NDC F   3      41.899  87.201  51.301  1.00  0.00           H
ATOM   3520  HE2 NDC F   3      42.833  85.904  50.458  1.00  0.00           H
ATOM   3521  CZ  NDC F   3      42.034  85.294  52.410  1.00  0.00           C
ATOM   3522  HZ1 NDC F   3      42.868  84.565  52.493  1.00  0.00           H
ATOM   3523  HZ2 NDC F   3      41.861  85.685  53.435  1.00  0.00           H
ATOM   3524  CH  NDC F   3      40.660  84.729  51.842  1.00  0.00           C
ATOM   3525  HH1 NDC F   3      40.324  85.606  51.249  1.00  0.00           H
ATOM   3526  HH2 NDC F   3      40.846  83.905  51.120  1.00  0.00           H
ATOM   3527  CT  NDC F   3      39.663  84.397  53.019  1.00  0.00           C
ATOM   3528  HT5 NDC F   3      40.174  83.639  53.651  1.00  0.00           H
ATOM   3529  HT6 NDC F   3      39.516  85.293  53.659  1.00  0.00           H
ATOM   3530  CI  NDC F   3      38.321  84.016  52.445  1.00  0.00           C
ATOM   3531  HI1 NDC F   3      37.478  84.161  53.155  1.00  0.00           H
ATOM   3532  HI2 NDC F   3      38.071  84.729  51.630  1.00  0.00           H
ATOM   3533  CK  NDC F   3      38.295  82.527  52.055  1.00  0.00           C
ATOM   3534  HK1 NDC F   3      38.346  81.989  53.026  1.00  0.00           H
ATOM   3535  HK2 NDC F   3      39.171  82.198  51.457  1.00  0.00           H
ATOM   3536  HK3 NDC F   3      37.372  82.097  51.610  1.00  0.00           H
ATOM   3537  C   NDC F   3      50.044  88.135  51.372  1.00  0.00           C
ATOM   3538  O   NDC F   3      50.660  88.994  50.724  1.00  0.00           O
ATOM   3539  N   NDC F   4      50.419  86.777  51.235  1.00  0.00           N
ATOM   3540  CA  NDC F   4      49.620  85.630  51.796  1.00  0.00           C
ATOM   3541  HA1 NDC F   4      50.369  84.843  52.025  1.00  0.00           H
ATOM   3542  HA2 NDC F   4      49.160  85.849  52.783  1.00  0.00           H
ATOM   3543  CA5 NDC F   4      51.611  86.400  50.488  1.00  0.00           C
ATOM   3544  HA3 NDC F   4      51.280  85.570  49.827  1.00  0.00           H
ATOM   3545  HA4 NDC F   4      51.948  87.171  49.763  1.00  0.00           H
ATOM   3546  CB  NDC F   4      52.761  85.953  51.349  1.00  0.00           C
ATOM   3547  HB1 NDC F   4      53.187  86.785  51.950  1.00  0.00           H
ATOM   3548  HB2 NDC F   4      52.327  85.243  52.085  1.00  0.00           H
ATOM   3549  CG  NDC F   4      53.950  85.181  50.628  1.00  0.00           C
ATOM   3550  HG1 NDC F   4      53.627  84.394  49.913  1.00  0.00           H
ATOM   3551  HG2 NDC F   4      54.503  85.970  50.075  1.00  0.00           H
ATOM   3552  CD  NDC F   4      54.912  84.633  51.696  1.00  0.00           C
ATOM   3553  HD1 NDC F   4      55.408  85.409  52.317  1.00  0.00           H
ATOM   3554  HD2 NDC F   4      54.284  83.954  52.311  1.00  0.00           H
ATOM   3555  CE  NDC F   4      55.996  83.788  50.977  1.00  0.00           C
ATOM   3556  HE1 NDC F   4      55.427  82.942  50.534  1.00  0.00           H
ATOM   3557  HE2 NDC F   4      56.542  84.371  50.205  1.00  0.00           H
ATOM   3558  CZ  NDC F   4      56.980  83.161  51.886  1.00  0.00           C
ATOM   3559  HZ1 NDC F   4      57.555  83.993  52.347  1.00  0.00           H
ATOM   3560  HZ2 NDC F   4      56.514  82.616  52.734  1.00  0.00           H
ATOM   3561  CH  NDC F   4      58.007  82.157  51.267  1.00  0.00           C
ATOM   3562  HH1 NDC F   4      58.315  82.606  50.299  1.00  0.00           H
ATOM   3563  HH2 NDC F   4      57.509  81.183  51.069  1.00  0.00           H
ATOM   3564  CT  NDC F   4      59.144  81.896  52.281  1.00  0.00           C
ATOM   3565  HT5 NDC F   4      59.608  82.819  52.690  1.00  0.00           H
ATOM   3566  HT6 NDC F   4      58.641  81.392  53.134  1.00  0.00           H
ATOM   3567  CI  NDC F   4      60.294  80.954  51.786  1.00  0.00           C
ATOM   3568  HI1 NDC F   4      59.786  80.069  51.347  1.00  0.00           H
ATOM   3569  HI2 NDC F   4      60.794  81.451  50.927  1.00  0.00           H
ATOM   3570  CK  NDC F   4      61.240  80.603  52.930  1.00  0.00           C
ATOM   3571  HK1 NDC F   4      61.811  81.515  53.209  1.00  0.00           H
ATOM   3572  HK2 NDC F   4      62.079  79.939  52.630  1.00  0.00           H
ATOM   3573  HK3 NDC F   4      60.751  80.300  53.880  1.00  0.00           H
ATOM   3574  C   NDC F   4      48.568  85.146  50.783  1.00  0.00           C
ATOM   3575  O   NDC F   4      47.908  85.938  50.170  1.00  0.00           O
ATOM   3576  N   NDC F   5      48.316  83.798  50.717  1.00  0.00           N
ATOM   3577  CA  NDC F   5      49.011  82.704  51.376  1.00  0.00           C
ATOM   3578  HA1 NDC F   5      49.227  83.023  52.418  1.00  0.00           H
ATOM   3579  HA2 NDC F   5      48.252  81.902  51.499  1.00  0.00           H
ATOM   3580  CA5 NDC F   5      47.183  83.421  49.900  1.00  0.00           C
ATOM   3581  HA3 NDC F   5      47.166  84.070  48.998  1.00  0.00           H
ATOM   3582  HA4 NDC F   5      47.352  82.453  49.382  1.00  0.00           H
ATOM   3583  CB  NDC F   5      45.827  83.356  50.667  1.00  0.00           C
ATOM   3584  HB1 NDC F   5      46.156  82.861  51.606  1.00  0.00           H
ATOM   3585  HB2 NDC F   5      45.419  84.363  50.899  1.00  0.00           H
ATOM   3586  CG  NDC F   5      44.783  82.452  49.844  1.00  0.00           C
ATOM   3587  HG1 NDC F   5      44.502  83.026  48.935  1.00  0.00           H
ATOM   3588  HG2 NDC F   5      45.166  81.472  49.487  1.00  0.00           H
ATOM   3589  CD  NDC F   5      43.572  82.012  50.736  1.00  0.00           C
ATOM   3590  HD1 NDC F   5      43.844  81.760  51.783  1.00  0.00           H
ATOM   3591  HD2 NDC F   5      42.954  82.935  50.747  1.00  0.00           H
ATOM   3592  CE  NDC F   5      42.899  80.746  50.081  1.00  0.00           C
ATOM   3593  HE1 NDC F   5      42.647  81.038  49.039  1.00  0.00           H
ATOM   3594  HE2 NDC F   5      43.608  79.895  49.997  1.00  0.00           H
ATOM   3595  CZ  NDC F   5      41.626  80.415  50.816  1.00  0.00           C
ATOM   3596  HZ1 NDC F   5      41.848  80.350  51.903  1.00  0.00           H
ATOM   3597  HZ2 NDC F   5      41.097  81.362  50.575  1.00  0.00           H
ATOM   3598  CH  NDC F   5      40.915  79.180  50.372  1.00  0.00           C
ATOM   3599  HH1 NDC F   5      40.643  79.194  49.294  1.00  0.00           H
ATOM   3600  HH2 NDC F   5      41.652  78.356  50.486  1.00  0.00           H
ATOM   3601  CT  NDC F   5      39.664  78.868  51.247  1.00  0.00           C
ATOM   3602  HT5 NDC F   5      39.920  78.642  52.304  1.00  0.00           H
ATOM   3603  HT6 NDC F   5      38.923  79.695  51.217  1.00  0.00           H
ATOM   3604  CI  NDC F   5      39.048  77.642  50.658  1.00  0.00           C
ATOM   3605  HI1 NDC F   5      38.893  77.829  49.574  1.00  0.00           H
ATOM   3606  HI2 NDC F   5      39.819  76.858  50.820  1.00  0.00           H
ATOM   3607  CK  NDC F   5      37.701  77.345  51.399  1.00  0.00           C
ATOM   3608  HK1 NDC F   5      37.075  78.239  51.604  1.00  0.00           H
ATOM   3609  HK2 NDC F   5      37.861  76.831  52.370  1.00  0.00           H
ATOM   3610  HK3 NDC F   5      37.129  76.645  50.753  1.00  0.00           H
ATOM   3611  C   NDC F   5      50.273  82.324  50.640  1.00  0.00           C
ATOM   3612  O   NDC F   5      51.024  83.162  50.199  1.00  0.00           O
ATOM   3613  N   NDC F   6      50.592  81.022  50.557  1.00  0.00           N
ATOM   3614  CA  NDC F   6      49.670  79.943  51.001  1.00  0.00           C
ATOM   3615  HA1 NDC F   6      50.252  79.022  51.221  1.00  0.00           H
ATOM   3616  HA2 NDC F   6      49.234  80.183  51.994  1.00  0.00           H
ATOM   3617  CA5 NDC F   6      51.785  80.606  49.875  1.00  0.00           C
ATOM   3618  HA3 NDC F   6      51.541  79.915  49.040  1.00  0.00           H
ATOM   3619  HA4 NDC F   6      52.350  81.475  49.474  1.00  0.00           H
ATOM   3620  CB  NDC F   6      52.813  79.966  50.832  1.00  0.00           C
ATOM   3621  HB1 NDC F   6      53.141  80.795  51.494  1.00  0.00           H
ATOM   3622  HB2 NDC F   6      52.411  79.227  51.558  1.00  0.00           H
ATOM   3623  CG  NDC F   6      53.989  79.344  50.062  1.00  0.00           C
ATOM   3624  HG1 NDC F   6      53.609  78.475  49.484  1.00  0.00           H
ATOM   3625  HG2 NDC F   6      54.310  80.115  49.329  1.00  0.00           H
ATOM   3626  CD  NDC F   6      55.155  79.020  50.950  1.00  0.00           C
ATOM   3627  HD1 NDC F   6      55.609  79.997  51.224  1.00  0.00           H
ATOM   3628  HD2 NDC F   6      54.985  78.601  51.965  1.00  0.00           H
ATOM   3629  CE  NDC F   6      56.200  78.266  50.159  1.00  0.00           C
ATOM   3630  HE1 NDC F   6      55.861  77.307  49.711  1.00  0.00           H
ATOM   3631  HE2 NDC F   6      56.439  78.942  49.310  1.00  0.00           H
ATOM   3632  CZ  NDC F   6      57.353  77.776  50.989  1.00  0.00           C
ATOM   3633  HZ1 NDC F   6      57.821  78.506  51.684  1.00  0.00           H
ATOM   3634  HZ2 NDC F   6      56.892  76.996  51.631  1.00  0.00           H
ATOM   3635  CH  NDC F   6      58.454  77.085  50.161  1.00  0.00           C
ATOM   3636  HH1 NDC F   6      58.847  77.791  49.398  1.00  0.00           H
ATOM   3637  HH2 NDC F   6      58.076  76.180  49.639  1.00  0.00           H
ATOM   3638  CT  NDC F   6      59.592  76.695  51.040  1.00  0.00           C
ATOM   3639  HT5 NDC F   6      59.973  77.589  51.580  1.00  0.00           H
ATOM   3640  HT6 NDC F   6      59.233  76.031  51.856  1.00  0.00           H
ATOM   3641  CI  NDC F   6      60.726  76.051  50.267  1.00  0.00           C
ATOM   3642  HI1 NDC F   6      60.361  75.292  49.542  1.00  0.00           H
ATOM   3643  HI2 NDC F   6      61.218  76.795  49.604  1.00  0.00           H
ATOM   3644  CK  NDC F   6      61.791  75.374  51.174  1.00  0.00           C
ATOM   3645  HK1 NDC F   6      62.632  74.929  50.601  1.00  0.00           H
ATOM   3646  HK2 NDC F   6      61.458  74.525  51.809  1.00  0.00           H
ATOM   3647  HK3 NDC F   6      62.147  75.994  52.024  1.00  0.00           H
ATOM   3648  C   NDC F   6      48.605  79.452  49.975  1.00  0.00           C
ATOM   3649  O   NDC F   6      47.989  80.294  49.385  1.00  0.00           O
ATOM   3650  N   NDC F   7      48.280  78.104  49.840  1.00  0.00           N
ATOM   3651  CA  NDC F   7      49.035  76.977  50.371  1.00  0.00           C
ATOM   3652  HA1 NDC F   7      49.450  77.269  51.359  1.00  0.00           H
ATOM   3653  HA2 NDC F   7      48.449  76.065  50.615  1.00  0.00           H
ATOM   3654  CA5 NDC F   7      47.153  77.655  49.098  1.00  0.00           C
ATOM   3655  HA3 NDC F   7      46.724  78.480  48.490  1.00  0.00           H
ATOM   3656  HA4 NDC F   7      47.398  76.790  48.445  1.00  0.00           H
ATOM   3657  CB  NDC F   7      46.037  77.168  49.990  1.00  0.00           C
ATOM   3658  HB1 NDC F   7      46.457  76.304  50.548  1.00  0.00           H
ATOM   3659  HB2 NDC F   7      45.719  77.957  50.705  1.00  0.00           H
ATOM   3660  CG  NDC F   7      44.844  76.657  49.259  1.00  0.00           C
ATOM   3661  HG1 NDC F   7      44.443  77.432  48.571  1.00  0.00           H
ATOM   3662  HG2 NDC F   7      45.219  75.793  48.670  1.00  0.00           H
ATOM   3663  CD  NDC F   7      43.745  76.120  50.164  1.00  0.00           C
ATOM   3664  HD1 NDC F   7      44.208  75.313  50.770  1.00  0.00           H
ATOM   3665  HD2 NDC F   7      43.353  76.960  50.777  1.00  0.00           H
ATOM   3666  CE  NDC F   7      42.591  75.503  49.492  1.00  0.00           C
ATOM   3667  HE1 NDC F   7      41.872  76.325  49.289  1.00  0.00           H
ATOM   3668  HE2 NDC F   7      42.762  74.820  48.633  1.00  0.00           H
ATOM   3669  CZ  NDC F   7      41.686  74.634  50.350  1.00  0.00           C
ATOM   3670  HZ1 NDC F   7      42.383  73.862  50.738  1.00  0.00           H
ATOM   3671  HZ2 NDC F   7      41.297  75.240  51.196  1.00  0.00           H
ATOM   3672  CH  NDC F   7      40.560  74.047  49.483  1.00  0.00           C
ATOM   3673  HH1 NDC F   7      40.036  74.908  49.014  1.00  0.00           H
ATOM   3674  HH2 NDC F   7      40.959  73.398  48.674  1.00  0.00           H
ATOM   3675  CT  NDC F   7      39.488  73.314  50.370  1.00  0.00           C
ATOM   3676  HT5 NDC F   7      39.913  72.524  51.026  1.00  0.00           H
ATOM   3677  HT6 NDC F   7      39.180  74.102  51.091  1.00  0.00           H
ATOM   3678  CI  NDC F   7      38.330  72.802  49.601  1.00  0.00           C
ATOM   3679  HI1 NDC F   7      37.995  73.516  48.819  1.00  0.00           H
ATOM   3680  HI2 NDC F   7      38.637  71.809  49.208  1.00  0.00           H
ATOM   3681  CK  NDC F   7      37.057  72.804  50.492  1.00  0.00           C
ATOM   3682  HK1 NDC F   7      37.189  71.976  51.221  1.00  0.00           H
ATOM   3683  HK2 NDC F   7      36.099  72.781  49.930  1.00  0.00           H
ATOM   3684  HK3 NDC F   7      36.980  73.697  51.149  1.00  0.00           H
ATOM   3685  C   NDC F   7      50.280  76.588  49.563  1.00  0.00           C
ATOM   3686  O   NDC F   7      50.887  77.461  48.989  1.00  0.00           O
ATOM   3687  N   NDC F   8      50.847  75.335  49.506  1.00  0.00           N
ATOM   3688  CA  NDC F   8      50.090  74.158  50.032  1.00  0.00           C
ATOM   3689  HA1 NDC F   8      50.827  73.339  50.173  1.00  0.00           H
ATOM   3690  HA2 NDC F   8      49.704  74.331  51.059  1.00  0.00           H
ATOM   3691  CA5 NDC F   8      52.038  75.153  48.653  1.00  0.00           C
ATOM   3692  HA3 NDC F   8      51.962  74.162  48.156  1.00  0.00           H
ATOM   3693  HA4 NDC F   8      52.228  75.850  47.809  1.00  0.00           H
ATOM   3694  CB  NDC F   8      53.312  75.077  49.526  1.00  0.00           C
ATOM   3695  HB1 NDC F   8      53.669  76.094  49.797  1.00  0.00           H
ATOM   3696  HB2 NDC F   8      53.069  74.709  50.546  1.00  0.00           H
ATOM   3697  CG  NDC F   8      54.473  74.289  48.922  1.00  0.00           C
ATOM   3698  HG1 NDC F   8      54.109  73.281  48.630  1.00  0.00           H
ATOM   3699  HG2 NDC F   8      54.742  74.720  47.933  1.00  0.00           H
ATOM   3700  CD  NDC F   8      55.668  74.130  49.847  1.00  0.00           C
ATOM   3701  HD1 NDC F   8      56.126  75.074  50.210  1.00  0.00           H
ATOM   3702  HD2 NDC F   8      55.340  73.584  50.757  1.00  0.00           H
ATOM   3703  CE  NDC F   8      56.767  73.377  49.178  1.00  0.00           C
ATOM   3704  HE1 NDC F   8      56.304  72.462  48.750  1.00  0.00           H
ATOM   3705  HE2 NDC F   8      57.228  74.051  48.425  1.00  0.00           H
ATOM   3706  CZ  NDC F   8      57.888  73.023  50.114  1.00  0.00           C
ATOM   3707  HZ1 NDC F   8      58.357  73.976  50.438  1.00  0.00           H
ATOM   3708  HZ2 NDC F   8      57.531  72.511  51.033  1.00  0.00           H
ATOM   3709  CH  NDC F   8      58.890  72.119  49.434  1.00  0.00           C
ATOM   3710  HH1 NDC F   8      59.383  72.527  48.525  1.00  0.00           H
ATOM   3711  HH2 NDC F   8      58.355  71.178  49.184  1.00  0.00           H
ATOM   3712  CT  NDC F   8      60.032  71.624  50.351  1.00  0.00           C
ATOM   3713  HT5 NDC F   8      60.530  72.460  50.887  1.00  0.00           H
ATOM   3714  HT6 NDC F   8      59.651  71.001  51.187  1.00  0.00           H
ATOM   3715  CI  NDC F   8      61.012  70.839  49.568  1.00  0.00           C
ATOM   3716  HI1 NDC F   8      60.659  69.866  49.164  1.00  0.00           H
ATOM   3717  HI2 NDC F   8      61.390  71.416  48.697  1.00  0.00           H
ATOM   3718  CK  NDC F   8      62.099  70.563  50.533  1.00  0.00           C
ATOM   3719  HK1 NDC F   8      62.995  70.045  50.129  1.00  0.00           H
ATOM   3720  HK2 NDC F   8      61.745  70.102  51.480  1.00  0.00           H
ATOM   3721  HK3 NDC F   8      62.555  71.517  50.874  1.00  0.00           H
ATOM   3722  C   NDC F   8      48.966  73.639  49.193  1.00  0.00           C
ATOM   3723  O   NDC F   8      48.293  74.442  48.496  1.00  0.00           O
ATOM   3724  N   NDC F   9      48.728  72.300  49.039  1.00  0.00           N
ATOM   3725  CA  NDC F   9      49.423  71.271  49.724  1.00  0.00           C
ATOM   3726  HA1 NDC F   9      49.618  71.534  50.786  1.00  0.00           H
ATOM   3727  HA2 NDC F   9      48.772  70.381  49.850  1.00  0.00           H
ATOM   3728  CA5 NDC F   9      47.577  71.982  48.176  1.00  0.00           C
ATOM   3729  HA3 NDC F   9      47.395  72.712  47.358  1.00  0.00           H
ATOM   3730  HA4 NDC F   9      47.792  71.005  47.692  1.00  0.00           H
ATOM   3731  CB  NDC F   9      46.269  71.682  48.980  1.00  0.00           C
ATOM   3732  HB1 NDC F   9      46.547  71.091  49.879  1.00  0.00           H
ATOM   3733  HB2 NDC F   9      45.725  72.606  49.269  1.00  0.00           H
ATOM   3734  CG  NDC F   9      45.376  70.755  48.222  1.00  0.00           C
ATOM   3735  HG1 NDC F   9      44.758  71.366  47.530  1.00  0.00           H
ATOM   3736  HG2 NDC F   9      45.937  69.997  47.635  1.00  0.00           H
ATOM   3737  CD  NDC F   9      44.408  69.948  49.140  1.00  0.00           C
ATOM   3738  HD1 NDC F   9      44.816  68.929  49.313  1.00  0.00           H
ATOM   3739  HD2 NDC F   9      44.079  70.343  50.125  1.00  0.00           H
ATOM   3740  CE  NDC F   9      43.087  69.754  48.457  1.00  0.00           C
ATOM   3741  HE1 NDC F   9      42.753  70.732  48.051  1.00  0.00           H
ATOM   3742  HE2 NDC F   9      43.174  69.225  47.484  1.00  0.00           H
ATOM   3743  CZ  NDC F   9      41.932  69.257  49.308  1.00  0.00           C
ATOM   3744  HZ1 NDC F   9      42.197  68.243  49.675  1.00  0.00           H
ATOM   3745  HZ2 NDC F   9      41.867  69.790  50.280  1.00  0.00           H
ATOM   3746  CH  NDC F   9      40.577  69.170  48.604  1.00  0.00           C
ATOM   3747  HH1 NDC F   9      40.311  70.042  47.971  1.00  0.00           H
ATOM   3748  HH2 NDC F   9      40.586  68.371  47.832  1.00  0.00           H
ATOM   3749  CT  NDC F   9      39.341  68.875  49.417  1.00  0.00           C
ATOM   3750  HT5 NDC F   9      39.574  68.086  50.164  1.00  0.00           H
ATOM   3751  HT6 NDC F   9      39.066  69.815  49.942  1.00  0.00           H
ATOM   3752  CI  NDC F   9      38.150  68.437  48.584  1.00  0.00           C
ATOM   3753  HI1 NDC F   9      37.945  69.211  47.814  1.00  0.00           H
ATOM   3754  HI2 NDC F   9      38.437  67.505  48.052  1.00  0.00           H
ATOM   3755  CK  NDC F   9      36.918  68.330  49.389  1.00  0.00           C
ATOM   3756  HK1 NDC F   9      36.921  67.373  49.954  1.00  0.00           H
ATOM   3757  HK2 NDC F   9      36.000  68.309  48.762  1.00  0.00           H
ATOM   3758  HK3 NDC F   9      36.800  69.234  50.023  1.00  0.00           H
ATOM   3759  C   NDC F   9      50.708  70.894  48.982  1.00  0.00           C
ATOM   3760  O   NDC F   9      51.381  71.824  48.490  1.00  0.00           O
ATOM   3761  N   NDC F  10      50.880  69.624  48.488  1.00  0.00           N
ATOM   3762  CA  NDC F  10      50.432  68.371  49.043  1.00  0.00           C
ATOM   3763  HA1 NDC F  10      51.248  67.656  49.283  1.00  0.00           H
ATOM   3764  HA2 NDC F  10      49.924  68.538  50.017  1.00  0.00           H
ATOM   3765  CA5 NDC F  10      51.968  69.386  47.613  1.00  0.00           C
ATOM   3766  HA3 NDC F  10      51.855  68.442  47.040  1.00  0.00           H
ATOM   3767  HA4 NDC F  10      52.146  70.165  46.841  1.00  0.00           H
ATOM   3768  CB  NDC F  10      53.211  69.324  48.506  1.00  0.00           C
ATOM   3769  HB1 NDC F  10      53.435  70.358  48.844  1.00  0.00           H
ATOM   3770  HB2 NDC F  10      53.021  68.643  49.364  1.00  0.00           H
ATOM   3771  CG  NDC F  10      54.517  68.822  47.887  1.00  0.00           C
ATOM   3772  HG1 NDC F  10      54.261  67.830  47.458  1.00  0.00           H
ATOM   3773  HG2 NDC F  10      55.015  69.346  47.043  1.00  0.00           H
ATOM   3774  CD  NDC F  10      55.559  68.491  48.980  1.00  0.00           C
ATOM   3775  HD1 NDC F  10      55.933  69.475  49.336  1.00  0.00           H
ATOM   3776  HD2 NDC F  10      55.219  68.073  49.951  1.00  0.00           H
ATOM   3777  CE  NDC F  10      56.696  67.538  48.519  1.00  0.00           C
ATOM   3778  HE1 NDC F  10      56.373  66.503  48.758  1.00  0.00           H
ATOM   3779  HE2 NDC F  10      56.774  67.483  47.412  1.00  0.00           H
ATOM   3780  CZ  NDC F  10      58.082  67.699  49.230  1.00  0.00           C
ATOM   3781  HZ1 NDC F  10      58.563  68.684  49.045  1.00  0.00           H
ATOM   3782  HZ2 NDC F  10      57.958  67.463  50.308  1.00  0.00           H
ATOM   3783  CH  NDC F  10      59.011  66.675  48.699  1.00  0.00           C
ATOM   3784  HH1 NDC F  10      58.993  66.837  47.600  1.00  0.00           H
ATOM   3785  HH2 NDC F  10      58.574  65.679  48.926  1.00  0.00           H
ATOM   3786  CT  NDC F  10      60.543  66.690  49.118  1.00  0.00           C
ATOM   3787  HT5 NDC F  10      60.969  67.675  48.830  1.00  0.00           H
ATOM   3788  HT6 NDC F  10      60.597  66.428  50.196  1.00  0.00           H
ATOM   3789  CI  NDC F  10      61.295  65.512  48.389  1.00  0.00           C
ATOM   3790  HI1 NDC F  10      61.076  64.513  48.823  1.00  0.00           H
ATOM   3791  HI2 NDC F  10      60.832  65.512  47.379  1.00  0.00           H
ATOM   3792  CK  NDC F  10      62.752  65.768  48.454  1.00  0.00           C
ATOM   3793  HK1 NDC F  10      63.077  66.481  47.666  1.00  0.00           H
ATOM   3794  HK2 NDC F  10      63.336  64.823  48.449  1.00  0.00           H
ATOM   3795  HK3 NDC F  10      63.140  66.331  49.329  1.00  0.00           H
ATOM   3796  C   NDC F  10      49.329  67.767  48.181  1.00  0.00           C
ATOM   3797  O   NDC F  10      48.735  68.560  47.478  1.00  0.00           O
ATOM   3798  N   NTE F   1      48.922  66.468  48.302  1.00  0.00           N
ATOM   3799  CA  NTE F   1      49.801  65.396  48.764  1.00  0.00           C
ATOM   3800  HA1 NTE F   1      49.149  64.507  48.899  1.00  0.00           H
ATOM   3801  HA2 NTE F   1      50.216  65.607  49.773  1.00  0.00           H
ATOM   3802  CA5 NTE F   1      47.831  65.981  47.465  1.00  0.00           C
ATOM   3803  HA3 NTE F   1      47.875  66.416  46.444  1.00  0.00           H
ATOM   3804  HA4 NTE F   1      47.968  64.894  47.279  1.00  0.00           H
ATOM   3805  CB  NTE F   1      46.443  66.241  48.064  1.00  0.00           C
ATOM   3806  HB1 NTE F   1      46.219  67.322  48.188  1.00  0.00           H
ATOM   3807  HB2 NTE F   1      46.508  65.685  49.023  1.00  0.00           H
ATOM   3808  OG  NTE F   1      45.358  65.658  47.271  1.00  0.00           O
ATOM   3809  CD  NTE F   1      44.192  65.638  48.110  1.00  0.00           C
ATOM   3810  HD1 NTE F   1      44.016  66.593  48.650  1.00  0.00           H
ATOM   3811  HD2 NTE F   1      44.332  64.803  48.829  1.00  0.00           H
ATOM   3812  CE  NTE F   1      42.971  65.236  47.264  1.00  0.00           C
ATOM   3813  HE1 NTE F   1      43.212  64.368  46.613  1.00  0.00           H
ATOM   3814  HE2 NTE F   1      42.633  66.082  46.627  1.00  0.00           H
ATOM   3815  OZ  NTE F   1      41.970  64.932  48.210  1.00  0.00           O
ATOM   3816  CH  NTE F   1      40.731  64.752  47.478  1.00  0.00           C
ATOM   3817  HH1 NTE F   1      40.877  63.923  46.753  1.00  0.00           H
ATOM   3818  HH2 NTE F   1      40.509  65.712  46.964  1.00  0.00           H
ATOM   3819  CT  NTE F   1      39.514  64.427  48.331  1.00  0.00           C
ATOM   3820  HT5 NTE F   1      39.810  63.891  49.258  1.00  0.00           H
ATOM   3821  HT6 NTE F   1      39.032  65.368  48.674  1.00  0.00           H
ATOM   3822  OI  NTE F   1      38.536  63.718  47.597  1.00  0.00           O
ATOM   3823  CK  NTE F   1      37.353  63.420  48.336  1.00  0.00           C
ATOM   3824  HK1 NTE F   1      36.819  64.363  48.581  1.00  0.00           H
ATOM   3825  HK2 NTE F   1      36.696  62.656  47.869  1.00  0.00           H
ATOM   3826  HK3 NTE F   1      37.571  63.015  49.347  1.00  0.00           H
ATOM   3827  C   NTE F   1      50.885  65.021  47.726  1.00  0.00           C
ATOM   3828  O   NTE F   1      51.330  65.948  47.078  1.00  0.00           O
ATOM   3829  N   NTE F   2      51.427  63.775  47.617  1.00  0.00           N
ATOM   3830  CA  NTE F   2      50.993  62.663  48.523  1.00  0.00           C
ATOM   3831  HA1 NTE F   2      51.856  61.971  48.632  1.00  0.00           H
ATOM   3832  HA2 NTE F   2      50.772  63.004  49.557  1.00  0.00           H
ATOM   3833  CA5 NTE F   2      52.603  63.467  46.719  1.00  0.00           C
ATOM   3834  HA3 NTE F   2      52.443  62.460  46.278  1.00  0.00           H
ATOM   3835  HA4 NTE F   2      52.523  64.218  45.904  1.00  0.00           H
ATOM   3836  CB  NTE F   2      53.902  63.598  47.444  1.00  0.00           C
ATOM   3837  HB1 NTE F   2      54.113  64.650  47.730  1.00  0.00           H
ATOM   3838  HB2 NTE F   2      53.910  63.106  48.440  1.00  0.00           H
ATOM   3839  OG  NTE F   2      55.012  63.154  46.632  1.00  0.00           O
ATOM   3840  CD  NTE F   2      56.300  63.422  47.253  1.00  0.00           C
ATOM   3841  HD1 NTE F   2      56.545  64.505  47.286  1.00  0.00           H
ATOM   3842  HD2 NTE F   2      56.451  62.889  48.216  1.00  0.00           H
ATOM   3843  CE  NTE F   2      57.383  62.751  46.297  1.00  0.00           C
ATOM   3844  HE1 NTE F   2      57.335  63.153  45.262  1.00  0.00           H
ATOM   3845  HE2 NTE F   2      57.162  61.682  46.090  1.00  0.00           H
ATOM   3846  OZ  NTE F   2      58.700  62.912  46.726  1.00  0.00           O
ATOM   3847  CH  NTE F   2      59.549  62.501  45.660  1.00  0.00           C
ATOM   3848  HH1 NTE F   2      59.239  61.528  45.225  1.00  0.00           H
ATOM   3849  HH2 NTE F   2      59.537  63.274  44.862  1.00  0.00           H
ATOM   3850  CT  NTE F   2      60.937  62.429  46.381  1.00  0.00           C
ATOM   3851  HT5 NTE F   2      60.838  61.784  47.280  1.00  0.00           H
ATOM   3852  HT6 NTE F   2      61.248  63.436  46.735  1.00  0.00           H
ATOM   3853  OI  NTE F   2      61.973  61.947  45.436  1.00  0.00           O
ATOM   3854  CK  NTE F   2      63.205  61.605  46.017  1.00  0.00           C
ATOM   3855  HK1 NTE F   2      63.896  62.472  46.085  1.00  0.00           H
ATOM   3856  HK2 NTE F   2      63.622  60.813  45.359  1.00  0.00           H
ATOM   3857  HK3 NTE F   2      63.085  61.100  46.999  1.00  0.00           H
ATOM   3858  C   NTE F   2      49.820  61.865  48.055  1.00  0.00           C
ATOM   3859  O   NTE F   2      48.922  62.439  47.455  1.00  0.00           O
ATOM   3860  N   NTE F   3      49.713  60.514  48.433  1.00  0.00           N
ATOM   3861  CA  NTE F   3      50.934  59.722  48.811  1.00  0.00           C
ATOM   3862  HA1 NTE F   3      50.615  58.751  49.248  1.00  0.00           H
ATOM   3863  HA2 NTE F   3      51.588  60.180  49.583  1.00  0.00           H
ATOM   3864  CA5 NTE F   3      48.607  59.715  47.858  1.00  0.00           C
ATOM   3865  HA3 NTE F   3      48.087  60.207  47.008  1.00  0.00           H
ATOM   3866  HA4 NTE F   3      49.009  58.875  47.252  1.00  0.00           H
ATOM   3867  CB  NTE F   3      47.575  59.089  48.777  1.00  0.00           C
ATOM   3868  HB1 NTE F   3      47.173  59.850  49.479  1.00  0.00           H
ATOM   3869  HB2 NTE F   3      48.152  58.373  49.400  1.00  0.00           H
ATOM   3870  OG  NTE F   3      46.634  58.341  47.999  1.00  0.00           O
ATOM   3871  CD  NTE F   3      45.703  57.680  48.812  1.00  0.00           C
ATOM   3872  HD1 NTE F   3      45.192  58.465  49.410  1.00  0.00           H
ATOM   3873  HD2 NTE F   3      46.215  56.956  49.481  1.00  0.00           H
ATOM   3874  CE  NTE F   3      44.672  56.917  47.855  1.00  0.00           C
ATOM   3875  HE1 NTE F   3      44.400  57.633  47.051  1.00  0.00           H
ATOM   3876  HE2 NTE F   3      43.727  56.576  48.329  1.00  0.00           H
ATOM   3877  OZ  NTE F   3      45.130  55.682  47.172  1.00  0.00           O
ATOM   3878  CH  NTE F   3      45.101  54.482  47.967  1.00  0.00           C
ATOM   3879  HH1 NTE F   3      44.033  54.191  48.056  1.00  0.00           H
ATOM   3880  HH2 NTE F   3      45.388  54.641  49.028  1.00  0.00           H
ATOM   3881  CT  NTE F   3      45.967  53.253  47.353  1.00  0.00           C
ATOM   3882  HT5 NTE F   3      45.728  52.383  48.001  1.00  0.00           H
ATOM   3883  HT6 NTE F   3      45.588  53.061  46.327  1.00  0.00           H
ATOM   3884  OI  NTE F   3      47.349  53.424  47.229  1.00  0.00           O
ATOM   3885  CK  NTE F   3      48.019  53.928  48.390  1.00  0.00           C
ATOM   3886  HK1 NTE F   3      48.023  55.033  48.510  1.00  0.00           H
ATOM   3887  HK2 NTE F   3      47.629  53.464  49.321  1.00  0.00           H
ATOM   3888  HK3 NTE F   3      49.074  53.591  48.309  1.00  0.00           H
ATOM   3889  C   NTE F   3      51.687  59.437  47.551  1.00  0.00           C
ATOM   3890  O   NTE F   3      51.524  60.095  46.541  1.00  0.00           O
ATOM   3891  N   NTE F   4      52.881  58.698  47.695  1.00  0.00           N
ATOM   3892  CA  NTE F   4      53.136  57.671  48.673  1.00  0.00           C
ATOM   3893  HA1 NTE F   4      54.227  57.460  48.678  1.00  0.00           H
ATOM   3894  HA2 NTE F   4      52.842  58.011  49.689  1.00  0.00           H
ATOM   3895  CA5 NTE F   4      53.734  58.696  46.571  1.00  0.00           C
ATOM   3896  HA3 NTE F   4      54.180  57.681  46.634  1.00  0.00           H
ATOM   3897  HA4 NTE F   4      53.291  58.769  45.555  1.00  0.00           H
ATOM   3898  CB  NTE F   4      54.966  59.583  46.715  1.00  0.00           C
ATOM   3899  HB1 NTE F   4      54.761  60.668  46.587  1.00  0.00           H
ATOM   3900  HB2 NTE F   4      55.458  59.412  47.696  1.00  0.00           H
ATOM   3901  OG  NTE F   4      56.029  59.301  45.810  1.00  0.00           O
ATOM   3902  CD  NTE F   4      55.889  59.700  44.463  1.00  0.00           C
ATOM   3903  HD1 NTE F   4      55.011  59.184  44.019  1.00  0.00           H
ATOM   3904  HD2 NTE F   4      55.859  60.810  44.510  1.00  0.00           H
ATOM   3905  CE  NTE F   4      57.162  59.435  43.707  1.00  0.00           C
ATOM   3906  HE1 NTE F   4      57.960  59.608  44.460  1.00  0.00           H
ATOM   3907  HE2 NTE F   4      57.301  60.147  42.864  1.00  0.00           H
ATOM   3908  OZ  NTE F   4      57.221  58.034  43.274  1.00  0.00           O
ATOM   3909  CH  NTE F   4      58.375  57.760  42.512  1.00  0.00           C
ATOM   3910  HH1 NTE F   4      58.227  56.707  42.188  1.00  0.00           H
ATOM   3911  HH2 NTE F   4      58.609  58.494  41.713  1.00  0.00           H
ATOM   3912  CT  NTE F   4      59.593  57.704  43.426  1.00  0.00           C
ATOM   3913  HT5 NTE F   4      60.344  57.032  42.958  1.00  0.00           H
ATOM   3914  HT6 NTE F   4      59.353  57.269  44.420  1.00  0.00           H
ATOM   3915  OI  NTE F   4      60.254  58.937  43.664  1.00  0.00           O
ATOM   3916  CK  NTE F   4      61.350  58.736  44.554  1.00  0.00           C
ATOM   3917  HK1 NTE F   4      62.088  58.046  44.091  1.00  0.00           H
ATOM   3918  HK2 NTE F   4      60.937  58.434  45.540  1.00  0.00           H
ATOM   3919  HK3 NTE F   4      61.974  59.638  44.732  1.00  0.00           H
ATOM   3920  C   NTE F   4      52.384  56.315  48.453  1.00  0.00           C
ATOM   3921  O   NTE F   4      51.399  56.241  47.680  1.00  0.00           O
ATOM   3922  N   NTE F   5      52.813  55.248  49.129  1.00  0.00           N
ATOM   3923  CA  NTE F   5      53.966  55.302  50.086  1.00  0.00           C
ATOM   3924  HA1 NTE F   5      53.790  54.587  50.917  1.00  0.00           H
ATOM   3925  HA2 NTE F   5      53.998  56.305  50.562  1.00  0.00           H
ATOM   3926  CA5 NTE F   5      52.209  53.938  48.908  1.00  0.00           C
ATOM   3927  HA3 NTE F   5      51.439  53.910  48.108  1.00  0.00           H
ATOM   3928  HA4 NTE F   5      52.998  53.218  48.604  1.00  0.00           H
ATOM   3929  CB  NTE F   5      51.507  53.378  50.195  1.00  0.00           C
ATOM   3930  HB1 NTE F   5      50.864  54.172  50.630  1.00  0.00           H
ATOM   3931  HB2 NTE F   5      52.265  53.182  50.984  1.00  0.00           H
ATOM   3932  OG  NTE F   5      50.749  52.141  49.945  1.00  0.00           O
ATOM   3933  CD  NTE F   5      50.463  51.397  51.085  1.00  0.00           C
ATOM   3934  HD1 NTE F   5      51.413  51.479  51.655  1.00  0.00           H
ATOM   3935  HD2 NTE F   5      50.369  50.357  50.706  1.00  0.00           H
ATOM   3936  CE  NTE F   5      49.282  51.717  51.912  1.00  0.00           C
ATOM   3937  HE1 NTE F   5      49.313  52.828  51.904  1.00  0.00           H
ATOM   3938  HE2 NTE F   5      49.483  51.368  52.948  1.00  0.00           H
ATOM   3939  OZ  NTE F   5      48.010  51.372  51.426  1.00  0.00           O
ATOM   3940  CH  NTE F   5      46.980  52.194  51.995  1.00  0.00           C
ATOM   3941  HH1 NTE F   5      46.974  53.249  51.646  1.00  0.00           H
ATOM   3942  HH2 NTE F   5      47.225  52.255  53.076  1.00  0.00           H
ATOM   3943  CT  NTE F   5      45.613  51.601  52.008  1.00  0.00           C
ATOM   3944  HT5 NTE F   5      45.128  51.715  51.015  1.00  0.00           H
ATOM   3945  HT6 NTE F   5      45.596  50.498  52.143  1.00  0.00           H
ATOM   3946  OI  NTE F   5      44.656  52.150  52.877  1.00  0.00           O
ATOM   3947  CK  NTE F   5      43.636  51.285  53.178  1.00  0.00           C
ATOM   3948  HK1 NTE F   5      43.918  50.340  53.691  1.00  0.00           H
ATOM   3949  HK2 NTE F   5      42.863  51.831  53.760  1.00  0.00           H
ATOM   3950  HK3 NTE F   5      43.069  50.992  52.268  1.00  0.00           H
ATOM   3951  C   NTE F   5      55.305  54.955  49.393  1.00  0.00           C
ATOM   3952  O   NTE F   5      55.316  54.719  48.228  1.00  0.00           O
ATOM   3953  N   NTE F   6      56.394  54.811  50.205  1.00  0.00           N
ATOM   3954  CA  NTE F   6      56.370  55.111  51.671  1.00  0.00           C
ATOM   3955  HA1 NTE F   6      57.091  55.955  51.707  1.00  0.00           H
ATOM   3956  HA2 NTE F   6      55.408  55.488  52.078  1.00  0.00           H
ATOM   3957  CA5 NTE F   6      57.610  54.303  49.662  1.00  0.00           C
ATOM   3958  HA3 NTE F   6      58.197  53.697  50.385  1.00  0.00           H
ATOM   3959  HA4 NTE F   6      57.400  53.568  48.856  1.00  0.00           H
ATOM   3960  CB  NTE F   6      58.602  55.369  49.138  1.00  0.00           C
ATOM   3961  HB1 NTE F   6      58.204  55.898  48.246  1.00  0.00           H
ATOM   3962  HB2 NTE F   6      58.748  56.215  49.844  1.00  0.00           H
ATOM   3963  OG  NTE F   6      59.833  54.744  48.838  1.00  0.00           O
ATOM   3964  CD  NTE F   6      60.756  55.756  48.817  1.00  0.00           C
ATOM   3965  HD1 NTE F   6      60.352  56.566  48.173  1.00  0.00           H
ATOM   3966  HD2 NTE F   6      60.976  56.111  49.847  1.00  0.00           H
ATOM   3967  CE  NTE F   6      62.233  55.302  48.364  1.00  0.00           C
ATOM   3968  HE1 NTE F   6      62.751  56.104  47.797  1.00  0.00           H
ATOM   3969  HE2 NTE F   6      62.112  54.360  47.787  1.00  0.00           H
ATOM   3970  OZ  NTE F   6      62.876  54.882  49.536  1.00  0.00           O
ATOM   3971  CH  NTE F   6      64.143  54.329  49.140  1.00  0.00           C
ATOM   3972  HH1 NTE F   6      63.904  53.466  48.483  1.00  0.00           H
ATOM   3973  HH2 NTE F   6      64.820  55.037  48.615  1.00  0.00           H
ATOM   3974  CT  NTE F   6      64.905  53.725  50.340  1.00  0.00           C
ATOM   3975  HT5 NTE F   6      65.792  53.190  49.938  1.00  0.00           H
ATOM   3976  HT6 NTE F   6      64.290  53.052  50.975  1.00  0.00           H
ATOM   3977  OI  NTE F   6      65.320  54.748  51.258  1.00  0.00           O
ATOM   3978  CK  NTE F   6      65.854  54.167  52.446  1.00  0.00           C
ATOM   3979  HK1 NTE F   6      66.564  53.357  52.176  1.00  0.00           H
ATOM   3980  HK2 NTE F   6      65.015  53.789  53.069  1.00  0.00           H
ATOM   3981  HK3 NTE F   6      66.457  54.935  52.977  1.00  0.00           H
ATOM   3982  C   NTE F   6      56.695  53.919  52.542  1.00  0.00           C
ATOM   3983  O   NTE F   6      56.274  52.850  52.226  1.00  0.00           O
ATOM   3984  N   NTE F   7      57.628  53.962  53.599  1.00  0.00           N
ATOM   3985  CA  NTE F   7      58.041  55.251  54.223  1.00  0.00           C
ATOM   3986  HA1 NTE F   7      57.987  55.108  55.323  1.00  0.00           H
ATOM   3987  HA2 NTE F   7      57.469  56.171  53.977  1.00  0.00           H
ATOM   3988  CA5 NTE F   7      58.108  52.758  54.156  1.00  0.00           C
ATOM   3989  HA3 NTE F   7      58.473  52.877  55.198  1.00  0.00           H
ATOM   3990  HA4 NTE F   7      57.305  51.994  54.225  1.00  0.00           H
ATOM   3991  CB  NTE F   7      59.273  51.929  53.338  1.00  0.00           C
ATOM   3992  HB1 NTE F   7      60.181  52.568  53.287  1.00  0.00           H
ATOM   3993  HB2 NTE F   7      58.869  51.888  52.304  1.00  0.00           H
ATOM   3994  OG  NTE F   7      59.573  50.712  53.975  1.00  0.00           O
ATOM   3995  CD  NTE F   7      58.580  49.759  53.464  1.00  0.00           C
ATOM   3996  HD1 NTE F   7      58.689  49.526  52.383  1.00  0.00           H
ATOM   3997  HD2 NTE F   7      57.568  50.126  53.739  1.00  0.00           H
ATOM   3998  CE  NTE F   7      58.799  48.579  54.239  1.00  0.00           C
ATOM   3999  HE1 NTE F   7      57.980  47.832  54.306  1.00  0.00           H
ATOM   4000  HE2 NTE F   7      59.029  48.906  55.275  1.00  0.00           H
ATOM   4001  OZ  NTE F   7      59.805  47.838  53.702  1.00  0.00           O
ATOM   4002  CH  NTE F   7      60.172  46.696  54.504  1.00  0.00           C
ATOM   4003  HH1 NTE F   7      60.476  47.019  55.523  1.00  0.00           H
ATOM   4004  HH2 NTE F   7      61.099  46.284  54.050  1.00  0.00           H
ATOM   4005  CT  NTE F   7      59.212  45.501  54.625  1.00  0.00           C
ATOM   4006  HT5 NTE F   7      58.781  45.163  53.658  1.00  0.00           H
ATOM   4007  HT6 NTE F   7      59.822  44.703  55.100  1.00  0.00           H
ATOM   4008  OI  NTE F   7      58.173  45.754  55.557  1.00  0.00           O
ATOM   4009  CK  NTE F   7      57.343  44.630  55.814  1.00  0.00           C
ATOM   4010  HK1 NTE F   7      56.498  44.903  56.483  1.00  0.00           H
ATOM   4011  HK2 NTE F   7      56.983  44.300  54.816  1.00  0.00           H
ATOM   4012  HK3 NTE F   7      57.873  43.817  56.354  1.00  0.00           H
ATOM   4013  C   NTE F   7      59.447  55.589  53.756  1.00  0.00           C
ATOM   4014  O   NTE F   7      59.835  55.231  52.633  1.00  0.00           O
ATOM   4015  N   NTE F   8      60.276  56.253  54.578  1.00  0.00           N
ATOM   4016  CA  NTE F   8      59.888  56.578  56.009  1.00  0.00           C
ATOM   4017  HA1 NTE F   8      60.552  57.386  56.385  1.00  0.00           H
ATOM   4018  HA2 NTE F   8      58.832  56.922  56.039  1.00  0.00           H
ATOM   4019  CA5 NTE F   8      61.525  56.838  54.098  1.00  0.00           C
ATOM   4020  HA3 NTE F   8      61.722  56.512  53.054  1.00  0.00           H
ATOM   4021  HA4 NTE F   8      61.400  57.942  54.107  1.00  0.00           H
ATOM   4022  CB  NTE F   8      62.755  56.370  54.826  1.00  0.00           C
ATOM   4023  HB1 NTE F   8      62.516  56.452  55.908  1.00  0.00           H
ATOM   4024  HB2 NTE F   8      62.856  55.289  54.593  1.00  0.00           H
ATOM   4025  OG  NTE F   8      63.785  57.159  54.415  1.00  0.00           O
ATOM   4026  CD  NTE F   8      65.039  56.896  55.054  1.00  0.00           C
ATOM   4027  HD1 NTE F   8      64.930  57.094  56.142  1.00  0.00           H
ATOM   4028  HD2 NTE F   8      65.282  55.814  54.987  1.00  0.00           H
ATOM   4029  CE  NTE F   8      66.060  57.899  54.493  1.00  0.00           C
ATOM   4030  HE1 NTE F   8      66.127  57.734  53.397  1.00  0.00           H
ATOM   4031  HE2 NTE F   8      67.054  57.562  54.857  1.00  0.00           H
ATOM   4032  OZ  NTE F   8      65.835  59.269  54.772  1.00  0.00           O
ATOM   4033  CH  NTE F   8      66.527  59.746  55.960  1.00  0.00           C
ATOM   4034  HH1 NTE F   8      65.889  59.495  56.835  1.00  0.00           H
ATOM   4035  HH2 NTE F   8      67.556  59.334  56.040  1.00  0.00           H
ATOM   4036  CT  NTE F   8      66.420  61.321  55.965  1.00  0.00           C
ATOM   4037  HT5 NTE F   8      66.730  61.621  56.989  1.00  0.00           H
ATOM   4038  HT6 NTE F   8      65.333  61.515  55.839  1.00  0.00           H
ATOM   4039  OI  NTE F   8      67.215  62.022  54.968  1.00  0.00           O
ATOM   4040  CK  NTE F   8      66.948  63.398  54.834  1.00  0.00           C
ATOM   4041  HK1 NTE F   8      67.769  63.963  54.343  1.00  0.00           H
ATOM   4042  HK2 NTE F   8      66.788  63.778  55.865  1.00  0.00           H
ATOM   4043  HK3 NTE F   8      66.022  63.575  54.247  1.00  0.00           H
ATOM   4044  C   NTE F   8      60.197  55.475  57.045  1.00  0.00           C
ATOM   4045  O   NTE F   8      60.323  54.300  56.644  1.00  0.00           O
ATOM   4046  N   NTE F   9      60.486  55.749  58.396  1.00  0.00           N
ATOM   4047  CA  NTE F   9      60.022  56.999  59.051  1.00  0.00           C
ATOM   4048  HA1 NTE F   9      59.647  56.765  60.070  1.00  0.00           H
ATOM   4049  HA2 NTE F   9      59.223  57.493  58.457  1.00  0.00           H
ATOM   4050  CA5 NTE F   9      61.036  54.668  59.221  1.00  0.00           C
ATOM   4051  HA3 NTE F   9      60.312  54.401  60.019  1.00  0.00           H
ATOM   4052  HA4 NTE F   9      61.227  53.697  58.715  1.00  0.00           H
ATOM   4053  CB  NTE F   9      62.299  55.121  59.968  1.00  0.00           C
ATOM   4054  HB1 NTE F   9      62.968  55.622  59.236  1.00  0.00           H
ATOM   4055  HB2 NTE F   9      62.679  54.181  60.421  1.00  0.00           H
ATOM   4056  OG  NTE F   9      61.956  55.917  61.175  1.00  0.00           O
ATOM   4057  CD  NTE F   9      63.085  56.156  61.966  1.00  0.00           C
ATOM   4058  HD1 NTE F   9      63.775  56.904  61.520  1.00  0.00           H
ATOM   4059  HD2 NTE F   9      63.671  55.215  62.025  1.00  0.00           H
ATOM   4060  CE  NTE F   9      62.700  56.619  63.386  1.00  0.00           C
ATOM   4061  HE1 NTE F   9      63.387  56.216  64.161  1.00  0.00           H
ATOM   4062  HE2 NTE F   9      61.698  56.237  63.679  1.00  0.00           H
ATOM   4063  OZ  NTE F   9      62.813  58.095  63.478  1.00  0.00           O
ATOM   4064  CH  NTE F   9      62.553  58.519  64.848  1.00  0.00           C
ATOM   4065  HH1 NTE F   9      63.513  58.601  65.402  1.00  0.00           H
ATOM   4066  HH2 NTE F   9      61.918  57.775  65.374  1.00  0.00           H
ATOM   4067  CT  NTE F   9      61.867  59.872  64.858  1.00  0.00           C
ATOM   4068  HT5 NTE F   9      60.977  59.679  64.221  1.00  0.00           H
ATOM   4069  HT6 NTE F   9      61.637  60.007  65.936  1.00  0.00           H
ATOM   4070  OI  NTE F   9      62.649  60.933  64.366  1.00  0.00           O
ATOM   4071  CK  NTE F   9      61.828  61.961  63.820  1.00  0.00           C
ATOM   4072  HK1 NTE F   9      61.503  61.602  62.819  1.00  0.00           H
ATOM   4073  HK2 NTE F   9      60.942  62.153  64.463  1.00  0.00           H
ATOM   4074  HK3 NTE F   9      62.444  62.871  63.661  1.00  0.00           H
ATOM   4075  C   NTE F   9      61.129  58.102  59.043  1.00  0.00           C
ATOM   4076  O   NTE F   9      62.012  57.993  58.202  1.00  0.00           O
ATOM   4077  N   NTE F  10      61.187  59.161  59.930  1.00  0.00           N
ATOM   4078  CA  NTE F  10      60.248  59.415  61.009  1.00  0.00           C
ATOM   4079  HA1 NTE F  10      59.891  58.441  61.408  1.00  0.00           H
ATOM   4080  HA2 NTE F  10      60.687  59.986  61.855  1.00  0.00           H
ATOM   4081  CA5 NTE F  10      62.288  60.108  59.804  1.00  0.00           C
ATOM   4082  HA3 NTE F  10      62.621  60.087  58.744  1.00  0.00           H
ATOM   4083  HA4 NTE F  10      61.820  61.108  59.930  1.00  0.00           H
ATOM   4084  CB  NTE F  10      63.346  59.997  60.910  1.00  0.00           C
ATOM   4085  HB1 NTE F  10      62.922  59.988  61.937  1.00  0.00           H
ATOM   4086  HB2 NTE F  10      63.848  59.007  60.962  1.00  0.00           H
ATOM   4087  OG  NTE F  10      64.290  61.007  60.931  1.00  0.00           O
ATOM   4088  CD  NTE F  10      65.529  60.591  60.322  1.00  0.00           C
ATOM   4089  HD1 NTE F  10      65.865  59.691  60.880  1.00  0.00           H
ATOM   4090  HD2 NTE F  10      65.326  60.346  59.257  1.00  0.00           H
ATOM   4091  CE  NTE F  10      66.706  61.544  60.503  1.00  0.00           C
ATOM   4092  HE1 NTE F  10      66.533  62.551  60.066  1.00  0.00           H
ATOM   4093  HE2 NTE F  10      67.559  61.159  59.904  1.00  0.00           H
ATOM   4094  OZ  NTE F  10      67.066  61.736  61.845  1.00  0.00           O
ATOM   4095  CH  NTE F  10      68.164  62.694  62.101  1.00  0.00           C
ATOM   4096  HH1 NTE F  10      69.126  62.230  61.796  1.00  0.00           H
ATOM   4097  HH2 NTE F  10      68.030  63.614  61.493  1.00  0.00           H
ATOM   4098  CT  NTE F  10      68.529  63.057  63.546  1.00  0.00           C
ATOM   4099  HT5 NTE F  10      69.180  63.954  63.469  1.00  0.00           H
ATOM   4100  HT6 NTE F  10      69.126  62.267  64.050  1.00  0.00           H
ATOM   4101  OI  NTE F  10      67.412  63.313  64.452  1.00  0.00           O
ATOM   4102  CK  NTE F  10      67.971  63.387  65.815  1.00  0.00           C
ATOM   4103  HK1 NTE F  10      67.211  63.056  66.554  1.00  0.00           H
ATOM   4104  HK2 NTE F  10      68.211  64.455  66.007  1.00  0.00           H
ATOM   4105  HK3 NTE F  10      68.866  62.765  66.027  1.00  0.00           H
ATOM   4106  C   NTE F  10      59.055  60.286  60.586  1.00  0.00           C
ATOM   4107  NT  NTE F  10      58.090  60.635  61.483  1.00  0.00           N
ATOM   4108  HT1 NTE F  10      58.211  60.540  62.471  1.00  0.00           H
ATOM   4109  HT2 NTE F  10      57.329  61.164  61.108  1.00  0.00           H
ATOM   4110  O   NTE F  10      58.920  60.536  59.399  1.00  0.00           O
ATOM   4111  N   NDC G   1      22.307  61.639  49.482  1.00  0.00           N
ATOM   4112  HN1 NDC G   1      22.899  60.840  49.416  1.00  0.00           H
ATOM   4113  HN2 NDC G   1      21.920  61.517  50.392  1.00  0.00           H
ATOM   4114  CA  NDC G   1      23.048  62.795  49.146  1.00  0.00           C
ATOM   4115  HA1 NDC G   1      23.620  62.683  48.200  1.00  0.00           H
ATOM   4116  HA2 NDC G   1      22.363  63.661  49.016  1.00  0.00           H
ATOM   4117  CA5 NDC G   1      21.206  61.379  48.610  1.00  0.00           C
ATOM   4118  HA3 NDC G   1      21.546  61.357  47.553  1.00  0.00           H
ATOM   4119  HA4 NDC G   1      20.899  60.325  48.779  1.00  0.00           H
ATOM   4120  CB  NDC G   1      19.956  62.259  48.807  1.00  0.00           C
ATOM   4121  HB1 NDC G   1      20.170  63.326  48.586  1.00  0.00           H
ATOM   4122  HB2 NDC G   1      19.217  61.913  48.053  1.00  0.00           H
ATOM   4123  CG  NDC G   1      19.413  62.078  50.221  1.00  0.00           C
ATOM   4124  HG1 NDC G   1      19.576  61.002  50.441  1.00  0.00           H
ATOM   4125  HG2 NDC G   1      20.140  62.581  50.895  1.00  0.00           H
ATOM   4126  CD  NDC G   1      17.953  62.293  50.483  1.00  0.00           C
ATOM   4127  HD1 NDC G   1      17.242  61.849  49.754  1.00  0.00           H
ATOM   4128  HD2 NDC G   1      17.730  61.828  51.467  1.00  0.00           H
ATOM   4129  CE  NDC G   1      17.631  63.829  50.613  1.00  0.00           C
ATOM   4130  HE1 NDC G   1      18.235  64.203  51.467  1.00  0.00           H
ATOM   4131  HE2 NDC G   1      18.009  64.281  49.671  1.00  0.00           H
ATOM   4132  CZ  NDC G   1      16.120  64.102  50.825  1.00  0.00           C
ATOM   4133  HZ1 NDC G   1      15.523  63.867  49.918  1.00  0.00           H
ATOM   4134  HZ2 NDC G   1      15.823  63.395  51.628  1.00  0.00           H
ATOM   4135  CH  NDC G   1      15.845  65.656  51.071  1.00  0.00           C
ATOM   4136  HH1 NDC G   1      16.213  66.003  52.060  1.00  0.00           H
ATOM   4137  HH2 NDC G   1      16.374  66.200  50.259  1.00  0.00           H
ATOM   4138  CT  NDC G   1      14.333  65.976  50.939  1.00  0.00           C
ATOM   4139  HT5 NDC G   1      13.845  65.600  50.014  1.00  0.00           H
ATOM   4140  HT6 NDC G   1      13.764  65.332  51.644  1.00  0.00           H
ATOM   4141  CI  NDC G   1      14.086  67.469  51.195  1.00  0.00           C
ATOM   4142  HI1 NDC G   1      14.483  67.581  52.226  1.00  0.00           H
ATOM   4143  HI2 NDC G   1      14.848  68.132  50.731  1.00  0.00           H
ATOM   4144  CK  NDC G   1      12.632  68.082  51.231  1.00  0.00           C
ATOM   4145  HK1 NDC G   1      12.091  67.839  50.291  1.00  0.00           H
ATOM   4146  HK2 NDC G   1      12.595  69.139  51.571  1.00  0.00           H
ATOM   4147  HK3 NDC G   1      12.066  67.469  51.963  1.00  0.00           H
ATOM   4148  C   NDC G   1      23.914  62.975  50.334  1.00  0.00           C
ATOM   4149  O   NDC G   1      24.354  61.964  50.850  1.00  0.00           O
ATOM   4150  N   NDC G   2      24.394  64.229  50.704  1.00  0.00           N
ATOM   4151  CA  NDC G   2      23.640  65.483  50.418  1.00  0.00           C
ATOM   4152  HA1 NDC G   2      24.361  66.299  50.640  1.00  0.00           H
ATOM   4153  HA2 NDC G   2      23.338  65.556  49.351  1.00  0.00           H
ATOM   4154  CA5 NDC G   2      25.590  64.355  51.456  1.00  0.00           C
ATOM   4155  HA3 NDC G   2      25.566  65.381  51.883  1.00  0.00           H
ATOM   4156  HA4 NDC G   2      25.583  63.720  52.367  1.00  0.00           H
ATOM   4157  CB  NDC G   2      26.768  64.001  50.592  1.00  0.00           C
ATOM   4158  HB1 NDC G   2      26.727  62.911  50.378  1.00  0.00           H
ATOM   4159  HB2 NDC G   2      26.714  64.600  49.658  1.00  0.00           H
ATOM   4160  CG  NDC G   2      28.137  64.319  51.265  1.00  0.00           C
ATOM   4161  HG1 NDC G   2      28.220  64.043  52.338  1.00  0.00           H
ATOM   4162  HG2 NDC G   2      28.879  63.670  50.752  1.00  0.00           H
ATOM   4163  CD  NDC G   2      28.471  65.827  51.087  1.00  0.00           C
ATOM   4164  HD1 NDC G   2      28.628  66.011  50.003  1.00  0.00           H
ATOM   4165  HD2 NDC G   2      27.613  66.433  51.450  1.00  0.00           H
ATOM   4166  CE  NDC G   2      29.770  66.174  51.860  1.00  0.00           C
ATOM   4167  HE1 NDC G   2      29.662  65.875  52.924  1.00  0.00           H
ATOM   4168  HE2 NDC G   2      30.579  65.552  51.421  1.00  0.00           H
ATOM   4169  CZ  NDC G   2      30.058  67.643  51.748  1.00  0.00           C
ATOM   4170  HZ1 NDC G   2      30.040  68.003  50.697  1.00  0.00           H
ATOM   4171  HZ2 NDC G   2      29.251  68.165  52.307  1.00  0.00           H
ATOM   4172  CH  NDC G   2      31.460  67.998  52.326  1.00  0.00           C
ATOM   4173  HH1 NDC G   2      32.141  67.525  51.588  1.00  0.00           H
ATOM   4174  HH2 NDC G   2      31.546  67.449  53.288  1.00  0.00           H
ATOM   4175  CT  NDC G   2      31.781  69.513  52.449  1.00  0.00           C
ATOM   4176  HT5 NDC G   2      31.320  69.976  51.550  1.00  0.00           H
ATOM   4177  HT6 NDC G   2      31.297  69.809  53.404  1.00  0.00           H
ATOM   4178  CI  NDC G   2      33.247  69.812  52.517  1.00  0.00           C
ATOM   4179  HI1 NDC G   2      33.765  69.401  53.410  1.00  0.00           H
ATOM   4180  HI2 NDC G   2      33.670  69.194  51.696  1.00  0.00           H
ATOM   4181  CK  NDC G   2      33.688  71.297  52.553  1.00  0.00           C
ATOM   4182  HK1 NDC G   2      33.272  71.881  51.704  1.00  0.00           H
ATOM   4183  HK2 NDC G   2      34.787  71.366  52.406  1.00  0.00           H
ATOM   4184  HK3 NDC G   2      33.552  71.731  53.566  1.00  0.00           H
ATOM   4185  C   NDC G   2      22.426  65.642  51.243  1.00  0.00           C
ATOM   4186  O   NDC G   2      21.756  64.676  51.487  1.00  0.00           O
ATOM   4187  N   NDC G   3      21.976  66.948  51.685  1.00  0.00           N
ATOM   4188  CA  NDC G   3      22.694  68.084  51.342  1.00  0.00           C
ATOM   4189  HA1 NDC G   3      23.052  67.934  50.301  1.00  0.00           H
ATOM   4190  HA2 NDC G   3      22.018  68.965  51.370  1.00  0.00           H
ATOM   4191  CA5 NDC G   3      20.663  67.098  52.320  1.00  0.00           C
ATOM   4192  HA3 NDC G   3      20.223  66.106  52.558  1.00  0.00           H
ATOM   4193  HA4 NDC G   3      20.794  67.675  53.260  1.00  0.00           H
ATOM   4194  CB  NDC G   3      19.613  67.984  51.616  1.00  0.00           C
ATOM   4195  HB1 NDC G   3      20.092  68.815  51.054  1.00  0.00           H
ATOM   4196  HB2 NDC G   3      19.125  67.374  50.827  1.00  0.00           H
ATOM   4197  CG  NDC G   3      18.473  68.443  52.529  1.00  0.00           C
ATOM   4198  HG1 NDC G   3      17.786  67.583  52.676  1.00  0.00           H
ATOM   4199  HG2 NDC G   3      19.075  68.848  53.371  1.00  0.00           H
ATOM   4200  CD  NDC G   3      17.547  69.460  51.888  1.00  0.00           C
ATOM   4201  HD1 NDC G   3      18.044  70.290  51.342  1.00  0.00           H
ATOM   4202  HD2 NDC G   3      16.920  68.936  51.135  1.00  0.00           H
ATOM   4203  CE  NDC G   3      16.559  70.032  52.918  1.00  0.00           C
ATOM   4204  HE1 NDC G   3      16.199  69.158  53.501  1.00  0.00           H
ATOM   4205  HE2 NDC G   3      17.162  70.763  53.499  1.00  0.00           H
ATOM   4206  CZ  NDC G   3      15.391  70.857  52.369  1.00  0.00           C
ATOM   4207  HZ1 NDC G   3      15.690  71.780  51.828  1.00  0.00           H
ATOM   4208  HZ2 NDC G   3      14.782  70.331  51.604  1.00  0.00           H
ATOM   4209  CH  NDC G   3      14.266  71.329  53.365  1.00  0.00           C
ATOM   4210  HH1 NDC G   3      13.794  70.468  53.885  1.00  0.00           H
ATOM   4211  HH2 NDC G   3      14.699  72.032  54.108  1.00  0.00           H
ATOM   4212  CT  NDC G   3      13.139  72.071  52.678  1.00  0.00           C
ATOM   4213  HT5 NDC G   3      13.463  72.912  52.030  1.00  0.00           H
ATOM   4214  HT6 NDC G   3      12.691  71.392  51.921  1.00  0.00           H
ATOM   4215  CI  NDC G   3      12.066  72.638  53.648  1.00  0.00           C
ATOM   4216  HI1 NDC G   3      11.719  71.969  54.464  1.00  0.00           H
ATOM   4217  HI2 NDC G   3      12.635  73.485  54.086  1.00  0.00           H
ATOM   4218  CK  NDC G   3      10.825  73.129  52.892  1.00  0.00           C
ATOM   4219  HK1 NDC G   3      11.043  73.550  51.887  1.00  0.00           H
ATOM   4220  HK2 NDC G   3      10.240  73.872  53.476  1.00  0.00           H
ATOM   4221  HK3 NDC G   3      10.129  72.278  52.730  1.00  0.00           H
ATOM   4222  C   NDC G   3      23.849  68.455  52.256  1.00  0.00           C
ATOM   4223  O   NDC G   3      24.662  67.554  52.522  1.00  0.00           O
ATOM   4224  N   NDC G   4      24.184  69.698  52.637  1.00  0.00           N
ATOM   4225  CA  NDC G   4      23.374  70.856  52.344  1.00  0.00           C
ATOM   4226  HA1 NDC G   4      24.073  71.717  52.270  1.00  0.00           H
ATOM   4227  HA2 NDC G   4      22.882  70.776  51.351  1.00  0.00           H
ATOM   4228  CA5 NDC G   4      25.242  69.966  53.534  1.00  0.00           C
ATOM   4229  HA3 NDC G   4      24.994  70.749  54.282  1.00  0.00           H
ATOM   4230  HA4 NDC G   4      25.560  69.066  54.102  1.00  0.00           H
ATOM   4231  CB  NDC G   4      26.529  70.420  52.810  1.00  0.00           C
ATOM   4232  HB1 NDC G   4      26.967  69.548  52.280  1.00  0.00           H
ATOM   4233  HB2 NDC G   4      26.177  71.212  52.115  1.00  0.00           H
ATOM   4234  CG  NDC G   4      27.601  71.011  53.749  1.00  0.00           C
ATOM   4235  HG1 NDC G   4      27.179  71.577  54.607  1.00  0.00           H
ATOM   4236  HG2 NDC G   4      28.221  70.187  54.164  1.00  0.00           H
ATOM   4237  CD  NDC G   4      28.652  71.846  52.987  1.00  0.00           C
ATOM   4238  HD1 NDC G   4      29.057  71.155  52.217  1.00  0.00           H
ATOM   4239  HD2 NDC G   4      28.229  72.714  52.438  1.00  0.00           H
ATOM   4240  CE  NDC G   4      29.728  72.513  53.838  1.00  0.00           C
ATOM   4241  HE1 NDC G   4      29.203  73.195  54.540  1.00  0.00           H
ATOM   4242  HE2 NDC G   4      30.223  71.723  54.443  1.00  0.00           H
ATOM   4243  CZ  NDC G   4      30.660  73.371  52.993  1.00  0.00           C
ATOM   4244  HZ1 NDC G   4      31.173  72.762  52.218  1.00  0.00           H
ATOM   4245  HZ2 NDC G   4      29.903  74.066  52.571  1.00  0.00           H
ATOM   4246  CH  NDC G   4      31.600  74.324  53.862  1.00  0.00           C
ATOM   4247  HH1 NDC G   4      31.977  73.695  54.696  1.00  0.00           H
ATOM   4248  HH2 NDC G   4      31.077  75.175  54.349  1.00  0.00           H
ATOM   4249  CT  NDC G   4      32.742  74.899  53.092  1.00  0.00           C
ATOM   4250  HT5 NDC G   4      33.002  74.231  52.243  1.00  0.00           H
ATOM   4251  HT6 NDC G   4      32.417  75.863  52.647  1.00  0.00           H
ATOM   4252  CI  NDC G   4      33.914  75.295  53.981  1.00  0.00           C
ATOM   4253  HI1 NDC G   4      33.419  75.845  54.810  1.00  0.00           H
ATOM   4254  HI2 NDC G   4      34.301  74.335  54.385  1.00  0.00           H
ATOM   4255  CK  NDC G   4      34.977  76.162  53.378  1.00  0.00           C
ATOM   4256  HK1 NDC G   4      34.600  77.207  53.337  1.00  0.00           H
ATOM   4257  HK2 NDC G   4      35.218  75.867  52.334  1.00  0.00           H
ATOM   4258  HK3 NDC G   4      35.891  76.189  54.009  1.00  0.00           H
ATOM   4259  C   NDC G   4      22.247  71.173  53.327  1.00  0.00           C
ATOM   4260  O   NDC G   4      21.550  70.158  53.644  1.00  0.00           O
ATOM   4261  N   NDC G   5      21.809  72.484  53.539  1.00  0.00           N
ATOM   4262  CA  NDC G   5      22.512  73.747  53.078  1.00  0.00           C
ATOM   4263  HA1 NDC G   5      22.818  73.534  52.031  1.00  0.00           H
ATOM   4264  HA2 NDC G   5      21.762  74.562  53.163  1.00  0.00           H
ATOM   4265  CA5 NDC G   5      20.688  72.731  54.400  1.00  0.00           C
ATOM   4266  HA3 NDC G   5      20.550  71.849  55.062  1.00  0.00           H
ATOM   4267  HA4 NDC G   5      20.834  73.568  55.116  1.00  0.00           H
ATOM   4268  CB  NDC G   5      19.393  73.021  53.613  1.00  0.00           C
ATOM   4269  HB1 NDC G   5      19.702  73.658  52.757  1.00  0.00           H
ATOM   4270  HB2 NDC G   5      19.146  72.030  53.174  1.00  0.00           H
ATOM   4271  CG  NDC G   5      18.279  73.794  54.382  1.00  0.00           C
ATOM   4272  HG1 NDC G   5      17.771  73.014  54.989  1.00  0.00           H
ATOM   4273  HG2 NDC G   5      18.704  74.649  54.949  1.00  0.00           H
ATOM   4274  CD  NDC G   5      17.065  74.289  53.427  1.00  0.00           C
ATOM   4275  HD1 NDC G   5      17.685  74.893  52.731  1.00  0.00           H
ATOM   4276  HD2 NDC G   5      16.662  73.420  52.863  1.00  0.00           H
ATOM   4277  CE  NDC G   5      16.053  75.025  54.193  1.00  0.00           C
ATOM   4278  HE1 NDC G   5      15.660  74.431  55.046  1.00  0.00           H
ATOM   4279  HE2 NDC G   5      16.491  75.878  54.754  1.00  0.00           H
ATOM   4280  CZ  NDC G   5      14.902  75.458  53.279  1.00  0.00           C
ATOM   4281  HZ1 NDC G   5      15.289  76.037  52.413  1.00  0.00           H
ATOM   4282  HZ2 NDC G   5      14.385  74.541  52.923  1.00  0.00           H
ATOM   4283  CH  NDC G   5      13.862  76.403  53.992  1.00  0.00           C
ATOM   4284  HH1 NDC G   5      13.498  75.820  54.865  1.00  0.00           H
ATOM   4285  HH2 NDC G   5      14.398  77.233  54.501  1.00  0.00           H
ATOM   4286  CT  NDC G   5      12.761  76.872  53.095  1.00  0.00           C
ATOM   4287  HT5 NDC G   5      13.205  77.588  52.371  1.00  0.00           H
ATOM   4288  HT6 NDC G   5      12.452  76.008  52.468  1.00  0.00           H
ATOM   4289  CI  NDC G   5      11.553  77.495  53.871  1.00  0.00           C
ATOM   4290  HI1 NDC G   5      11.154  76.645  54.464  1.00  0.00           H
ATOM   4291  HI2 NDC G   5      12.031  78.175  54.608  1.00  0.00           H
ATOM   4292  CK  NDC G   5      10.436  78.128  53.119  1.00  0.00           C
ATOM   4293  HK1 NDC G   5       9.818  77.357  52.610  1.00  0.00           H
ATOM   4294  HK2 NDC G   5      10.909  78.681  52.280  1.00  0.00           H
ATOM   4295  HK3 NDC G   5       9.930  78.706  53.921  1.00  0.00           H
ATOM   4296  C   NDC G   5      23.730  74.049  53.938  1.00  0.00           C
ATOM   4297  O   NDC G   5      24.260  73.080  54.504  1.00  0.00           O
ATOM   4298  N   NDC G   6      23.899  75.254  54.509  1.00  0.00           N
ATOM   4299  CA  NDC G   6      23.259  76.503  54.065  1.00  0.00           C
ATOM   4300  HA1 NDC G   6      24.034  77.299  54.034  1.00  0.00           H
ATOM   4301  HA2 NDC G   6      22.938  76.386  53.008  1.00  0.00           H
ATOM   4302  CA5 NDC G   6      25.027  75.505  55.404  1.00  0.00           C
ATOM   4303  HA3 NDC G   6      24.864  76.443  55.975  1.00  0.00           H
ATOM   4304  HA4 NDC G   6      25.145  74.685  56.144  1.00  0.00           H
ATOM   4305  CB  NDC G   6      26.294  75.782  54.622  1.00  0.00           C
ATOM   4306  HB1 NDC G   6      26.866  74.875  54.335  1.00  0.00           H
ATOM   4307  HB2 NDC G   6      26.004  76.196  53.632  1.00  0.00           H
ATOM   4308  CG  NDC G   6      27.253  76.599  55.462  1.00  0.00           C
ATOM   4309  HG1 NDC G   6      26.790  77.482  55.952  1.00  0.00           H
ATOM   4310  HG2 NDC G   6      27.461  75.988  56.366  1.00  0.00           H
ATOM   4311  CD  NDC G   6      28.433  77.032  54.570  1.00  0.00           C
ATOM   4312  HD1 NDC G   6      28.937  76.236  53.982  1.00  0.00           H
ATOM   4313  HD2 NDC G   6      28.034  77.655  53.741  1.00  0.00           H
ATOM   4314  CE  NDC G   6      29.511  77.648  55.433  1.00  0.00           C
ATOM   4315  HE1 NDC G   6      29.127  78.434  56.118  1.00  0.00           H
ATOM   4316  HE2 NDC G   6      29.897  76.818  56.062  1.00  0.00           H
ATOM   4317  CZ  NDC G   6      30.552  78.251  54.486  1.00  0.00           C
ATOM   4318  HZ1 NDC G   6      31.017  77.510  53.800  1.00  0.00           H
ATOM   4319  HZ2 NDC G   6      29.987  78.928  53.809  1.00  0.00           H
ATOM   4320  CH  NDC G   6      31.706  78.834  55.310  1.00  0.00           C
ATOM   4321  HH1 NDC G   6      32.235  78.010  55.834  1.00  0.00           H
ATOM   4322  HH2 NDC G   6      31.358  79.508  56.121  1.00  0.00           H
ATOM   4323  CT  NDC G   6      32.609  79.617  54.408  1.00  0.00           C
ATOM   4324  HT5 NDC G   6      32.896  79.040  53.503  1.00  0.00           H
ATOM   4325  HT6 NDC G   6      32.059  80.526  54.085  1.00  0.00           H
ATOM   4326  CI  NDC G   6      33.867  80.053  55.187  1.00  0.00           C
ATOM   4327  HI1 NDC G   6      33.547  80.702  56.030  1.00  0.00           H
ATOM   4328  HI2 NDC G   6      34.481  79.209  55.566  1.00  0.00           H
ATOM   4329  CK  NDC G   6      34.864  80.875  54.307  1.00  0.00           C
ATOM   4330  HK1 NDC G   6      35.211  80.339  53.398  1.00  0.00           H
ATOM   4331  HK2 NDC G   6      35.818  81.060  54.846  1.00  0.00           H
ATOM   4332  HK3 NDC G   6      34.470  81.865  53.994  1.00  0.00           H
ATOM   4333  C   NDC G   6      22.024  76.837  54.879  1.00  0.00           C
ATOM   4334  O   NDC G   6      21.384  75.920  55.439  1.00  0.00           O
ATOM   4335  N   NDC G   7      21.567  78.115  55.048  1.00  0.00           N
ATOM   4336  CA  NDC G   7      22.353  79.263  54.589  1.00  0.00           C
ATOM   4337  HA1 NDC G   7      22.766  78.985  53.596  1.00  0.00           H
ATOM   4338  HA2 NDC G   7      21.555  80.026  54.468  1.00  0.00           H
ATOM   4339  CA5 NDC G   7      20.323  78.315  55.751  1.00  0.00           C
ATOM   4340  HA3 NDC G   7      19.971  77.464  56.372  1.00  0.00           H
ATOM   4341  HA4 NDC G   7      20.330  79.199  56.425  1.00  0.00           H
ATOM   4342  CB  NDC G   7      19.214  78.640  54.761  1.00  0.00           C
ATOM   4343  HB1 NDC G   7      19.579  79.461  54.107  1.00  0.00           H
ATOM   4344  HB2 NDC G   7      18.996  77.694  54.222  1.00  0.00           H
ATOM   4345  CG  NDC G   7      17.917  79.105  55.477  1.00  0.00           C
ATOM   4346  HG1 NDC G   7      17.539  78.296  56.138  1.00  0.00           H
ATOM   4347  HG2 NDC G   7      18.022  79.946  56.195  1.00  0.00           H
ATOM   4348  CD  NDC G   7      16.759  79.646  54.600  1.00  0.00           C
ATOM   4349  HD1 NDC G   7      17.155  80.387  53.874  1.00  0.00           H
ATOM   4350  HD2 NDC G   7      16.329  78.794  54.033  1.00  0.00           H
ATOM   4351  CE  NDC G   7      15.668  80.298  55.438  1.00  0.00           C
ATOM   4352  HE1 NDC G   7      15.397  79.722  56.349  1.00  0.00           H
ATOM   4353  HE2 NDC G   7      16.041  81.259  55.852  1.00  0.00           H
ATOM   4354  CZ  NDC G   7      14.403  80.628  54.566  1.00  0.00           C
ATOM   4355  HZ1 NDC G   7      14.787  81.164  53.672  1.00  0.00           H
ATOM   4356  HZ2 NDC G   7      13.966  79.700  54.139  1.00  0.00           H
ATOM   4357  CH  NDC G   7      13.460  81.490  55.256  1.00  0.00           C
ATOM   4358  HH1 NDC G   7      12.936  80.850  55.997  1.00  0.00           H
ATOM   4359  HH2 NDC G   7      13.982  82.325  55.770  1.00  0.00           H
ATOM   4360  CT  NDC G   7      12.346  82.199  54.463  1.00  0.00           C
ATOM   4361  HT5 NDC G   7      12.564  82.815  53.564  1.00  0.00           H
ATOM   4362  HT6 NDC G   7      11.686  81.434  54.001  1.00  0.00           H
ATOM   4363  CI  NDC G   7      11.374  83.050  55.362  1.00  0.00           C
ATOM   4364  HI1 NDC G   7      11.187  82.507  56.313  1.00  0.00           H
ATOM   4365  HI2 NDC G   7      11.865  84.021  55.585  1.00  0.00           H
ATOM   4366  CK  NDC G   7      10.125  83.424  54.624  1.00  0.00           C
ATOM   4367  HK1 NDC G   7      10.315  84.079  53.746  1.00  0.00           H
ATOM   4368  HK2 NDC G   7       9.447  83.998  55.291  1.00  0.00           H
ATOM   4369  HK3 NDC G   7       9.589  82.543  54.211  1.00  0.00           H
ATOM   4370  C   NDC G   7      23.494  79.608  55.439  1.00  0.00           C
ATOM   4371  O   NDC G   7      24.121  78.753  56.037  1.00  0.00           O
ATOM   4372  N   NDC G   8      23.965  80.859  55.487  1.00  0.00           N
ATOM   4373  CA  NDC G   8      23.226  82.055  55.117  1.00  0.00           C
ATOM   4374  HA1 NDC G   8      23.972  82.875  55.044  1.00  0.00           H
ATOM   4375  HA2 NDC G   8      22.702  81.990  54.140  1.00  0.00           H
ATOM   4376  CA5 NDC G   8      25.111  81.166  56.322  1.00  0.00           C
ATOM   4377  HA3 NDC G   8      24.793  81.915  57.079  1.00  0.00           H
ATOM   4378  HA4 NDC G   8      25.425  80.302  56.947  1.00  0.00           H
ATOM   4379  CB  NDC G   8      26.304  81.572  55.529  1.00  0.00           C
ATOM   4380  HB1 NDC G   8      26.519  80.742  54.822  1.00  0.00           H
ATOM   4381  HB2 NDC G   8      26.072  82.473  54.922  1.00  0.00           H
ATOM   4382  CG  NDC G   8      27.485  81.915  56.430  1.00  0.00           C
ATOM   4383  HG1 NDC G   8      27.233  82.876  56.927  1.00  0.00           H
ATOM   4384  HG2 NDC G   8      27.577  81.144  57.224  1.00  0.00           H
ATOM   4385  CD  NDC G   8      28.778  82.051  55.702  1.00  0.00           C
ATOM   4386  HD1 NDC G   8      29.264  81.064  55.545  1.00  0.00           H
ATOM   4387  HD2 NDC G   8      28.736  82.511  54.691  1.00  0.00           H
ATOM   4388  CE  NDC G   8      29.826  82.820  56.521  1.00  0.00           C
ATOM   4389  HE1 NDC G   8      29.334  83.781  56.784  1.00  0.00           H
ATOM   4390  HE2 NDC G   8      29.939  82.389  57.539  1.00  0.00           H
ATOM   4391  CZ  NDC G   8      31.165  83.014  55.797  1.00  0.00           C
ATOM   4392  HZ1 NDC G   8      31.775  82.089  55.710  1.00  0.00           H
ATOM   4393  HZ2 NDC G   8      30.961  83.288  54.740  1.00  0.00           H
ATOM   4394  CH  NDC G   8      32.021  84.132  56.503  1.00  0.00           C
ATOM   4395  HH1 NDC G   8      32.300  83.761  57.512  1.00  0.00           H
ATOM   4396  HH2 NDC G   8      31.280  84.953  56.608  1.00  0.00           H
ATOM   4397  CT  NDC G   8      33.238  84.556  55.645  1.00  0.00           C
ATOM   4398  HT5 NDC G   8      33.968  83.722  55.569  1.00  0.00           H
ATOM   4399  HT6 NDC G   8      32.861  84.865  54.647  1.00  0.00           H
ATOM   4400  CI  NDC G   8      33.981  85.702  56.264  1.00  0.00           C
ATOM   4401  HI1 NDC G   8      33.366  86.615  56.414  1.00  0.00           H
ATOM   4402  HI2 NDC G   8      34.290  85.412  57.291  1.00  0.00           H
ATOM   4403  CK  NDC G   8      35.106  86.265  55.387  1.00  0.00           C
ATOM   4404  HK1 NDC G   8      35.686  85.407  54.988  1.00  0.00           H
ATOM   4405  HK2 NDC G   8      35.812  86.956  55.895  1.00  0.00           H
ATOM   4406  HK3 NDC G   8      34.585  86.845  54.596  1.00  0.00           H
ATOM   4407  C   NDC G   8      22.127  82.486  56.176  1.00  0.00           C
ATOM   4408  O   NDC G   8      21.503  81.605  56.701  1.00  0.00           O
ATOM   4409  N   NDC G   9      21.662  83.720  56.230  1.00  0.00           N
ATOM   4410  CA  NDC G   9      22.326  84.859  55.653  1.00  0.00           C
ATOM   4411  HA1 NDC G   9      22.752  84.548  54.675  1.00  0.00           H
ATOM   4412  HA2 NDC G   9      21.576  85.656  55.464  1.00  0.00           H
ATOM   4413  CA5 NDC G   9      20.542  84.005  57.134  1.00  0.00           C
ATOM   4414  HA3 NDC G   9      20.432  83.411  58.067  1.00  0.00           H
ATOM   4415  HA4 NDC G   9      20.652  85.005  57.605  1.00  0.00           H
ATOM   4416  CB  NDC G   9      19.254  84.124  56.298  1.00  0.00           C
ATOM   4417  HB1 NDC G   9      19.332  84.755  55.387  1.00  0.00           H
ATOM   4418  HB2 NDC G   9      18.922  83.101  56.021  1.00  0.00           H
ATOM   4419  CG  NDC G   9      18.018  84.632  57.140  1.00  0.00           C
ATOM   4420  HG1 NDC G   9      17.818  84.007  58.036  1.00  0.00           H
ATOM   4421  HG2 NDC G   9      18.378  85.558  57.638  1.00  0.00           H
ATOM   4422  CD  NDC G   9      16.741  84.831  56.223  1.00  0.00           C
ATOM   4423  HD1 NDC G   9      17.143  85.349  55.326  1.00  0.00           H
ATOM   4424  HD2 NDC G   9      16.358  83.816  55.980  1.00  0.00           H
ATOM   4425  CE  NDC G   9      15.575  85.783  56.793  1.00  0.00           C
ATOM   4426  HE1 NDC G   9      15.219  85.402  57.774  1.00  0.00           H
ATOM   4427  HE2 NDC G   9      15.978  86.809  56.932  1.00  0.00           H
ATOM   4428  CZ  NDC G   9      14.394  85.944  55.863  1.00  0.00           C
ATOM   4429  HZ1 NDC G   9      14.658  86.340  54.859  1.00  0.00           H
ATOM   4430  HZ2 NDC G   9      14.074  84.901  55.652  1.00  0.00           H
ATOM   4431  CH  NDC G   9      13.307  86.769  56.532  1.00  0.00           C
ATOM   4432  HH1 NDC G   9      12.831  86.208  57.365  1.00  0.00           H
ATOM   4433  HH2 NDC G   9      13.822  87.638  56.996  1.00  0.00           H
ATOM   4434  CT  NDC G   9      12.211  87.280  55.434  1.00  0.00           C
ATOM   4435  HT5 NDC G   9      12.680  87.696  54.517  1.00  0.00           H
ATOM   4436  HT6 NDC G   9      11.609  86.382  55.178  1.00  0.00           H
ATOM   4437  CI  NDC G   9      11.265  88.288  56.116  1.00  0.00           C
ATOM   4438  HI1 NDC G   9      10.792  87.707  56.936  1.00  0.00           H
ATOM   4439  HI2 NDC G   9      11.972  89.072  56.463  1.00  0.00           H
ATOM   4440  CK  NDC G   9      10.188  88.881  55.215  1.00  0.00           C
ATOM   4441  HK1 NDC G   9      10.663  89.448  54.386  1.00  0.00           H
ATOM   4442  HK2 NDC G   9       9.597  89.640  55.771  1.00  0.00           H
ATOM   4443  HK3 NDC G   9       9.471  88.112  54.857  1.00  0.00           H
ATOM   4444  C   NDC G   9      23.536  85.374  56.346  1.00  0.00           C
ATOM   4445  O   NDC G   9      24.342  84.633  56.922  1.00  0.00           O
ATOM   4446  N   NDC G  10      23.737  86.720  56.436  1.00  0.00           N
ATOM   4447  CA  NDC G  10      22.983  87.726  55.831  1.00  0.00           C
ATOM   4448  HA1 NDC G  10      23.694  88.530  55.544  1.00  0.00           H
ATOM   4449  HA2 NDC G  10      22.460  87.393  54.909  1.00  0.00           H
ATOM   4450  CA5 NDC G  10      24.941  87.148  57.182  1.00  0.00           C
ATOM   4451  HA3 NDC G  10      24.731  88.091  57.731  1.00  0.00           H
ATOM   4452  HA4 NDC G  10      25.310  86.441  57.955  1.00  0.00           H
ATOM   4453  CB  NDC G  10      26.206  87.355  56.182  1.00  0.00           C
ATOM   4454  HB1 NDC G  10      26.543  86.381  55.768  1.00  0.00           H
ATOM   4455  HB2 NDC G  10      25.927  88.032  55.347  1.00  0.00           H
ATOM   4456  CG  NDC G  10      27.367  87.845  57.081  1.00  0.00           C
ATOM   4457  HG1 NDC G  10      27.058  88.655  57.776  1.00  0.00           H
ATOM   4458  HG2 NDC G  10      27.617  87.009  57.769  1.00  0.00           H
ATOM   4459  CD  NDC G  10      28.548  88.211  56.231  1.00  0.00           C
ATOM   4460  HD1 NDC G  10      28.824  87.345  55.592  1.00  0.00           H
ATOM   4461  HD2 NDC G  10      28.214  89.018  55.545  1.00  0.00           H
ATOM   4462  CE  NDC G  10      29.900  88.645  57.018  1.00  0.00           C
ATOM   4463  HE1 NDC G  10      29.735  89.480  57.732  1.00  0.00           H
ATOM   4464  HE2 NDC G  10      30.144  87.700  57.549  1.00  0.00           H
ATOM   4465  CZ  NDC G  10      31.056  89.025  56.025  1.00  0.00           C
ATOM   4466  HZ1 NDC G  10      31.186  88.133  55.376  1.00  0.00           H
ATOM   4467  HZ2 NDC G  10      30.797  89.914  55.410  1.00  0.00           H
ATOM   4468  CH  NDC G  10      32.387  89.223  56.682  1.00  0.00           C
ATOM   4469  HH1 NDC G  10      32.757  88.316  57.206  1.00  0.00           H
ATOM   4470  HH2 NDC G  10      32.219  89.902  57.545  1.00  0.00           H
ATOM   4471  CT  NDC G  10      33.547  89.687  55.749  1.00  0.00           C
ATOM   4472  HT5 NDC G  10      33.734  88.880  55.009  1.00  0.00           H
ATOM   4473  HT6 NDC G  10      33.201  90.586  55.195  1.00  0.00           H
ATOM   4474  CI  NDC G  10      34.879  89.933  56.505  1.00  0.00           C
ATOM   4475  HI1 NDC G  10      34.804  90.601  57.389  1.00  0.00           H
ATOM   4476  HI2 NDC G  10      35.100  89.003  57.071  1.00  0.00           H
ATOM   4477  CK  NDC G  10      36.057  90.235  55.557  1.00  0.00           C
ATOM   4478  HK1 NDC G  10      35.880  91.283  55.233  1.00  0.00           H
ATOM   4479  HK2 NDC G  10      35.972  89.450  54.776  1.00  0.00           H
ATOM   4480  HK3 NDC G  10      37.036  90.110  56.067  1.00  0.00           H
ATOM   4481  C   NDC G  10      21.805  88.221  56.714  1.00  0.00           C
ATOM   4482  O   NDC G  10      21.201  87.406  57.390  1.00  0.00           O
ATOM   4483  N   NTE G   1      21.434  89.523  56.592  1.00  0.00           N
ATOM   4484  CA  NTE G   1      21.904  90.546  55.697  1.00  0.00           C
ATOM   4485  HA1 NTE G   1      21.096  91.304  55.611  1.00  0.00           H
ATOM   4486  HA2 NTE G   1      22.156  90.073  54.724  1.00  0.00           H
ATOM   4487  CA5 NTE G   1      20.290  89.956  57.413  1.00  0.00           C
ATOM   4488  HA3 NTE G   1      20.513  89.508  58.405  1.00  0.00           H
ATOM   4489  HA4 NTE G   1      20.342  91.054  57.576  1.00  0.00           H
ATOM   4490  CB  NTE G   1      18.916  89.630  56.882  1.00  0.00           C
ATOM   4491  HB1 NTE G   1      18.962  88.549  56.630  1.00  0.00           H
ATOM   4492  HB2 NTE G   1      18.631  90.252  56.006  1.00  0.00           H
ATOM   4493  OG  NTE G   1      17.913  89.826  57.918  1.00  0.00           O
ATOM   4494  CD  NTE G   1      16.573  89.907  57.431  1.00  0.00           C
ATOM   4495  HD1 NTE G   1      16.136  88.901  57.606  1.00  0.00           H
ATOM   4496  HD2 NTE G   1      16.508  90.119  56.342  1.00  0.00           H
ATOM   4497  CE  NTE G   1      15.815  91.081  58.054  1.00  0.00           C
ATOM   4498  HE1 NTE G   1      15.980  91.213  59.145  1.00  0.00           H
ATOM   4499  HE2 NTE G   1      14.743  90.921  57.809  1.00  0.00           H
ATOM   4500  OZ  NTE G   1      16.154  92.250  57.302  1.00  0.00           O
ATOM   4501  CH  NTE G   1      17.402  92.861  57.744  1.00  0.00           C
ATOM   4502  HH1 NTE G   1      18.203  92.175  57.395  1.00  0.00           H
ATOM   4503  HH2 NTE G   1      17.481  92.887  58.852  1.00  0.00           H
ATOM   4504  CT  NTE G   1      17.624  94.306  57.229  1.00  0.00           C
ATOM   4505  HT5 NTE G   1      18.651  94.587  57.545  1.00  0.00           H
ATOM   4506  HT6 NTE G   1      17.582  94.214  56.123  1.00  0.00           H
ATOM   4507  OI  NTE G   1      16.765  95.255  57.719  1.00  0.00           O
ATOM   4508  CK  NTE G   1      16.685  96.400  56.908  1.00  0.00           C
ATOM   4509  HK1 NTE G   1      16.406  96.123  55.869  1.00  0.00           H
ATOM   4510  HK2 NTE G   1      15.975  97.091  57.411  1.00  0.00           H
ATOM   4511  HK3 NTE G   1      17.607  97.017  56.846  1.00  0.00           H
ATOM   4512  C   NTE G   1      23.173  91.173  56.290  1.00  0.00           C
ATOM   4513  O   NTE G   1      23.969  90.613  57.023  1.00  0.00           O
ATOM   4514  N   NTE G   2      23.632  92.330  55.650  1.00  0.00           N
ATOM   4515  CA  NTE G   2      22.961  92.933  54.506  1.00  0.00           C
ATOM   4516  HA1 NTE G   2      23.785  93.097  53.779  1.00  0.00           H
ATOM   4517  HA2 NTE G   2      22.229  92.284  53.979  1.00  0.00           H
ATOM   4518  CA5 NTE G   2      24.921  92.847  55.967  1.00  0.00           C
ATOM   4519  HA3 NTE G   2      24.990  93.865  55.528  1.00  0.00           H
ATOM   4520  HA4 NTE G   2      25.094  93.006  57.053  1.00  0.00           H
ATOM   4521  CB  NTE G   2      25.996  92.056  55.235  1.00  0.00           C
ATOM   4522  HB1 NTE G   2      26.109  91.123  55.828  1.00  0.00           H
ATOM   4523  HB2 NTE G   2      25.753  91.920  54.160  1.00  0.00           H
ATOM   4524  OG  NTE G   2      27.271  92.722  55.230  1.00  0.00           O
ATOM   4525  CD  NTE G   2      28.116  92.254  54.185  1.00  0.00           C
ATOM   4526  HD1 NTE G   2      28.267  91.165  54.346  1.00  0.00           H
ATOM   4527  HD2 NTE G   2      27.541  92.371  53.242  1.00  0.00           H
ATOM   4528  CE  NTE G   2      29.387  93.049  54.116  1.00  0.00           C
ATOM   4529  HE1 NTE G   2      29.158  94.126  54.266  1.00  0.00           H
ATOM   4530  HE2 NTE G   2      29.863  92.885  53.125  1.00  0.00           H
ATOM   4531  OZ  NTE G   2      30.317  92.569  55.155  1.00  0.00           O
ATOM   4532  CH  NTE G   2      30.617  93.731  56.035  1.00  0.00           C
ATOM   4533  HH1 NTE G   2      31.141  94.543  55.488  1.00  0.00           H
ATOM   4534  HH2 NTE G   2      29.629  94.121  56.363  1.00  0.00           H
ATOM   4535  CT  NTE G   2      31.329  93.309  57.278  1.00  0.00           C
ATOM   4536  HT5 NTE G   2      32.185  92.647  57.027  1.00  0.00           H
ATOM   4537  HT6 NTE G   2      30.638  92.852  58.018  1.00  0.00           H
ATOM   4538  OI  NTE G   2      31.983  94.429  57.769  1.00  0.00           O
ATOM   4539  CK  NTE G   2      32.472  94.135  59.038  1.00  0.00           C
ATOM   4540  HK1 NTE G   2      33.462  94.632  59.120  1.00  0.00           H
ATOM   4541  HK2 NTE G   2      32.601  93.041  59.187  1.00  0.00           H
ATOM   4542  HK3 NTE G   2      31.723  94.479  59.783  1.00  0.00           H
ATOM   4543  C   NTE G   2      22.278  94.188  54.858  1.00  0.00           C
ATOM   4544  O   NTE G   2      21.935  94.280  56.048  1.00  0.00           O
ATOM   4545  N   NTE G   3      21.970  95.135  53.901  1.00  0.00           N
ATOM   4546  CA  NTE G   3      22.398  95.009  52.523  1.00  0.00           C
ATOM   4547  HA1 NTE G   3      21.772  95.653  51.870  1.00  0.00           H
ATOM   4548  HA2 NTE G   3      22.354  93.937  52.231  1.00  0.00           H
ATOM   4549  CA5 NTE G   3      21.117  96.224  54.285  1.00  0.00           C
ATOM   4550  HA3 NTE G   3      21.236  96.483  55.359  1.00  0.00           H
ATOM   4551  HA4 NTE G   3      21.423  97.189  53.826  1.00  0.00           H
ATOM   4552  CB  NTE G   3      19.658  96.214  53.868  1.00  0.00           C
ATOM   4553  HB1 NTE G   3      19.215  95.353  54.413  1.00  0.00           H
ATOM   4554  HB2 NTE G   3      19.495  96.209  52.769  1.00  0.00           H
ATOM   4555  OG  NTE G   3      18.921  97.385  54.275  1.00  0.00           O
ATOM   4556  CD  NTE G   3      17.759  97.593  53.440  1.00  0.00           C
ATOM   4557  HD1 NTE G   3      17.048  96.804  53.769  1.00  0.00           H
ATOM   4558  HD2 NTE G   3      17.936  97.621  52.344  1.00  0.00           H
ATOM   4559  CE  NTE G   3      17.054  98.908  53.954  1.00  0.00           C
ATOM   4560  HE1 NTE G   3      16.976  98.980  55.060  1.00  0.00           H
ATOM   4561  HE2 NTE G   3      16.011  98.885  53.571  1.00  0.00           H
ATOM   4562  OZ  NTE G   3      17.638 100.068  53.447  1.00  0.00           O
ATOM   4563  CH  NTE G   3      16.966 101.254  53.740  1.00  0.00           C
ATOM   4564  HH1 NTE G   3      16.597 101.162  54.784  1.00  0.00           H
ATOM   4565  HH2 NTE G   3      16.144 101.473  53.025  1.00  0.00           H
ATOM   4566  CT  NTE G   3      18.017 102.404  53.579  1.00  0.00           C
ATOM   4567  HT5 NTE G   3      18.618 102.456  54.512  1.00  0.00           H
ATOM   4568  HT6 NTE G   3      18.838 102.162  52.871  1.00  0.00           H
ATOM   4569  OI  NTE G   3      17.419 103.670  53.264  1.00  0.00           O
ATOM   4570  CK  NTE G   3      18.312 104.584  52.828  1.00  0.00           C
ATOM   4571  HK1 NTE G   3      17.766 105.551  52.852  1.00  0.00           H
ATOM   4572  HK2 NTE G   3      19.201 104.581  53.495  1.00  0.00           H
ATOM   4573  HK3 NTE G   3      18.707 104.416  51.804  1.00  0.00           H
ATOM   4574  C   NTE G   3      23.779  95.708  52.416  1.00  0.00           C
ATOM   4575  O   NTE G   3      24.575  95.510  53.335  1.00  0.00           O
ATOM   4576  N   NTE G   4      24.157  96.346  51.229  1.00  0.00           N
ATOM   4577  CA  NTE G   4      23.255  96.634  50.114  1.00  0.00           C
ATOM   4578  HA1 NTE G   4      23.863  97.015  49.266  1.00  0.00           H
ATOM   4579  HA2 NTE G   4      22.557  95.806  49.866  1.00  0.00           H
ATOM   4580  CA5 NTE G   4      25.535  96.795  51.135  1.00  0.00           C
ATOM   4581  HA3 NTE G   4      25.497  97.663  50.443  1.00  0.00           H
ATOM   4582  HA4 NTE G   4      26.015  97.238  52.034  1.00  0.00           H
ATOM   4583  CB  NTE G   4      26.610  95.920  50.399  1.00  0.00           C
ATOM   4584  HB1 NTE G   4      26.698  94.975  50.977  1.00  0.00           H
ATOM   4585  HB2 NTE G   4      26.292  95.572  49.393  1.00  0.00           H
ATOM   4586  OG  NTE G   4      27.909  96.579  50.353  1.00  0.00           O
ATOM   4587  CD  NTE G   4      28.003  97.424  49.290  1.00  0.00           C
ATOM   4588  HD1 NTE G   4      27.614  96.982  48.347  1.00  0.00           H
ATOM   4589  HD2 NTE G   4      27.401  98.305  49.599  1.00  0.00           H
ATOM   4590  CE  NTE G   4      29.511  97.930  49.106  1.00  0.00           C
ATOM   4591  HE1 NTE G   4      30.273  97.169  49.379  1.00  0.00           H
ATOM   4592  HE2 NTE G   4      29.597  98.804  49.786  1.00  0.00           H
ATOM   4593  OZ  NTE G   4      29.606  98.310  47.707  1.00  0.00           O
ATOM   4594  CH  NTE G   4      30.828  99.001  47.425  1.00  0.00           C
ATOM   4595  HH1 NTE G   4      30.622  99.928  48.001  1.00  0.00           H
ATOM   4596  HH2 NTE G   4      31.721  98.480  47.834  1.00  0.00           H
ATOM   4597  CT  NTE G   4      31.130  99.277  45.928  1.00  0.00           C
ATOM   4598  HT5 NTE G   4      31.967 100.007  45.923  1.00  0.00           H
ATOM   4599  HT6 NTE G   4      30.210  99.614  45.404  1.00  0.00           H
ATOM   4600  OI  NTE G   4      31.580  98.059  45.334  1.00  0.00           O
ATOM   4601  CK  NTE G   4      31.728  98.197  43.875  1.00  0.00           C
ATOM   4602  HK1 NTE G   4      32.212  99.148  43.565  1.00  0.00           H
ATOM   4603  HK2 NTE G   4      30.723  98.213  43.403  1.00  0.00           H
ATOM   4604  HK3 NTE G   4      32.273  97.345  43.416  1.00  0.00           H
ATOM   4605  C   NTE G   4      22.311  97.760  50.427  1.00  0.00           C
ATOM   4606  O   NTE G   4      22.154  98.154  51.562  1.00  0.00           O
ATOM   4607  N   NTE G   5      21.501  98.207  49.361  1.00  0.00           N
ATOM   4608  CA  NTE G   5      21.986  98.192  47.993  1.00  0.00           C
ATOM   4609  HA1 NTE G   5      21.132  98.307  47.292  1.00  0.00           H
ATOM   4610  HA2 NTE G   5      22.326  97.148  47.829  1.00  0.00           H
ATOM   4611  CA5 NTE G   5      20.411  99.122  49.684  1.00  0.00           C
ATOM   4612  HA3 NTE G   5      20.369  99.438  50.749  1.00  0.00           H
ATOM   4613  HA4 NTE G   5      20.502 100.035  49.057  1.00  0.00           H
ATOM   4614  CB  NTE G   5      19.003  98.450  49.364  1.00  0.00           C
ATOM   4615  HB1 NTE G   5      18.862  97.426  49.771  1.00  0.00           H
ATOM   4616  HB2 NTE G   5      18.940  98.404  48.256  1.00  0.00           H
ATOM   4617  OG  NTE G   5      17.950  99.158  49.891  1.00  0.00           O
ATOM   4618  CD  NTE G   5      16.709  98.559  49.525  1.00  0.00           C
ATOM   4619  HD1 NTE G   5      16.649  97.629  50.130  1.00  0.00           H
ATOM   4620  HD2 NTE G   5      16.649  98.357  48.434  1.00  0.00           H
ATOM   4621  CE  NTE G   5      15.498  99.370  49.819  1.00  0.00           C
ATOM   4622  HE1 NTE G   5      15.491  99.588  50.908  1.00  0.00           H
ATOM   4623  HE2 NTE G   5      14.574  98.798  49.588  1.00  0.00           H
ATOM   4624  OZ  NTE G   5      15.469 100.610  49.122  1.00  0.00           O
ATOM   4625  CH  NTE G   5      14.315 101.410  49.459  1.00  0.00           C
ATOM   4626  HH1 NTE G   5      14.229 101.425  50.567  1.00  0.00           H
ATOM   4627  HH2 NTE G   5      13.456 100.839  49.046  1.00  0.00           H
ATOM   4628  CT  NTE G   5      14.295 102.832  48.984  1.00  0.00           C
ATOM   4629  HT5 NTE G   5      14.789 102.875  47.989  1.00  0.00           H
ATOM   4630  HT6 NTE G   5      13.247 103.198  48.927  1.00  0.00           H
ATOM   4631  OI  NTE G   5      15.091 103.603  49.868  1.00  0.00           O
ATOM   4632  CK  NTE G   5      14.310 103.960  51.028  1.00  0.00           C
ATOM   4633  HK1 NTE G   5      13.993 105.021  50.941  1.00  0.00           H
ATOM   4634  HK2 NTE G   5      13.436 103.290  51.178  1.00  0.00           H
ATOM   4635  HK3 NTE G   5      14.958 103.980  51.930  1.00  0.00           H
ATOM   4636  C   NTE G   5      23.116  99.216  47.678  1.00  0.00           C
ATOM   4637  O   NTE G   5      23.934  99.406  48.514  1.00  0.00           O
ATOM   4638  N   NTE G   6      23.164  99.879  46.461  1.00  0.00           N
ATOM   4639  CA  NTE G   6      22.098  99.809  45.458  1.00  0.00           C
ATOM   4640  HA1 NTE G   6      22.512 100.171  44.493  1.00  0.00           H
ATOM   4641  HA2 NTE G   6      21.856  98.746  45.247  1.00  0.00           H
ATOM   4642  CA5 NTE G   6      24.073 100.967  46.318  1.00  0.00           C
ATOM   4643  HA3 NTE G   6      23.832 101.487  45.367  1.00  0.00           H
ATOM   4644  HA4 NTE G   6      23.865 101.577  47.223  1.00  0.00           H
ATOM   4645  CB  NTE G   6      25.597 100.621  46.234  1.00  0.00           C
ATOM   4646  HB1 NTE G   6      25.920 100.098  47.159  1.00  0.00           H
ATOM   4647  HB2 NTE G   6      25.742  99.862  45.436  1.00  0.00           H
ATOM   4648  OG  NTE G   6      26.482 101.715  45.968  1.00  0.00           O
ATOM   4649  CD  NTE G   6      27.876 101.256  46.100  1.00  0.00           C
ATOM   4650  HD1 NTE G   6      28.129 101.150  47.177  1.00  0.00           H
ATOM   4651  HD2 NTE G   6      27.881 100.306  45.524  1.00  0.00           H
ATOM   4652  CE  NTE G   6      28.917 102.256  45.620  1.00  0.00           C
ATOM   4653  HE1 NTE G   6      28.670 102.309  44.538  1.00  0.00           H
ATOM   4654  HE2 NTE G   6      29.994 101.986  45.653  1.00  0.00           H
ATOM   4655  OZ  NTE G   6      28.793 103.596  46.167  1.00  0.00           O
ATOM   4656  CH  NTE G   6      29.534 104.595  45.475  1.00  0.00           C
ATOM   4657  HH1 NTE G   6      29.336 104.616  44.382  1.00  0.00           H
ATOM   4658  HH2 NTE G   6      29.202 105.583  45.859  1.00  0.00           H
ATOM   4659  CT  NTE G   6      31.069 104.494  45.743  1.00  0.00           C
ATOM   4660  HT5 NTE G   6      31.123 104.575  46.849  1.00  0.00           H
ATOM   4661  HT6 NTE G   6      31.541 105.355  45.224  1.00  0.00           H
ATOM   4662  OI  NTE G   6      31.777 103.377  45.266  1.00  0.00           O
ATOM   4663  CK  NTE G   6      33.129 103.456  45.680  1.00  0.00           C
ATOM   4664  HK1 NTE G   6      33.622 104.435  45.499  1.00  0.00           H
ATOM   4665  HK2 NTE G   6      33.662 102.600  45.215  1.00  0.00           H
ATOM   4666  HK3 NTE G   6      33.197 103.316  46.780  1.00  0.00           H
ATOM   4667  C   NTE G   6      20.923 100.692  45.753  1.00  0.00           C
ATOM   4668  O   NTE G   6      20.776 101.156  46.891  1.00  0.00           O
ATOM   4669  N   NTE G   7      19.939 100.869  44.825  1.00  0.00           N
ATOM   4670  CA  NTE G   7      20.047 100.476  43.406  1.00  0.00           C
ATOM   4671  HA1 NTE G   7      19.066 100.034  43.131  1.00  0.00           H
ATOM   4672  HA2 NTE G   7      20.741  99.616  43.293  1.00  0.00           H
ATOM   4673  CA5 NTE G   7      18.695 101.586  45.201  1.00  0.00           C
ATOM   4674  HA3 NTE G   7      18.820 102.214  46.108  1.00  0.00           H
ATOM   4675  HA4 NTE G   7      18.543 102.283  44.349  1.00  0.00           H
ATOM   4676  CB  NTE G   7      17.494 100.719  45.470  1.00  0.00           C
ATOM   4677  HB1 NTE G   7      17.543 100.234  46.469  1.00  0.00           H
ATOM   4678  HB2 NTE G   7      17.336  99.972  44.663  1.00  0.00           H
ATOM   4679  OG  NTE G   7      16.280 101.465  45.518  1.00  0.00           O
ATOM   4680  CD  NTE G   7      15.093 100.570  45.472  1.00  0.00           C
ATOM   4681  HD1 NTE G   7      14.834 100.059  46.425  1.00  0.00           H
ATOM   4682  HD2 NTE G   7      15.377  99.952  44.593  1.00  0.00           H
ATOM   4683  CE  NTE G   7      13.888 101.408  45.041  1.00  0.00           C
ATOM   4684  HE1 NTE G   7      14.127 102.140  44.240  1.00  0.00           H
ATOM   4685  HE2 NTE G   7      13.630 102.039  45.919  1.00  0.00           H
ATOM   4686  OZ  NTE G   7      12.784 100.539  44.723  1.00  0.00           O
ATOM   4687  CH  NTE G   7      12.700 100.036  43.388  1.00  0.00           C
ATOM   4688  HH1 NTE G   7      13.503  99.271  43.311  1.00  0.00           H
ATOM   4689  HH2 NTE G   7      12.832 100.894  42.695  1.00  0.00           H
ATOM   4690  CT  NTE G   7      11.359  99.369  43.040  1.00  0.00           C
ATOM   4691  HT5 NTE G   7      11.480  98.926  42.029  1.00  0.00           H
ATOM   4692  HT6 NTE G   7      11.218  98.596  43.826  1.00  0.00           H
ATOM   4693  OI  NTE G   7      10.248 100.186  43.094  1.00  0.00           O
ATOM   4694  CK  NTE G   7       8.995  99.439  43.097  1.00  0.00           C
ATOM   4695  HK1 NTE G   7       8.805  98.812  43.994  1.00  0.00           H
ATOM   4696  HK2 NTE G   7       8.168 100.177  43.024  1.00  0.00           H
ATOM   4697  HK3 NTE G   7       9.044  98.757  42.221  1.00  0.00           H
ATOM   4698  C   NTE G   7      20.453 101.537  42.535  1.00  0.00           C
ATOM   4699  O   NTE G   7      21.182 102.456  42.911  1.00  0.00           O
ATOM   4700  N   NTE G   8      20.244 101.431  41.184  1.00  0.00           N
ATOM   4701  CA  NTE G   8      19.316 100.567  40.552  1.00  0.00           C
ATOM   4702  HA1 NTE G   8      19.433 100.631  39.449  1.00  0.00           H
ATOM   4703  HA2 NTE G   8      19.593  99.527  40.826  1.00  0.00           H
ATOM   4704  CA5 NTE G   8      20.910 102.270  40.187  1.00  0.00           C
ATOM   4705  HA3 NTE G   8      20.188 102.398  39.352  1.00  0.00           H
ATOM   4706  HA4 NTE G   8      21.139 103.297  40.543  1.00  0.00           H
ATOM   4707  CB  NTE G   8      22.070 101.563  39.528  1.00  0.00           C
ATOM   4708  HB1 NTE G   8      22.873 101.451  40.287  1.00  0.00           H
ATOM   4709  HB2 NTE G   8      21.812 100.603  39.030  1.00  0.00           H
ATOM   4710  OG  NTE G   8      22.689 102.448  38.476  1.00  0.00           O
ATOM   4711  CD  NTE G   8      23.817 101.787  37.844  1.00  0.00           C
ATOM   4712  HD1 NTE G   8      24.733 101.757  38.472  1.00  0.00           H
ATOM   4713  HD2 NTE G   8      23.531 100.737  37.624  1.00  0.00           H
ATOM   4714  CE  NTE G   8      24.209 102.609  36.659  1.00  0.00           C
ATOM   4715  HE1 NTE G   8      25.086 102.121  36.183  1.00  0.00           H
ATOM   4716  HE2 NTE G   8      24.428 103.649  36.983  1.00  0.00           H
ATOM   4717  OZ  NTE G   8      23.125 102.713  35.751  1.00  0.00           O
ATOM   4718  CH  NTE G   8      23.546 103.538  34.663  1.00  0.00           C
ATOM   4719  HH1 NTE G   8      24.147 104.423  34.962  1.00  0.00           H
ATOM   4720  HH2 NTE G   8      24.192 102.905  34.017  1.00  0.00           H
ATOM   4721  CT  NTE G   8      22.242 103.935  33.972  1.00  0.00           C
ATOM   4722  HT5 NTE G   8      21.650 104.457  34.754  1.00  0.00           H
ATOM   4723  HT6 NTE G   8      21.551 103.137  33.627  1.00  0.00           H
ATOM   4724  OI  NTE G   8      22.422 104.674  32.745  1.00  0.00           O
ATOM   4725  CK  NTE G   8      21.300 105.532  32.611  1.00  0.00           C
ATOM   4726  HK1 NTE G   8      21.499 105.909  31.584  1.00  0.00           H
ATOM   4727  HK2 NTE G   8      21.398 106.397  33.301  1.00  0.00           H
ATOM   4728  HK3 NTE G   8      20.359 104.943  32.641  1.00  0.00           H
ATOM   4729  C   NTE G   8      17.835 100.940  40.775  1.00  0.00           C
ATOM   4730  O   NTE G   8      17.498 101.680  41.687  1.00  0.00           O
ATOM   4731  N   NTE G   9      16.884 100.041  40.224  1.00  0.00           N
ATOM   4732  CA  NTE G   9      17.213  98.965  39.315  1.00  0.00           C
ATOM   4733  HA1 NTE G   9      16.396  98.219  39.413  1.00  0.00           H
ATOM   4734  HA2 NTE G   9      18.079  98.416  39.744  1.00  0.00           H
ATOM   4735  CA5 NTE G   9      15.441 100.006  40.646  1.00  0.00           C
ATOM   4736  HA3 NTE G   9      15.123  98.972  40.899  1.00  0.00           H
ATOM   4737  HA4 NTE G   9      15.345 100.621  41.566  1.00  0.00           H
ATOM   4738  CB  NTE G   9      14.354 100.568  39.705  1.00  0.00           C
ATOM   4739  HB1 NTE G   9      14.350  99.913  38.807  1.00  0.00           H
ATOM   4740  HB2 NTE G   9      14.596 101.588  39.337  1.00  0.00           H
ATOM   4741  OG  NTE G   9      13.059 100.649  40.226  1.00  0.00           O
ATOM   4742  CD  NTE G   9      12.075 100.568  39.203  1.00  0.00           C
ATOM   4743  HD1 NTE G   9      11.099 100.493  39.727  1.00  0.00           H
ATOM   4744  HD2 NTE G   9      12.366  99.690  38.588  1.00  0.00           H
ATOM   4745  CE  NTE G   9      12.007 101.878  38.426  1.00  0.00           C
ATOM   4746  HE1 NTE G   9      12.177 102.754  39.088  1.00  0.00           H
ATOM   4747  HE2 NTE G   9      10.963 101.876  38.045  1.00  0.00           H
ATOM   4748  OZ  NTE G   9      12.883 101.914  37.272  1.00  0.00           O
ATOM   4749  CH  NTE G   9      12.776 103.123  36.599  1.00  0.00           C
ATOM   4750  HH1 NTE G   9      13.136 103.972  37.219  1.00  0.00           H
ATOM   4751  HH2 NTE G   9      11.755 103.190  36.166  1.00  0.00           H
ATOM   4752  CT  NTE G   9      13.755 103.272  35.361  1.00  0.00           C
ATOM   4753  HT5 NTE G   9      14.367 104.191  35.485  1.00  0.00           H
ATOM   4754  HT6 NTE G   9      14.467 102.434  35.518  1.00  0.00           H
ATOM   4755  OI  NTE G   9      13.205 103.210  34.053  1.00  0.00           O
ATOM   4756  CK  NTE G   9      14.242 103.299  33.148  1.00  0.00           C
ATOM   4757  HK1 NTE G   9      14.753 102.319  33.038  1.00  0.00           H
ATOM   4758  HK2 NTE G   9      13.846 103.614  32.159  1.00  0.00           H
ATOM   4759  HK3 NTE G   9      15.038 104.034  33.394  1.00  0.00           H
ATOM   4760  C   NTE G   9      17.318  99.442  37.866  1.00  0.00           C
ATOM   4761  O   NTE G   9      17.241 100.635  37.673  1.00  0.00           O
ATOM   4762  N   NTE G  10      17.427  98.613  36.798  1.00  0.00           N
ATOM   4763  CA  NTE G  10      17.563  97.184  36.961  1.00  0.00           C
ATOM   4764  HA1 NTE G  10      18.147  96.794  36.100  1.00  0.00           H
ATOM   4765  HA2 NTE G  10      18.119  96.983  37.902  1.00  0.00           H
ATOM   4766  CA5 NTE G  10      17.599  99.209  35.514  1.00  0.00           C
ATOM   4767  HA3 NTE G  10      17.937 100.267  35.533  1.00  0.00           H
ATOM   4768  HA4 NTE G  10      18.472  98.698  35.053  1.00  0.00           H
ATOM   4769  CB  NTE G  10      16.415  99.197  34.528  1.00  0.00           C
ATOM   4770  HB1 NTE G  10      15.996  98.196  34.289  1.00  0.00           H
ATOM   4771  HB2 NTE G  10      15.504  99.636  34.988  1.00  0.00           H
ATOM   4772  OG  NTE G  10      16.734  99.892  33.325  1.00  0.00           O
ATOM   4773  CD  NTE G  10      15.745  99.654  32.233  1.00  0.00           C
ATOM   4774  HD1 NTE G  10      15.736  98.543  32.212  1.00  0.00           H
ATOM   4775  HD2 NTE G  10      14.745  99.914  32.640  1.00  0.00           H
ATOM   4776  CE  NTE G  10      15.974 100.193  30.815  1.00  0.00           C
ATOM   4777  HE1 NTE G  10      15.452  99.603  30.032  1.00  0.00           H
ATOM   4778  HE2 NTE G  10      17.066 100.022  30.708  1.00  0.00           H
ATOM   4779  OZ  NTE G  10      15.773 101.598  30.671  1.00  0.00           O
ATOM   4780  CH  NTE G  10      15.954 102.131  29.292  1.00  0.00           C
ATOM   4781  HH1 NTE G  10      16.859 101.583  28.952  1.00  0.00           H
ATOM   4782  HH2 NTE G  10      14.975 101.844  28.852  1.00  0.00           H
ATOM   4783  CT  NTE G  10      16.106 103.625  29.354  1.00  0.00           C
ATOM   4784  HT5 NTE G  10      16.476 103.968  28.364  1.00  0.00           H
ATOM   4785  HT6 NTE G  10      16.803 103.899  30.175  1.00  0.00           H
ATOM   4786  OI  NTE G  10      14.845 104.203  29.495  1.00  0.00           O
ATOM   4787  CK  NTE G  10      14.959 105.590  29.849  1.00  0.00           C
ATOM   4788  HK1 NTE G  10      15.037 106.327  29.023  1.00  0.00           H
ATOM   4789  HK2 NTE G  10      15.836 105.611  30.531  1.00  0.00           H
ATOM   4790  HK3 NTE G  10      14.028 105.874  30.385  1.00  0.00           H
ATOM   4791  C   NTE G  10      16.258  96.406  36.896  1.00  0.00           C
ATOM   4792  NT  NTE G  10      16.300  95.051  37.095  1.00  0.00           N
ATOM   4793  HT1 NTE G  10      17.194  94.627  37.240  1.00  0.00           H
ATOM   4794  HT2 NTE G  10      15.456  94.526  36.983  1.00  0.00           H
ATOM   4795  O   NTE G  10      15.151  96.975  36.671  1.00  0.00           O
ATOM   4796  N   NDC H   1      48.624  96.564  57.231  1.00  0.00           N
ATOM   4797  HN1 NDC H   1      48.879  97.290  57.865  1.00  0.00           H
ATOM   4798  HN2 NDC H   1      49.130  96.768  56.397  1.00  0.00           H
ATOM   4799  CA  NDC H   1      49.096  95.279  57.747  1.00  0.00           C
ATOM   4800  HA1 NDC H   1      49.666  95.484  58.679  1.00  0.00           H
ATOM   4801  HA2 NDC H   1      48.271  94.578  57.997  1.00  0.00           H
ATOM   4802  CA5 NDC H   1      47.242  96.529  57.005  1.00  0.00           C
ATOM   4803  HA3 NDC H   1      46.971  97.432  56.417  1.00  0.00           H
ATOM   4804  HA4 NDC H   1      47.013  95.578  56.478  1.00  0.00           H
ATOM   4805  CB  NDC H   1      46.335  96.483  58.255  1.00  0.00           C
ATOM   4806  HB1 NDC H   1      46.740  95.594  58.785  1.00  0.00           H
ATOM   4807  HB2 NDC H   1      46.490  97.367  58.909  1.00  0.00           H
ATOM   4808  CG  NDC H   1      44.860  96.216  57.955  1.00  0.00           C
ATOM   4809  HG1 NDC H   1      44.201  96.502  58.803  1.00  0.00           H
ATOM   4810  HG2 NDC H   1      44.527  96.858  57.111  1.00  0.00           H
ATOM   4811  CD  NDC H   1      44.566  94.762  57.713  1.00  0.00           C
ATOM   4812  HD1 NDC H   1      45.158  94.273  56.911  1.00  0.00           H
ATOM   4813  HD2 NDC H   1      44.776  94.159  58.622  1.00  0.00           H
ATOM   4814  CE  NDC H   1      43.038  94.436  57.496  1.00  0.00           C
ATOM   4815  HE1 NDC H   1      42.376  95.071  58.123  1.00  0.00           H
ATOM   4816  HE2 NDC H   1      42.882  94.575  56.405  1.00  0.00           H
ATOM   4817  CZ  NDC H   1      42.765  93.014  58.004  1.00  0.00           C
ATOM   4818  HZ1 NDC H   1      43.418  92.244  57.539  1.00  0.00           H
ATOM   4819  HZ2 NDC H   1      42.986  93.047  59.092  1.00  0.00           H
ATOM   4820  CH  NDC H   1      41.270  92.533  57.732  1.00  0.00           C
ATOM   4821  HH1 NDC H   1      40.641  93.177  58.384  1.00  0.00           H
ATOM   4822  HH2 NDC H   1      41.094  92.885  56.693  1.00  0.00           H
ATOM   4823  CT  NDC H   1      41.031  91.047  57.989  1.00  0.00           C
ATOM   4824  HT5 NDC H   1      41.584  90.363  57.311  1.00  0.00           H
ATOM   4825  HT6 NDC H   1      41.396  90.905  59.029  1.00  0.00           H
ATOM   4826  CI  NDC H   1      39.538  90.875  57.773  1.00  0.00           C
ATOM   4827  HI1 NDC H   1      39.070  91.635  58.435  1.00  0.00           H
ATOM   4828  HI2 NDC H   1      39.290  91.116  56.718  1.00  0.00           H
ATOM   4829  CK  NDC H   1      38.951  89.493  58.194  1.00  0.00           C
ATOM   4830  HK1 NDC H   1      39.555  88.703  57.699  1.00  0.00           H
ATOM   4831  HK2 NDC H   1      37.914  89.394  57.809  1.00  0.00           H
ATOM   4832  HK3 NDC H   1      38.990  89.222  59.271  1.00  0.00           H
ATOM   4833  C   NDC H   1      50.051  94.767  56.752  1.00  0.00           C
ATOM   4834  O   NDC H   1      50.727  95.528  56.073  1.00  0.00           O
ATOM   4835  N   NDC H   2      50.337  93.417  56.818  1.00  0.00           N
ATOM   4836  CA  NDC H   2      49.454  92.404  57.465  1.00  0.00           C
ATOM   4837  HA1 NDC H   2      50.106  91.517  57.616  1.00  0.00           H
ATOM   4838  HA2 NDC H   2      49.092  92.715  58.468  1.00  0.00           H
ATOM   4839  CA5 NDC H   2      51.421  92.955  56.054  1.00  0.00           C
ATOM   4840  HA3 NDC H   2      50.981  92.174  55.396  1.00  0.00           H
ATOM   4841  HA4 NDC H   2      51.913  93.629  55.320  1.00  0.00           H
ATOM   4842  CB  NDC H   2      52.614  92.490  56.948  1.00  0.00           C
ATOM   4843  HB1 NDC H   2      53.101  93.339  57.472  1.00  0.00           H
ATOM   4844  HB2 NDC H   2      52.218  91.967  57.845  1.00  0.00           H
ATOM   4845  CG  NDC H   2      53.728  91.608  56.234  1.00  0.00           C
ATOM   4846  HG1 NDC H   2      53.115  90.905  55.631  1.00  0.00           H
ATOM   4847  HG2 NDC H   2      54.350  92.270  55.594  1.00  0.00           H
ATOM   4848  CD  NDC H   2      54.743  91.079  57.186  1.00  0.00           C
ATOM   4849  HD1 NDC H   2      55.011  91.859  57.931  1.00  0.00           H
ATOM   4850  HD2 NDC H   2      54.329  90.210  57.742  1.00  0.00           H
ATOM   4851  CE  NDC H   2      56.048  90.628  56.424  1.00  0.00           C
ATOM   4852  HE1 NDC H   2      55.754  90.070  55.509  1.00  0.00           H
ATOM   4853  HE2 NDC H   2      56.547  91.564  56.090  1.00  0.00           H
ATOM   4854  CZ  NDC H   2      56.972  89.775  57.269  1.00  0.00           C
ATOM   4855  HZ1 NDC H   2      56.943  90.219  58.287  1.00  0.00           H
ATOM   4856  HZ2 NDC H   2      56.408  88.824  57.382  1.00  0.00           H
ATOM   4857  CH  NDC H   2      58.399  89.506  56.725  1.00  0.00           C
ATOM   4858  HH1 NDC H   2      59.001  90.420  56.539  1.00  0.00           H
ATOM   4859  HH2 NDC H   2      58.213  89.081  55.716  1.00  0.00           H
ATOM   4860  CT  NDC H   2      59.096  88.442  57.657  1.00  0.00           C
ATOM   4861  HT5 NDC H   2      59.322  88.910  58.638  1.00  0.00           H
ATOM   4862  HT6 NDC H   2      58.342  87.628  57.716  1.00  0.00           H
ATOM   4863  CI  NDC H   2      60.490  87.912  57.193  1.00  0.00           C
ATOM   4864  HI1 NDC H   2      60.374  87.721  56.105  1.00  0.00           H
ATOM   4865  HI2 NDC H   2      61.254  88.718  57.233  1.00  0.00           H
ATOM   4866  CK  NDC H   2      61.033  86.662  57.939  1.00  0.00           C
ATOM   4867  HK1 NDC H   2      60.293  85.837  58.017  1.00  0.00           H
ATOM   4868  HK2 NDC H   2      61.330  86.960  58.968  1.00  0.00           H
ATOM   4869  HK3 NDC H   2      61.970  86.298  57.466  1.00  0.00           H
ATOM   4870  C   NDC H   2      48.307  92.085  56.513  1.00  0.00           C
ATOM   4871  O   NDC H   2      47.737  93.008  55.902  1.00  0.00           O
ATOM   4872  N   NDC H   3      47.904  90.773  56.275  1.00  0.00           N
ATOM   4873  CA  NDC H   3      48.661  89.584  56.804  1.00  0.00           C
ATOM   4874  HA1 NDC H   3      49.084  89.750  57.818  1.00  0.00           H
ATOM   4875  HA2 NDC H   3      47.965  88.718  56.820  1.00  0.00           H
ATOM   4876  CA5 NDC H   3      46.716  90.592  55.390  1.00  0.00           C
ATOM   4877  HA3 NDC H   3      46.832  91.127  54.423  1.00  0.00           H
ATOM   4878  HA4 NDC H   3      46.576  89.529  55.101  1.00  0.00           H
ATOM   4879  CB  NDC H   3      45.385  90.830  56.202  1.00  0.00           C
ATOM   4880  HB1 NDC H   3      45.489  91.726  56.849  1.00  0.00           H
ATOM   4881  HB2 NDC H   3      44.600  91.088  55.459  1.00  0.00           H
ATOM   4882  CG  NDC H   3      44.849  89.677  57.001  1.00  0.00           C
ATOM   4883  HG1 NDC H   3      45.635  89.197  57.622  1.00  0.00           H
ATOM   4884  HG2 NDC H   3      44.199  90.171  57.754  1.00  0.00           H
ATOM   4885  CD  NDC H   3      44.030  88.617  56.326  1.00  0.00           C
ATOM   4886  HD1 NDC H   3      43.166  89.115  55.836  1.00  0.00           H
ATOM   4887  HD2 NDC H   3      44.409  88.231  55.356  1.00  0.00           H
ATOM   4888  CE  NDC H   3      43.403  87.558  57.208  1.00  0.00           C
ATOM   4889  HE1 NDC H   3      44.193  86.818  57.457  1.00  0.00           H
ATOM   4890  HE2 NDC H   3      42.986  88.003  58.137  1.00  0.00           H
ATOM   4891  CZ  NDC H   3      42.161  86.889  56.573  1.00  0.00           C
ATOM   4892  HZ1 NDC H   3      41.370  87.669  56.621  1.00  0.00           H
ATOM   4893  HZ2 NDC H   3      42.445  86.756  55.508  1.00  0.00           H
ATOM   4894  CH  NDC H   3      41.514  85.711  57.258  1.00  0.00           C
ATOM   4895  HH1 NDC H   3      42.261  84.897  57.371  1.00  0.00           H
ATOM   4896  HH2 NDC H   3      41.286  86.074  58.283  1.00  0.00           H
ATOM   4897  CT  NDC H   3      40.275  85.209  56.497  1.00  0.00           C
ATOM   4898  HT5 NDC H   3      39.684  86.042  56.059  1.00  0.00           H
ATOM   4899  HT6 NDC H   3      40.686  84.668  55.618  1.00  0.00           H
ATOM   4900  CI  NDC H   3      39.487  84.316  57.408  1.00  0.00           C
ATOM   4901  HI1 NDC H   3      40.072  83.479  57.845  1.00  0.00           H
ATOM   4902  HI2 NDC H   3      39.035  84.990  58.168  1.00  0.00           H
ATOM   4903  CK  NDC H   3      38.294  83.732  56.674  1.00  0.00           C
ATOM   4904  HK1 NDC H   3      37.711  83.159  57.427  1.00  0.00           H
ATOM   4905  HK2 NDC H   3      38.632  83.078  55.842  1.00  0.00           H
ATOM   4906  HK3 NDC H   3      37.584  84.507  56.314  1.00  0.00           H
ATOM   4907  C   NDC H   3      49.809  89.166  55.968  1.00  0.00           C
ATOM   4908  O   NDC H   3      50.352  89.985  55.245  1.00  0.00           O
ATOM   4909  N   NDC H   4      50.228  87.813  56.000  1.00  0.00           N
ATOM   4910  CA  NDC H   4      49.505  86.613  56.457  1.00  0.00           C
ATOM   4911  HA1 NDC H   4      50.228  85.804  56.693  1.00  0.00           H
ATOM   4912  HA2 NDC H   4      48.952  86.767  57.409  1.00  0.00           H
ATOM   4913  CA5 NDC H   4      51.447  87.571  55.255  1.00  0.00           C
ATOM   4914  HA3 NDC H   4      51.326  86.679  54.603  1.00  0.00           H
ATOM   4915  HA4 NDC H   4      51.816  88.356  54.561  1.00  0.00           H
ATOM   4916  CB  NDC H   4      52.595  87.253  56.169  1.00  0.00           C
ATOM   4917  HB1 NDC H   4      52.968  88.176  56.662  1.00  0.00           H
ATOM   4918  HB2 NDC H   4      52.210  86.626  57.001  1.00  0.00           H
ATOM   4919  CG  NDC H   4      53.739  86.527  55.449  1.00  0.00           C
ATOM   4920  HG1 NDC H   4      53.290  85.560  55.136  1.00  0.00           H
ATOM   4921  HG2 NDC H   4      54.079  86.988  54.498  1.00  0.00           H
ATOM   4922  CD  NDC H   4      54.940  86.133  56.378  1.00  0.00           C
ATOM   4923  HD1 NDC H   4      55.317  87.091  56.795  1.00  0.00           H
ATOM   4924  HD2 NDC H   4      54.564  85.572  57.261  1.00  0.00           H
ATOM   4925  CE  NDC H   4      55.995  85.288  55.639  1.00  0.00           C
ATOM   4926  HE1 NDC H   4      55.331  84.528  55.175  1.00  0.00           H
ATOM   4927  HE2 NDC H   4      56.457  85.945  54.872  1.00  0.00           H
ATOM   4928  CZ  NDC H   4      56.982  84.633  56.650  1.00  0.00           C
ATOM   4929  HZ1 NDC H   4      57.694  85.386  57.050  1.00  0.00           H
ATOM   4930  HZ2 NDC H   4      56.413  84.185  57.493  1.00  0.00           H
ATOM   4931  CH  NDC H   4      57.894  83.672  55.953  1.00  0.00           C
ATOM   4932  HH1 NDC H   4      58.384  84.373  55.243  1.00  0.00           H
ATOM   4933  HH2 NDC H   4      57.434  82.931  55.265  1.00  0.00           H
ATOM   4934  CT  NDC H   4      58.967  83.113  56.959  1.00  0.00           C
ATOM   4935  HT5 NDC H   4      59.067  83.804  57.824  1.00  0.00           H
ATOM   4936  HT6 NDC H   4      58.600  82.147  57.368  1.00  0.00           H
ATOM   4937  CI  NDC H   4      60.382  82.862  56.398  1.00  0.00           C
ATOM   4938  HI1 NDC H   4      60.241  82.060  55.643  1.00  0.00           H
ATOM   4939  HI2 NDC H   4      60.857  83.734  55.899  1.00  0.00           H
ATOM   4940  CK  NDC H   4      61.451  82.421  57.409  1.00  0.00           C
ATOM   4941  HK1 NDC H   4      61.017  81.657  58.089  1.00  0.00           H
ATOM   4942  HK2 NDC H   4      61.716  83.216  58.138  1.00  0.00           H
ATOM   4943  HK3 NDC H   4      62.413  82.060  56.986  1.00  0.00           H
ATOM   4944  C   NDC H   4      48.567  86.137  55.374  1.00  0.00           C
ATOM   4945  O   NDC H   4      47.815  86.947  54.890  1.00  0.00           O
ATOM   4946  N   NDC H   5      48.233  84.834  55.249  1.00  0.00           N
ATOM   4947  CA  NDC H   5      48.944  83.676  55.790  1.00  0.00           C
ATOM   4948  HA1 NDC H   5      49.409  83.804  56.790  1.00  0.00           H
ATOM   4949  HA2 NDC H   5      48.213  82.839  55.803  1.00  0.00           H
ATOM   4950  CA5 NDC H   5      47.101  84.467  54.420  1.00  0.00           C
ATOM   4951  HA3 NDC H   5      46.792  85.252  53.698  1.00  0.00           H
ATOM   4952  HA4 NDC H   5      47.342  83.546  53.847  1.00  0.00           H
ATOM   4953  CB  NDC H   5      45.885  84.031  55.260  1.00  0.00           C
ATOM   4954  HB1 NDC H   5      46.235  83.566  56.206  1.00  0.00           H
ATOM   4955  HB2 NDC H   5      45.407  84.983  55.576  1.00  0.00           H
ATOM   4956  CG  NDC H   5      44.896  83.177  54.546  1.00  0.00           C
ATOM   4957  HG1 NDC H   5      44.543  83.620  53.590  1.00  0.00           H
ATOM   4958  HG2 NDC H   5      45.326  82.190  54.271  1.00  0.00           H
ATOM   4959  CD  NDC H   5      43.748  82.769  55.464  1.00  0.00           C
ATOM   4960  HD1 NDC H   5      44.103  82.382  56.443  1.00  0.00           H
ATOM   4961  HD2 NDC H   5      43.001  83.576  55.624  1.00  0.00           H
ATOM   4962  CE  NDC H   5      42.936  81.580  54.835  1.00  0.00           C
ATOM   4963  HE1 NDC H   5      42.311  81.983  54.009  1.00  0.00           H
ATOM   4964  HE2 NDC H   5      43.605  80.832  54.358  1.00  0.00           H
ATOM   4965  CZ  NDC H   5      41.878  80.862  55.769  1.00  0.00           C
ATOM   4966  HZ1 NDC H   5      42.465  80.222  56.462  1.00  0.00           H
ATOM   4967  HZ2 NDC H   5      41.382  81.645  56.382  1.00  0.00           H
ATOM   4968  CH  NDC H   5      40.829  80.181  54.978  1.00  0.00           C
ATOM   4969  HH1 NDC H   5      40.357  80.896  54.270  1.00  0.00           H
ATOM   4970  HH2 NDC H   5      41.173  79.445  54.220  1.00  0.00           H
ATOM   4971  CT  NDC H   5      39.789  79.530  55.920  1.00  0.00           C
ATOM   4972  HT5 NDC H   5      40.269  78.797  56.603  1.00  0.00           H
ATOM   4973  HT6 NDC H   5      39.208  80.294  56.479  1.00  0.00           H
ATOM   4974  CI  NDC H   5      38.701  78.755  55.151  1.00  0.00           C
ATOM   4975  HI1 NDC H   5      38.159  79.423  54.448  1.00  0.00           H
ATOM   4976  HI2 NDC H   5      39.361  78.162  54.482  1.00  0.00           H
ATOM   4977  CK  NDC H   5      37.786  77.916  56.005  1.00  0.00           C
ATOM   4978  HK1 NDC H   5      37.204  77.271  55.311  1.00  0.00           H
ATOM   4979  HK2 NDC H   5      37.094  78.576  56.569  1.00  0.00           H
ATOM   4980  HK3 NDC H   5      38.342  77.292  56.737  1.00  0.00           H
ATOM   4981  C   NDC H   5      50.115  83.367  54.894  1.00  0.00           C
ATOM   4982  O   NDC H   5      50.633  84.289  54.227  1.00  0.00           O
ATOM   4983  N   NDC H   6      50.455  82.050  54.684  1.00  0.00           N
ATOM   4984  CA  NDC H   6      49.722  80.936  55.257  1.00  0.00           C
ATOM   4985  HA1 NDC H   6      50.410  80.065  55.302  1.00  0.00           H
ATOM   4986  HA2 NDC H   6      49.394  81.221  56.279  1.00  0.00           H
ATOM   4987  CA5 NDC H   6      51.594  81.694  53.872  1.00  0.00           C
ATOM   4988  HA3 NDC H   6      51.405  80.715  53.382  1.00  0.00           H
ATOM   4989  HA4 NDC H   6      51.897  82.377  53.050  1.00  0.00           H
ATOM   4990  CB  NDC H   6      52.820  81.492  54.857  1.00  0.00           C
ATOM   4991  HB1 NDC H   6      52.939  82.500  55.310  1.00  0.00           H
ATOM   4992  HB2 NDC H   6      52.425  80.794  55.625  1.00  0.00           H
ATOM   4993  CG  NDC H   6      54.107  80.839  54.257  1.00  0.00           C
ATOM   4994  HG1 NDC H   6      53.954  79.864  53.747  1.00  0.00           H
ATOM   4995  HG2 NDC H   6      54.447  81.372  53.343  1.00  0.00           H
ATOM   4996  CD  NDC H   6      55.238  80.801  55.309  1.00  0.00           C
ATOM   4997  HD1 NDC H   6      55.474  81.840  55.622  1.00  0.00           H
ATOM   4998  HD2 NDC H   6      54.917  80.369  56.281  1.00  0.00           H
ATOM   4999  CE  NDC H   6      56.450  79.983  54.748  1.00  0.00           C
ATOM   5000  HE1 NDC H   6      55.992  79.012  54.465  1.00  0.00           H
ATOM   5001  HE2 NDC H   6      56.698  80.527  53.811  1.00  0.00           H
ATOM   5002  CZ  NDC H   6      57.642  79.581  55.630  1.00  0.00           C
ATOM   5003  HZ1 NDC H   6      58.142  80.521  55.945  1.00  0.00           H
ATOM   5004  HZ2 NDC H   6      57.316  79.025  56.535  1.00  0.00           H
ATOM   5005  CH  NDC H   6      58.672  78.757  54.858  1.00  0.00           C
ATOM   5006  HH1 NDC H   6      58.934  79.393  53.986  1.00  0.00           H
ATOM   5007  HH2 NDC H   6      58.203  77.910  54.314  1.00  0.00           H
ATOM   5008  CT  NDC H   6      59.869  78.232  55.638  1.00  0.00           C
ATOM   5009  HT5 NDC H   6      60.387  79.052  56.180  1.00  0.00           H
ATOM   5010  HT6 NDC H   6      59.427  77.537  56.384  1.00  0.00           H
ATOM   5011  CI  NDC H   6      60.914  77.377  54.910  1.00  0.00           C
ATOM   5012  HI1 NDC H   6      60.362  76.855  54.099  1.00  0.00           H
ATOM   5013  HI2 NDC H   6      61.612  78.085  54.415  1.00  0.00           H
ATOM   5014  CK  NDC H   6      61.843  76.478  55.684  1.00  0.00           C
ATOM   5015  HK1 NDC H   6      62.371  75.753  55.030  1.00  0.00           H
ATOM   5016  HK2 NDC H   6      61.304  75.818  56.397  1.00  0.00           H
ATOM   5017  HK3 NDC H   6      62.589  77.013  56.309  1.00  0.00           H
ATOM   5018  C   NDC H   6      48.581  80.461  54.464  1.00  0.00           C
ATOM   5019  O   NDC H   6      48.027  81.348  53.887  1.00  0.00           O
ATOM   5020  N   NDC H   7      48.256  79.143  54.289  1.00  0.00           N
ATOM   5021  CA  NDC H   7      48.945  78.017  54.892  1.00  0.00           C
ATOM   5022  HA1 NDC H   7      49.310  78.308  55.901  1.00  0.00           H
ATOM   5023  HA2 NDC H   7      48.165  77.233  54.997  1.00  0.00           H
ATOM   5024  CA5 NDC H   7      47.005  78.882  53.617  1.00  0.00           C
ATOM   5025  HA3 NDC H   7      46.674  79.728  52.977  1.00  0.00           H
ATOM   5026  HA4 NDC H   7      47.204  77.964  53.023  1.00  0.00           H
ATOM   5027  CB  NDC H   7      45.844  78.544  54.553  1.00  0.00           C
ATOM   5028  HB1 NDC H   7      46.310  77.928  55.351  1.00  0.00           H
ATOM   5029  HB2 NDC H   7      45.348  79.458  54.945  1.00  0.00           H
ATOM   5030  CG  NDC H   7      44.755  77.685  53.842  1.00  0.00           C
ATOM   5031  HG1 NDC H   7      44.251  78.253  53.031  1.00  0.00           H
ATOM   5032  HG2 NDC H   7      45.365  76.949  53.275  1.00  0.00           H
ATOM   5033  CD  NDC H   7      43.618  77.126  54.751  1.00  0.00           C
ATOM   5034  HD1 NDC H   7      44.059  76.483  55.542  1.00  0.00           H
ATOM   5035  HD2 NDC H   7      43.074  77.958  55.247  1.00  0.00           H
ATOM   5036  CE  NDC H   7      42.657  76.324  53.880  1.00  0.00           C
ATOM   5037  HE1 NDC H   7      42.217  77.028  53.142  1.00  0.00           H
ATOM   5038  HE2 NDC H   7      43.145  75.501  53.314  1.00  0.00           H
ATOM   5039  CZ  NDC H   7      41.580  75.775  54.838  1.00  0.00           C
ATOM   5040  HZ1 NDC H   7      41.948  75.006  55.550  1.00  0.00           H
ATOM   5041  HZ2 NDC H   7      41.221  76.570  55.527  1.00  0.00           H
ATOM   5042  CH  NDC H   7      40.401  75.228  54.032  1.00  0.00           C
ATOM   5043  HH1 NDC H   7      39.958  76.059  53.442  1.00  0.00           H
ATOM   5044  HH2 NDC H   7      40.695  74.514  53.232  1.00  0.00           H
ATOM   5045  CT  NDC H   7      39.267  74.635  54.917  1.00  0.00           C
ATOM   5046  HT5 NDC H   7      39.649  73.833  55.584  1.00  0.00           H
ATOM   5047  HT6 NDC H   7      38.871  75.515  55.467  1.00  0.00           H
ATOM   5048  CI  NDC H   7      38.217  73.964  54.019  1.00  0.00           C
ATOM   5049  HI1 NDC H   7      37.842  74.734  53.311  1.00  0.00           H
ATOM   5050  HI2 NDC H   7      38.622  73.102  53.447  1.00  0.00           H
ATOM   5051  CK  NDC H   7      37.087  73.666  54.978  1.00  0.00           C
ATOM   5052  HK1 NDC H   7      37.372  72.748  55.534  1.00  0.00           H
ATOM   5053  HK2 NDC H   7      36.106  73.541  54.471  1.00  0.00           H
ATOM   5054  HK3 NDC H   7      36.991  74.323  55.869  1.00  0.00           H
ATOM   5055  C   NDC H   7      50.130  77.569  53.992  1.00  0.00           C
ATOM   5056  O   NDC H   7      50.850  78.423  53.449  1.00  0.00           O
ATOM   5057  N   NDC H   8      50.574  76.310  54.004  1.00  0.00           N
ATOM   5058  CA  NDC H   8      49.792  75.195  54.496  1.00  0.00           C
ATOM   5059  HA1 NDC H   8      50.466  74.323  54.637  1.00  0.00           H
ATOM   5060  HA2 NDC H   8      49.330  75.468  55.469  1.00  0.00           H
[truncated: 19,966,393 more chars]
