# Supplementary material for: Thermodynamic Driving Forces for the Self-Assembly of Diblock Polypeptoids
Source: ACS Nano. 2024 May 29;18(23):14917–24. doi: 10.1021/acsnano.3c12228 (PMC11171762; doi:10.1021/acsnano.3c12228)
Supplement: Supplementary file 4 — nn3c12228_si_004.pdb [file nn3c12228_si_004.pdb]

REMARK    GENERATED BY TRJCONV
TITLE     Ac-Ndc10-Nte10-NH2 nanosheet in pure water
REMARK    THIS IS A SIMULATION BOX
CRYST1  164.139  156.743   55.420  90.00  90.00  90.00 P 1           1
MODEL        1
ATOM      1  CAY ACT A   1      95.339  59.619   5.844  1.00  0.00           C
ATOM      2  HY1 ACT A   1      95.116  59.504   6.926  1.00  0.00           H
ATOM      3  HY2 ACT A   1      95.880  58.673   5.623  1.00  0.00           H
ATOM      4  HY3 ACT A   1      94.488  59.635   5.130  1.00  0.00           H
ATOM      5  CY  ACT A   1      96.223  60.797   5.578  1.00  0.00           C
ATOM      6  OY  ACT A   1      97.201  60.684   4.812  1.00  0.00           O
ATOM      7  N   NDC A   2      95.985  62.028   6.141  1.00  0.00           N
ATOM      8  CA  NDC A   2      96.933  63.081   5.725  1.00  0.00           C
ATOM      9  HA1 NDC A   2      97.153  62.957   4.644  1.00  0.00           H
ATOM     10  HA2 NDC A   2      96.363  64.035   5.727  1.00  0.00           H
ATOM     11  CA5 NDC A   2      94.888  62.373   7.036  1.00  0.00           C
ATOM     12  HA3 NDC A   2      94.405  61.431   7.373  1.00  0.00           H
ATOM     13  HA4 NDC A   2      95.257  62.902   7.941  1.00  0.00           H
ATOM     14  CB  NDC A   2      93.895  63.310   6.346  1.00  0.00           C
ATOM     15  HB1 NDC A   2      94.372  64.246   5.986  1.00  0.00           H
ATOM     16  HB2 NDC A   2      93.516  62.891   5.390  1.00  0.00           H
ATOM     17  CG  NDC A   2      92.745  63.701   7.282  1.00  0.00           C
ATOM     18  HG1 NDC A   2      92.291  62.772   7.690  1.00  0.00           H
ATOM     19  HG2 NDC A   2      93.244  64.284   8.085  1.00  0.00           H
ATOM     20  CD  NDC A   2      91.764  64.629   6.598  1.00  0.00           C
ATOM     21  HD1 NDC A   2      92.251  65.551   6.214  1.00  0.00           H
ATOM     22  HD2 NDC A   2      91.431  64.173   5.642  1.00  0.00           H
ATOM     23  CE  NDC A   2      90.602  65.101   7.387  1.00  0.00           C
ATOM     24  HE1 NDC A   2      90.150  64.211   7.874  1.00  0.00           H
ATOM     25  HE2 NDC A   2      90.897  65.739   8.247  1.00  0.00           H
ATOM     26  CZ  NDC A   2      89.562  65.900   6.613  1.00  0.00           C
ATOM     27  HZ1 NDC A   2      90.045  66.896   6.518  1.00  0.00           H
ATOM     28  HZ2 NDC A   2      89.308  65.502   5.607  1.00  0.00           H
ATOM     29  CH  NDC A   2      88.182  65.994   7.267  1.00  0.00           C
ATOM     30  HH1 NDC A   2      87.878  64.938   7.108  1.00  0.00           H
ATOM     31  HH2 NDC A   2      88.204  66.129   8.369  1.00  0.00           H
ATOM     32  CT  NDC A   2      87.210  67.054   6.625  1.00  0.00           C
ATOM     33  HT5 NDC A   2      87.279  67.168   5.522  1.00  0.00           H
ATOM     34  HT6 NDC A   2      86.199  66.655   6.858  1.00  0.00           H
ATOM     35  CI  NDC A   2      87.442  68.474   7.190  1.00  0.00           C
ATOM     36  HI1 NDC A   2      87.286  68.349   8.283  1.00  0.00           H
ATOM     37  HI2 NDC A   2      88.489  68.833   7.085  1.00  0.00           H
ATOM     38  CK  NDC A   2      86.422  69.501   6.631  1.00  0.00           C
ATOM     39  HK1 NDC A   2      86.499  70.480   7.150  1.00  0.00           H
ATOM     40  HK2 NDC A   2      85.421  69.017   6.641  1.00  0.00           H
ATOM     41  HK3 NDC A   2      86.682  69.614   5.556  1.00  0.00           H
ATOM     42  C   NDC A   2      98.201  63.338   6.535  1.00  0.00           C
ATOM     43  O   NDC A   2      99.054  62.425   6.614  1.00  0.00           O
ATOM     44  N   NDC A   3      98.431  64.566   7.163  1.00  0.00           N
ATOM     45  CA  NDC A   3      97.833  65.849   6.923  1.00  0.00           C
ATOM     46  HA1 NDC A   3      98.563  66.669   7.089  1.00  0.00           H
ATOM     47  HA2 NDC A   3      97.471  65.929   5.876  1.00  0.00           H
ATOM     48  CA5 NDC A   3      99.487  64.624   8.178  1.00  0.00           C
ATOM     49  HA3 NDC A   3      99.299  65.422   8.928  1.00  0.00           H
ATOM     50  HA4 NDC A   3      99.455  63.663   8.735  1.00  0.00           H
ATOM     51  CB  NDC A   3     100.904  64.869   7.602  1.00  0.00           C
ATOM     52  HB1 NDC A   3     101.493  64.544   8.486  1.00  0.00           H
ATOM     53  HB2 NDC A   3     101.166  64.118   6.826  1.00  0.00           H
ATOM     54  CG  NDC A   3     101.200  66.322   7.242  1.00  0.00           C
ATOM     55  HG1 NDC A   3     100.824  66.394   6.199  1.00  0.00           H
ATOM     56  HG2 NDC A   3     100.677  66.979   7.970  1.00  0.00           H
ATOM     57  CD  NDC A   3     102.682  66.585   7.235  1.00  0.00           C
ATOM     58  HD1 NDC A   3     103.040  66.346   8.259  1.00  0.00           H
ATOM     59  HD2 NDC A   3     103.125  65.838   6.541  1.00  0.00           H
ATOM     60  CE  NDC A   3     103.046  68.042   6.951  1.00  0.00           C
ATOM     61  HE1 NDC A   3     102.372  68.284   6.102  1.00  0.00           H
ATOM     62  HE2 NDC A   3     102.691  68.679   7.789  1.00  0.00           H
ATOM     63  CZ  NDC A   3     104.524  68.107   6.651  1.00  0.00           C
ATOM     64  HZ1 NDC A   3     104.977  67.500   7.464  1.00  0.00           H
ATOM     65  HZ2 NDC A   3     104.699  67.743   5.616  1.00  0.00           H
ATOM     66  CH  NDC A   3     105.011  69.580   6.741  1.00  0.00           C
ATOM     67  HH1 NDC A   3     104.704  70.009   7.719  1.00  0.00           H
ATOM     68  HH2 NDC A   3     104.629  70.207   5.907  1.00  0.00           H
ATOM     69  CT  NDC A   3     106.559  69.483   6.761  1.00  0.00           C
ATOM     70  HT5 NDC A   3     106.938  68.859   7.598  1.00  0.00           H
ATOM     71  HT6 NDC A   3     106.840  68.939   5.834  1.00  0.00           H
ATOM     72  CI  NDC A   3     107.221  70.907   6.890  1.00  0.00           C
ATOM     73  HI1 NDC A   3     106.893  71.648   6.130  1.00  0.00           H
ATOM     74  HI2 NDC A   3     106.836  71.348   7.834  1.00  0.00           H
ATOM     75  CK  NDC A   3     108.780  70.871   7.040  1.00  0.00           C
ATOM     76  HK1 NDC A   3     109.145  71.807   7.513  1.00  0.00           H
ATOM     77  HK2 NDC A   3     109.251  70.796   6.036  1.00  0.00           H
ATOM     78  HK3 NDC A   3     109.017  70.022   7.716  1.00  0.00           H
ATOM     79  C   NDC A   3      96.623  66.008   7.880  1.00  0.00           C
ATOM     80  O   NDC A   3      95.917  65.067   8.215  1.00  0.00           O
ATOM     81  N   NDC A   4      96.375  67.237   8.333  1.00  0.00           N
ATOM     82  CA  NDC A   4      97.028  68.485   8.125  1.00  0.00           C
ATOM     83  HA1 NDC A   4      97.190  68.634   7.036  1.00  0.00           H
ATOM     84  HA2 NDC A   4      96.285  69.258   8.417  1.00  0.00           H
ATOM     85  CA5 NDC A   4      95.181  67.276   9.193  1.00  0.00           C
ATOM     86  HA3 NDC A   4      94.854  66.354   9.721  1.00  0.00           H
ATOM     87  HA4 NDC A   4      95.384  68.061   9.952  1.00  0.00           H
ATOM     88  CB  NDC A   4      93.948  67.796   8.409  1.00  0.00           C
ATOM     89  HB1 NDC A   4      94.228  68.386   7.510  1.00  0.00           H
ATOM     90  HB2 NDC A   4      93.262  66.964   8.140  1.00  0.00           H
ATOM     91  CG  NDC A   4      93.092  68.748   9.252  1.00  0.00           C
ATOM     92  HG1 NDC A   4      92.483  68.112   9.930  1.00  0.00           H
ATOM     93  HG2 NDC A   4      93.703  69.440   9.870  1.00  0.00           H
ATOM     94  CD  NDC A   4      92.165  69.470   8.287  1.00  0.00           C
ATOM     95  HD1 NDC A   4      92.794  69.984   7.529  1.00  0.00           H
ATOM     96  HD2 NDC A   4      91.463  68.815   7.729  1.00  0.00           H
ATOM     97  CE  NDC A   4      91.313  70.332   9.183  1.00  0.00           C
ATOM     98  HE1 NDC A   4      90.584  69.681   9.712  1.00  0.00           H
ATOM     99  HE2 NDC A   4      91.899  70.898   9.938  1.00  0.00           H
ATOM    100  CZ  NDC A   4      90.437  71.338   8.419  1.00  0.00           C
ATOM    101  HZ1 NDC A   4      90.921  72.186   7.889  1.00  0.00           H
ATOM    102  HZ2 NDC A   4      90.054  70.842   7.502  1.00  0.00           H
ATOM    103  CH  NDC A   4      89.253  71.896   9.321  1.00  0.00           C
ATOM    104  HH1 NDC A   4      88.563  71.097   9.668  1.00  0.00           H
ATOM    105  HH2 NDC A   4      89.464  72.447  10.263  1.00  0.00           H
ATOM    106  CT  NDC A   4      88.464  72.889   8.488  1.00  0.00           C
ATOM    107  HT5 NDC A   4      89.067  73.789   8.243  1.00  0.00           H
ATOM    108  HT6 NDC A   4      87.978  72.531   7.555  1.00  0.00           H
ATOM    109  CI  NDC A   4      87.294  73.354   9.363  1.00  0.00           C
ATOM    110  HI1 NDC A   4      86.747  72.587   9.952  1.00  0.00           H
ATOM    111  HI2 NDC A   4      87.691  74.077  10.107  1.00  0.00           H
ATOM    112  CK  NDC A   4      86.203  74.103   8.597  1.00  0.00           C
ATOM    113  HK1 NDC A   4      86.517  75.030   8.071  1.00  0.00           H
ATOM    114  HK2 NDC A   4      85.249  74.332   9.119  1.00  0.00           H
ATOM    115  HK3 NDC A   4      85.952  73.410   7.766  1.00  0.00           H
ATOM    116  C   NDC A   4      98.266  68.810   8.845  1.00  0.00           C
ATOM    117  O   NDC A   4      98.930  67.896   9.269  1.00  0.00           O
ATOM    118  N   NDC A   5      98.602  70.096   9.210  1.00  0.00           N
ATOM    119  CA  NDC A   5      97.781  71.324   8.935  1.00  0.00           C
ATOM    120  HA1 NDC A   5      98.477  72.183   8.824  1.00  0.00           H
ATOM    121  HA2 NDC A   5      97.275  71.224   7.951  1.00  0.00           H
ATOM    122  CA5 NDC A   5      99.863  70.379   9.957  1.00  0.00           C
ATOM    123  HA3 NDC A   5      99.625  70.893  10.913  1.00  0.00           H
ATOM    124  HA4 NDC A   5     100.301  69.420  10.308  1.00  0.00           H
ATOM    125  CB  NDC A   5     100.958  71.098   9.146  1.00  0.00           C
ATOM    126  HB1 NDC A   5     101.152  70.400   8.304  1.00  0.00           H
ATOM    127  HB2 NDC A   5     100.497  72.040   8.780  1.00  0.00           H
ATOM    128  CG  NDC A   5     102.185  71.401   9.924  1.00  0.00           C
ATOM    129  HG1 NDC A   5     101.900  71.776  10.930  1.00  0.00           H
ATOM    130  HG2 NDC A   5     102.876  70.560  10.146  1.00  0.00           H
ATOM    131  CD  NDC A   5     103.056  72.447   9.149  1.00  0.00           C
ATOM    132  HD1 NDC A   5     103.508  72.022   8.227  1.00  0.00           H
ATOM    133  HD2 NDC A   5     102.382  73.278   8.850  1.00  0.00           H
ATOM    134  CE  NDC A   5     104.116  73.062  10.013  1.00  0.00           C
ATOM    135  HE1 NDC A   5     103.724  73.586  10.911  1.00  0.00           H
ATOM    136  HE2 NDC A   5     104.708  72.257  10.497  1.00  0.00           H
ATOM    137  CZ  NDC A   5     105.072  73.926   9.232  1.00  0.00           C
ATOM    138  HZ1 NDC A   5     105.610  73.316   8.475  1.00  0.00           H
ATOM    139  HZ2 NDC A   5     104.450  74.689   8.717  1.00  0.00           H
ATOM    140  CH  NDC A   5     106.187  74.617  10.085  1.00  0.00           C
ATOM    141  HH1 NDC A   5     106.722  73.832  10.661  1.00  0.00           H
ATOM    142  HH2 NDC A   5     105.743  75.360  10.780  1.00  0.00           H
ATOM    143  CT  NDC A   5     107.163  75.251   9.047  1.00  0.00           C
ATOM    144  HT5 NDC A   5     107.524  74.439   8.380  1.00  0.00           H
ATOM    145  HT6 NDC A   5     106.727  76.059   8.420  1.00  0.00           H
ATOM    146  CI  NDC A   5     108.494  75.813   9.656  1.00  0.00           C
ATOM    147  HI1 NDC A   5     108.310  76.827  10.070  1.00  0.00           H
ATOM    148  HI2 NDC A   5     108.922  75.279  10.531  1.00  0.00           H
ATOM    149  CK  NDC A   5     109.558  76.046   8.567  1.00  0.00           C
ATOM    150  HK1 NDC A   5     110.577  76.103   9.007  1.00  0.00           H
ATOM    151  HK2 NDC A   5     109.200  76.930   7.997  1.00  0.00           H
ATOM    152  HK3 NDC A   5     109.556  75.170   7.884  1.00  0.00           H
ATOM    153  C   NDC A   5      96.687  71.566  10.019  1.00  0.00           C
ATOM    154  O   NDC A   5      95.981  70.657  10.449  1.00  0.00           O
ATOM    155  N   NDC A   6      96.372  72.818  10.480  1.00  0.00           N
ATOM    156  CA  NDC A   6      97.267  73.937  10.199  1.00  0.00           C
ATOM    157  HA1 NDC A   6      97.612  73.938   9.143  1.00  0.00           H
ATOM    158  HA2 NDC A   6      96.673  74.876  10.211  1.00  0.00           H
ATOM    159  CA5 NDC A   6      95.205  73.042  11.247  1.00  0.00           C
ATOM    160  HA3 NDC A   6      94.790  72.142  11.750  1.00  0.00           H
ATOM    161  HA4 NDC A   6      95.461  73.613  12.165  1.00  0.00           H
ATOM    162  CB  NDC A   6      94.100  73.718  10.377  1.00  0.00           C
ATOM    163  HB1 NDC A   6      94.469  74.496   9.675  1.00  0.00           H
ATOM    164  HB2 NDC A   6      93.592  72.979   9.722  1.00  0.00           H
ATOM    165  CG  NDC A   6      92.955  74.313  11.284  1.00  0.00           C
ATOM    166  HG1 NDC A   6      92.495  73.386  11.690  1.00  0.00           H
ATOM    167  HG2 NDC A   6      93.334  74.917  12.136  1.00  0.00           H
ATOM    168  CD  NDC A   6      91.905  74.955  10.444  1.00  0.00           C
ATOM    169  HD1 NDC A   6      92.478  75.688   9.837  1.00  0.00           H
ATOM    170  HD2 NDC A   6      91.430  74.206   9.776  1.00  0.00           H
ATOM    171  CE  NDC A   6      90.788  75.559  11.260  1.00  0.00           C
ATOM    172  HE1 NDC A   6      90.376  74.777  11.933  1.00  0.00           H
ATOM    173  HE2 NDC A   6      91.249  76.383  11.846  1.00  0.00           H
ATOM    174  CZ  NDC A   6      89.739  76.254  10.349  1.00  0.00           C
ATOM    175  HZ1 NDC A   6      90.256  77.117   9.878  1.00  0.00           H
ATOM    176  HZ2 NDC A   6      89.388  75.590   9.531  1.00  0.00           H
ATOM    177  CH  NDC A   6      88.664  76.732  11.295  1.00  0.00           C
ATOM    178  HH1 NDC A   6      88.130  75.847  11.701  1.00  0.00           H
ATOM    179  HH2 NDC A   6      89.094  77.395  12.077  1.00  0.00           H
ATOM    180  CT  NDC A   6      87.767  77.671  10.468  1.00  0.00           C
ATOM    181  HT5 NDC A   6      88.379  78.502  10.057  1.00  0.00           H
ATOM    182  HT6 NDC A   6      87.444  77.178   9.527  1.00  0.00           H
ATOM    183  CI  NDC A   6      86.520  78.171  11.254  1.00  0.00           C
ATOM    184  HI1 NDC A   6      85.918  77.240  11.322  1.00  0.00           H
ATOM    185  HI2 NDC A   6      86.800  78.408  12.303  1.00  0.00           H
ATOM    186  CK  NDC A   6      85.734  79.152  10.358  1.00  0.00           C
ATOM    187  HK1 NDC A   6      85.150  79.683  11.140  1.00  0.00           H
ATOM    188  HK2 NDC A   6      85.047  78.641   9.651  1.00  0.00           H
ATOM    189  HK3 NDC A   6      86.457  79.893   9.956  1.00  0.00           H
ATOM    190  C   NDC A   6      98.474  74.125  11.233  1.00  0.00           C
ATOM    191  O   NDC A   6      99.217  73.132  11.438  1.00  0.00           O
ATOM    192  N   NDC A   7      98.764  75.376  11.704  1.00  0.00           N
ATOM    193  CA  NDC A   7      97.958  76.589  11.415  1.00  0.00           C
ATOM    194  HA1 NDC A   7      98.647  77.460  11.434  1.00  0.00           H
ATOM    195  HA2 NDC A   7      97.625  76.579  10.355  1.00  0.00           H
ATOM    196  CA5 NDC A   7      99.918  75.585  12.517  1.00  0.00           C
ATOM    197  HA3 NDC A   7      99.510  76.270  13.290  1.00  0.00           H
ATOM    198  HA4 NDC A   7     100.292  74.665  13.014  1.00  0.00           H
ATOM    199  CB  NDC A   7     101.118  76.166  11.737  1.00  0.00           C
ATOM    200  HB1 NDC A   7     101.569  75.245  11.308  1.00  0.00           H
ATOM    201  HB2 NDC A   7     100.905  76.847  10.885  1.00  0.00           H
ATOM    202  CG  NDC A   7     102.206  76.795  12.688  1.00  0.00           C
ATOM    203  HG1 NDC A   7     101.680  77.583  13.268  1.00  0.00           H
ATOM    204  HG2 NDC A   7     102.541  75.988  13.375  1.00  0.00           H
ATOM    205  CD  NDC A   7     103.347  77.496  11.968  1.00  0.00           C
ATOM    206  HD1 NDC A   7     103.822  76.735  11.314  1.00  0.00           H
ATOM    207  HD2 NDC A   7     102.972  78.319  11.323  1.00  0.00           H
ATOM    208  CE  NDC A   7     104.414  78.122  12.930  1.00  0.00           C
ATOM    209  HE1 NDC A   7     103.930  78.812  13.654  1.00  0.00           H
ATOM    210  HE2 NDC A   7     104.866  77.280  13.496  1.00  0.00           H
ATOM    211  CZ  NDC A   7     105.436  78.940  12.120  1.00  0.00           C
ATOM    212  HZ1 NDC A   7     106.049  78.293  11.457  1.00  0.00           H
ATOM    213  HZ2 NDC A   7     104.930  79.697  11.483  1.00  0.00           H
ATOM    214  CH  NDC A   7     106.634  79.527  12.934  1.00  0.00           C
ATOM    215  HH1 NDC A   7     107.096  78.715  13.535  1.00  0.00           H
ATOM    216  HH2 NDC A   7     106.316  80.391  13.557  1.00  0.00           H
ATOM    217  CT  NDC A   7     107.636  80.137  11.971  1.00  0.00           C
ATOM    218  HT5 NDC A   7     107.928  79.336  11.260  1.00  0.00           H
ATOM    219  HT6 NDC A   7     107.075  80.933  11.437  1.00  0.00           H
ATOM    220  CI  NDC A   7     108.884  80.567  12.660  1.00  0.00           C
ATOM    221  HI1 NDC A   7     108.686  80.984  13.670  1.00  0.00           H
ATOM    222  HI2 NDC A   7     109.415  79.707  13.122  1.00  0.00           H
ATOM    223  CK  NDC A   7     109.770  81.548  11.890  1.00  0.00           C
ATOM    224  HK1 NDC A   7     110.544  81.981  12.559  1.00  0.00           H
ATOM    225  HK2 NDC A   7     109.266  82.473  11.538  1.00  0.00           H
ATOM    226  HK3 NDC A   7     110.119  81.085  10.942  1.00  0.00           H
ATOM    227  C   NDC A   7      96.745  76.768  12.269  1.00  0.00           C
ATOM    228  O   NDC A   7      95.961  75.821  12.331  1.00  0.00           O
ATOM    229  N   NDC A   8      96.339  78.064  12.653  1.00  0.00           N
ATOM    230  CA  NDC A   8      97.116  79.268  12.361  1.00  0.00           C
ATOM    231  HA1 NDC A   8      97.473  79.158  11.315  1.00  0.00           H
ATOM    232  HA2 NDC A   8      96.474  80.170  12.454  1.00  0.00           H
ATOM    233  CA5 NDC A   8      95.083  78.280  13.284  1.00  0.00           C
ATOM    234  HA3 NDC A   8      94.734  77.330  13.743  1.00  0.00           H
ATOM    235  HA4 NDC A   8      95.266  79.058  14.056  1.00  0.00           H
ATOM    236  CB  NDC A   8      94.027  78.879  12.332  1.00  0.00           C
ATOM    237  HB1 NDC A   8      94.378  79.839  11.896  1.00  0.00           H
ATOM    238  HB2 NDC A   8      93.722  78.180  11.524  1.00  0.00           H
ATOM    239  CG  NDC A   8      92.742  79.401  13.053  1.00  0.00           C
ATOM    240  HG1 NDC A   8      92.242  78.512  13.494  1.00  0.00           H
ATOM    241  HG2 NDC A   8      93.165  79.821  13.990  1.00  0.00           H
ATOM    242  CD  NDC A   8      91.809  80.306  12.299  1.00  0.00           C
ATOM    243  HD1 NDC A   8      92.252  81.310  12.123  1.00  0.00           H
ATOM    244  HD2 NDC A   8      91.382  79.828  11.391  1.00  0.00           H
ATOM    245  CE  NDC A   8      90.550  80.466  13.213  1.00  0.00           C
ATOM    246  HE1 NDC A   8      90.388  79.462  13.661  1.00  0.00           H
ATOM    247  HE2 NDC A   8      90.951  81.197  13.947  1.00  0.00           H
ATOM    248  CZ  NDC A   8      89.307  81.015  12.458  1.00  0.00           C
ATOM    249  HZ1 NDC A   8      89.730  81.816  11.816  1.00  0.00           H
ATOM    250  HZ2 NDC A   8      88.882  80.247  11.777  1.00  0.00           H
ATOM    251  CH  NDC A   8      88.317  81.681  13.384  1.00  0.00           C
ATOM    252  HH1 NDC A   8      87.892  81.032  14.179  1.00  0.00           H
ATOM    253  HH2 NDC A   8      88.789  82.512  13.952  1.00  0.00           H
ATOM    254  CT  NDC A   8      87.182  82.327  12.515  1.00  0.00           C
ATOM    255  HT5 NDC A   8      87.621  83.033  11.778  1.00  0.00           H
ATOM    256  HT6 NDC A   8      86.658  81.550  11.918  1.00  0.00           H
ATOM    257  CI  NDC A   8      86.150  82.985  13.402  1.00  0.00           C
ATOM    258  HI1 NDC A   8      85.831  82.194  14.114  1.00  0.00           H
ATOM    259  HI2 NDC A   8      86.693  83.691  14.065  1.00  0.00           H
ATOM    260  CK  NDC A   8      84.987  83.633  12.698  1.00  0.00           C
ATOM    261  HK1 NDC A   8      85.304  84.416  11.976  1.00  0.00           H
ATOM    262  HK2 NDC A   8      84.231  84.175  13.306  1.00  0.00           H
ATOM    263  HK3 NDC A   8      84.365  82.908  12.129  1.00  0.00           H
ATOM    264  C   NDC A   8      98.288  79.513  13.285  1.00  0.00           C
ATOM    265  O   NDC A   8      98.963  78.513  13.615  1.00  0.00           O
ATOM    266  N   NDC A   9      98.599  80.826  13.651  1.00  0.00           N
ATOM    267  CA  NDC A   9      97.925  82.014  13.133  1.00  0.00           C
ATOM    268  HA1 NDC A   9      98.671  82.817  13.316  1.00  0.00           H
ATOM    269  HA2 NDC A   9      97.774  81.967  12.033  1.00  0.00           H
ATOM    270  CA5 NDC A   9      99.810  80.893  14.419  1.00  0.00           C
ATOM    271  HA3 NDC A   9      99.598  81.673  15.181  1.00  0.00           H
ATOM    272  HA4 NDC A   9     100.076  80.039  15.078  1.00  0.00           H
ATOM    273  CB  NDC A   9     101.040  81.317  13.590  1.00  0.00           C
ATOM    274  HB1 NDC A   9     101.244  80.530  12.833  1.00  0.00           H
ATOM    275  HB2 NDC A   9     100.650  82.253  13.136  1.00  0.00           H
ATOM    276  CG  NDC A   9     102.261  81.551  14.410  1.00  0.00           C
ATOM    277  HG1 NDC A   9     101.837  82.117  15.267  1.00  0.00           H
ATOM    278  HG2 NDC A   9     102.619  80.557  14.755  1.00  0.00           H
ATOM    279  CD  NDC A   9     103.331  82.436  13.758  1.00  0.00           C
ATOM    280  HD1 NDC A   9     103.722  81.865  12.888  1.00  0.00           H
ATOM    281  HD2 NDC A   9     102.887  83.340  13.290  1.00  0.00           H
ATOM    282  CE  NDC A   9     104.509  83.010  14.571  1.00  0.00           C
ATOM    283  HE1 NDC A   9     104.070  83.748  15.277  1.00  0.00           H
ATOM    284  HE2 NDC A   9     104.988  82.143  15.074  1.00  0.00           H
ATOM    285  CZ  NDC A   9     105.518  83.780  13.704  1.00  0.00           C
ATOM    286  HZ1 NDC A   9     105.749  83.216  12.775  1.00  0.00           H
ATOM    287  HZ2 NDC A   9     105.014  84.748  13.497  1.00  0.00           H
ATOM    288  CH  NDC A   9     106.730  84.055  14.591  1.00  0.00           C
ATOM    289  HH1 NDC A   9     107.003  83.025  14.906  1.00  0.00           H
ATOM    290  HH2 NDC A   9     106.461  84.754  15.412  1.00  0.00           H
ATOM    291  CT  NDC A   9     107.865  84.704  13.814  1.00  0.00           C
ATOM    292  HT5 NDC A   9     108.046  84.116  12.888  1.00  0.00           H
ATOM    293  HT6 NDC A   9     107.464  85.709  13.564  1.00  0.00           H
ATOM    294  CI  NDC A   9     109.160  84.792  14.636  1.00  0.00           C
ATOM    295  HI1 NDC A   9     109.089  85.368  15.583  1.00  0.00           H
ATOM    296  HI2 NDC A   9     109.430  83.747  14.899  1.00  0.00           H
ATOM    297  CK  NDC A   9     110.427  85.180  13.804  1.00  0.00           C
ATOM    298  HK1 NDC A   9     110.328  86.233  13.464  1.00  0.00           H
ATOM    299  HK2 NDC A   9     110.609  84.451  12.986  1.00  0.00           H
ATOM    300  HK3 NDC A   9     111.325  85.193  14.457  1.00  0.00           H
ATOM    301  C   NDC A   9      96.685  82.310  13.920  1.00  0.00           C
ATOM    302  O   NDC A   9      96.071  81.364  14.406  1.00  0.00           O
ATOM    303  N   NDC A  10      96.383  83.564  14.434  1.00  0.00           N
ATOM    304  CA  NDC A  10      97.081  84.769  14.150  1.00  0.00           C
ATOM    305  HA1 NDC A  10      97.543  84.691  13.142  1.00  0.00           H
ATOM    306  HA2 NDC A  10      96.395  85.641  14.208  1.00  0.00           H
ATOM    307  CA5 NDC A  10      95.204  83.730  15.312  1.00  0.00           C
ATOM    308  HA3 NDC A  10      95.058  82.909  16.046  1.00  0.00           H
ATOM    309  HA4 NDC A  10      95.325  84.627  15.956  1.00  0.00           H
ATOM    310  CB  NDC A  10      93.913  84.072  14.577  1.00  0.00           C
ATOM    311  HB1 NDC A  10      94.044  84.819  13.765  1.00  0.00           H
ATOM    312  HB2 NDC A  10      93.556  83.126  14.116  1.00  0.00           H
ATOM    313  CG  NDC A  10      92.788  84.548  15.341  1.00  0.00           C
ATOM    314  HG1 NDC A  10      92.556  83.787  16.117  1.00  0.00           H
ATOM    315  HG2 NDC A  10      93.002  85.532  15.811  1.00  0.00           H
ATOM    316  CD  NDC A  10      91.465  84.674  14.666  1.00  0.00           C
ATOM    317  HD1 NDC A  10      91.607  85.342  13.789  1.00  0.00           H
ATOM    318  HD2 NDC A  10      91.044  83.730  14.258  1.00  0.00           H
ATOM    319  CE  NDC A  10      90.304  85.307  15.481  1.00  0.00           C
ATOM    320  HE1 NDC A  10      89.991  84.673  16.337  1.00  0.00           H
ATOM    321  HE2 NDC A  10      90.639  86.239  15.986  1.00  0.00           H
ATOM    322  CZ  NDC A  10      89.120  85.679  14.605  1.00  0.00           C
ATOM    323  HZ1 NDC A  10      89.302  86.365  13.750  1.00  0.00           H
ATOM    324  HZ2 NDC A  10      88.760  84.743  14.126  1.00  0.00           H
ATOM    325  CH  NDC A  10      87.919  86.261  15.414  1.00  0.00           C
ATOM    326  HH1 NDC A  10      87.706  85.540  16.232  1.00  0.00           H
ATOM    327  HH2 NDC A  10      88.282  87.169  15.943  1.00  0.00           H
ATOM    328  CT  NDC A  10      86.739  86.828  14.554  1.00  0.00           C
ATOM    329  HT5 NDC A  10      87.144  87.592  13.856  1.00  0.00           H
ATOM    330  HT6 NDC A  10      86.438  86.022  13.851  1.00  0.00           H
ATOM    331  CI  NDC A  10      85.592  87.274  15.451  1.00  0.00           C
ATOM    332  HI1 NDC A  10      85.109  86.383  15.906  1.00  0.00           H
ATOM    333  HI2 NDC A  10      85.942  87.985  16.230  1.00  0.00           H
ATOM    334  CK  NDC A  10      84.541  88.048  14.663  1.00  0.00           C
ATOM    335  HK1 NDC A  10      85.111  88.662  13.933  1.00  0.00           H
ATOM    336  HK2 NDC A  10      83.873  88.534  15.406  1.00  0.00           H
ATOM    337  HK3 NDC A  10      83.968  87.297  14.078  1.00  0.00           H
ATOM    338  C   NDC A  10      98.224  85.081  15.122  1.00  0.00           C
ATOM    339  O   NDC A  10      99.074  84.188  15.234  1.00  0.00           O
ATOM    340  N   NDC A  11      98.578  86.353  15.349  1.00  0.00           N
ATOM    341  CA  NDC A  11      97.817  87.576  15.043  1.00  0.00           C
ATOM    342  HA1 NDC A  11      98.466  88.473  15.134  1.00  0.00           H
ATOM    343  HA2 NDC A  11      97.464  87.516  13.992  1.00  0.00           H
ATOM    344  CA5 NDC A  11      99.774  86.573  16.180  1.00  0.00           C
ATOM    345  HA3 NDC A  11      99.640  87.479  16.809  1.00  0.00           H
ATOM    346  HA4 NDC A  11      99.906  85.870  17.031  1.00  0.00           H
ATOM    347  CB  NDC A  11     101.062  86.602  15.361  1.00  0.00           C
ATOM    348  HB1 NDC A  11     101.052  85.561  14.974  1.00  0.00           H
ATOM    349  HB2 NDC A  11     100.842  87.338  14.558  1.00  0.00           H
ATOM    350  CG  NDC A  11     102.258  87.090  16.133  1.00  0.00           C
ATOM    351  HG1 NDC A  11     102.109  88.186  16.235  1.00  0.00           H
ATOM    352  HG2 NDC A  11     102.275  86.626  17.142  1.00  0.00           H
ATOM    353  CD  NDC A  11     103.622  86.881  15.380  1.00  0.00           C
ATOM    354  HD1 NDC A  11     103.843  85.792  15.364  1.00  0.00           H
ATOM    355  HD2 NDC A  11     103.648  87.235  14.328  1.00  0.00           H
ATOM    356  CE  NDC A  11     104.811  87.458  16.153  1.00  0.00           C
ATOM    357  HE1 NDC A  11     104.519  88.516  16.327  1.00  0.00           H
ATOM    358  HE2 NDC A  11     104.961  86.918  17.112  1.00  0.00           H
ATOM    359  CZ  NDC A  11     106.028  87.805  15.314  1.00  0.00           C
ATOM    360  HZ1 NDC A  11     106.560  86.866  15.052  1.00  0.00           H
ATOM    361  HZ2 NDC A  11     105.750  88.417  14.430  1.00  0.00           H
ATOM    362  CH  NDC A  11     107.124  88.633  16.048  1.00  0.00           C
ATOM    363  HH1 NDC A  11     107.256  88.257  17.085  1.00  0.00           H
ATOM    364  HH2 NDC A  11     106.864  89.704  16.183  1.00  0.00           H
ATOM    365  CT  NDC A  11     108.499  88.622  15.279  1.00  0.00           C
ATOM    366  HT5 NDC A  11     108.696  87.570  14.984  1.00  0.00           H
ATOM    367  HT6 NDC A  11     108.249  89.226  14.381  1.00  0.00           H
ATOM    368  CI  NDC A  11     109.661  89.212  16.004  1.00  0.00           C
ATOM    369  HI1 NDC A  11     109.287  90.132  16.501  1.00  0.00           H
ATOM    370  HI2 NDC A  11     109.924  88.632  16.914  1.00  0.00           H
ATOM    371  CK  NDC A  11     110.815  89.505  15.097  1.00  0.00           C
ATOM    372  HK1 NDC A  11     111.508  89.977  15.827  1.00  0.00           H
ATOM    373  HK2 NDC A  11     110.594  90.305  14.358  1.00  0.00           H
ATOM    374  HK3 NDC A  11     111.146  88.520  14.706  1.00  0.00           H
ATOM    375  C   NDC A  11      96.660  87.830  15.998  1.00  0.00           C
ATOM    376  O   NDC A  11      95.814  86.945  16.173  1.00  0.00           O
ATOM    377  N   NTE A  12      96.346  89.121  16.326  1.00  0.00           N
ATOM    378  CA  NTE A  12      97.126  90.350  16.116  1.00  0.00           C
ATOM    379  HA1 NTE A  12      96.558  91.305  16.117  1.00  0.00           H
ATOM    380  HA2 NTE A  12      97.508  90.368  15.073  1.00  0.00           H
ATOM    381  CA5 NTE A  12      95.095  89.275  17.111  1.00  0.00           C
ATOM    382  HA3 NTE A  12      94.755  88.383  17.680  1.00  0.00           H
ATOM    383  HA4 NTE A  12      95.443  89.843  18.000  1.00  0.00           H
ATOM    384  CB  NTE A  12      93.978  89.792  16.202  1.00  0.00           C
ATOM    385  HB1 NTE A  12      93.858  89.033  15.399  1.00  0.00           H
ATOM    386  HB2 NTE A  12      94.314  90.732  15.713  1.00  0.00           H
ATOM    387  OG  NTE A  12      92.810  89.947  16.964  1.00  0.00           O
ATOM    388  CD  NTE A  12      91.899  88.896  16.780  1.00  0.00           C
ATOM    389  HD1 NTE A  12      92.404  87.909  16.839  1.00  0.00           H
ATOM    390  HD2 NTE A  12      91.432  89.012  15.778  1.00  0.00           H
ATOM    391  CE  NTE A  12      90.802  88.967  17.832  1.00  0.00           C
ATOM    392  HE1 NTE A  12      91.246  88.988  18.851  1.00  0.00           H
ATOM    393  HE2 NTE A  12      90.378  87.940  17.828  1.00  0.00           H
ATOM    394  OZ  NTE A  12      89.855  90.051  17.582  1.00  0.00           O
ATOM    395  CH  NTE A  12      88.601  89.717  18.189  1.00  0.00           C
ATOM    396  HH1 NTE A  12      88.696  89.715  19.296  1.00  0.00           H
ATOM    397  HH2 NTE A  12      88.259  88.694  17.922  1.00  0.00           H
ATOM    398  CT  NTE A  12      87.412  90.663  17.837  1.00  0.00           C
ATOM    399  HT5 NTE A  12      86.600  90.693  18.594  1.00  0.00           H
ATOM    400  HT6 NTE A  12      87.816  91.692  17.724  1.00  0.00           H
ATOM    401  OI  NTE A  12      86.883  90.396  16.549  1.00  0.00           O
ATOM    402  CK  NTE A  12      85.731  91.189  16.278  1.00  0.00           C
ATOM    403  HK1 NTE A  12      86.149  92.208  16.133  1.00  0.00           H
ATOM    404  HK2 NTE A  12      85.134  90.830  15.412  1.00  0.00           H
ATOM    405  HK3 NTE A  12      85.039  91.214  17.147  1.00  0.00           H
ATOM    406  C   NTE A  12      98.266  90.471  17.174  1.00  0.00           C
ATOM    407  O   NTE A  12      98.989  89.488  17.373  1.00  0.00           O
ATOM    408  N   NTE A  13      98.683  91.685  17.575  1.00  0.00           N
ATOM    409  CA  NTE A  13      97.972  92.968  17.464  1.00  0.00           C
ATOM    410  HA1 NTE A  13      98.617  93.844  17.691  1.00  0.00           H
ATOM    411  HA2 NTE A  13      97.691  93.112  16.399  1.00  0.00           H
ATOM    412  CA5 NTE A  13      99.956  91.779  18.289  1.00  0.00           C
ATOM    413  HA3 NTE A  13     100.039  92.709  18.892  1.00  0.00           H
ATOM    414  HA4 NTE A  13     100.071  91.007  19.079  1.00  0.00           H
ATOM    415  CB  NTE A  13     101.219  91.833  17.454  1.00  0.00           C
ATOM    416  HB1 NTE A  13     101.242  90.904  16.847  1.00  0.00           H
ATOM    417  HB2 NTE A  13     101.348  92.759  16.853  1.00  0.00           H
ATOM    418  OG  NTE A  13     102.338  91.831  18.311  1.00  0.00           O
ATOM    419  CD  NTE A  13     103.529  91.884  17.584  1.00  0.00           C
ATOM    420  HD1 NTE A  13     103.641  90.881  17.120  1.00  0.00           H
ATOM    421  HD2 NTE A  13     103.488  92.653  16.783  1.00  0.00           H
ATOM    422  CE  NTE A  13     104.721  92.281  18.408  1.00  0.00           C
ATOM    423  HE1 NTE A  13     104.870  91.565  19.245  1.00  0.00           H
ATOM    424  HE2 NTE A  13     104.505  93.239  18.927  1.00  0.00           H
ATOM    425  OZ  NTE A  13     106.030  92.421  17.714  1.00  0.00           O
ATOM    426  CH  NTE A  13     107.000  92.807  18.662  1.00  0.00           C
ATOM    427  HH1 NTE A  13     106.728  93.716  19.240  1.00  0.00           H
ATOM    428  HH2 NTE A  13     107.218  91.938  19.319  1.00  0.00           H
ATOM    429  CT  NTE A  13     108.249  93.053  17.847  1.00  0.00           C
ATOM    430  HT5 NTE A  13     108.278  94.081  17.426  1.00  0.00           H
ATOM    431  HT6 NTE A  13     108.196  92.265  17.066  1.00  0.00           H
ATOM    432  OI  NTE A  13     109.482  92.859  18.604  1.00  0.00           O
ATOM    433  CK  NTE A  13     110.608  93.106  17.788  1.00  0.00           C
ATOM    434  HK1 NTE A  13     111.173  94.058  17.874  1.00  0.00           H
ATOM    435  HK2 NTE A  13     110.320  93.083  16.715  1.00  0.00           H
ATOM    436  HK3 NTE A  13     111.199  92.179  17.950  1.00  0.00           H
ATOM    437  C   NTE A  13      96.679  93.094  18.292  1.00  0.00           C
ATOM    438  O   NTE A  13      96.192  92.104  18.721  1.00  0.00           O
ATOM    439  N   NTE A  14      95.999  94.280  18.265  1.00  0.00           N
ATOM    440  CA  NTE A  14      96.576  95.515  17.842  1.00  0.00           C
ATOM    441  HA1 NTE A  14      95.730  96.204  17.634  1.00  0.00           H
ATOM    442  HA2 NTE A  14      97.094  95.443  16.862  1.00  0.00           H
ATOM    443  CA5 NTE A  14      94.771  94.332  18.937  1.00  0.00           C
ATOM    444  HA3 NTE A  14      94.811  93.837  19.930  1.00  0.00           H
ATOM    445  HA4 NTE A  14      94.493  95.371  19.216  1.00  0.00           H
ATOM    446  CB  NTE A  14      93.688  93.757  18.203  1.00  0.00           C
ATOM    447  HB1 NTE A  14      93.863  92.770  17.723  1.00  0.00           H
ATOM    448  HB2 NTE A  14      93.275  94.442  17.432  1.00  0.00           H
ATOM    449  OG  NTE A  14      92.654  93.576  19.132  1.00  0.00           O
ATOM    450  CD  NTE A  14      91.700  92.643  18.632  1.00  0.00           C
ATOM    451  HD1 NTE A  14      92.075  91.637  18.918  1.00  0.00           H
ATOM    452  HD2 NTE A  14      91.693  92.656  17.521  1.00  0.00           H
ATOM    453  CE  NTE A  14      90.305  92.886  19.210  1.00  0.00           C
ATOM    454  HE1 NTE A  14      90.382  92.986  20.314  1.00  0.00           H
ATOM    455  HE2 NTE A  14      89.657  92.050  18.872  1.00  0.00           H
ATOM    456  OZ  NTE A  14      89.674  94.043  18.573  1.00  0.00           O
ATOM    457  CH  NTE A  14      88.954  94.808  19.475  1.00  0.00           C
ATOM    458  HH1 NTE A  14      89.686  95.288  20.159  1.00  0.00           H
ATOM    459  HH2 NTE A  14      88.281  94.097  20.000  1.00  0.00           H
ATOM    460  CT  NTE A  14      88.197  95.781  18.618  1.00  0.00           C
ATOM    461  HT5 NTE A  14      87.509  95.262  17.916  1.00  0.00           H
ATOM    462  HT6 NTE A  14      87.623  96.434  19.310  1.00  0.00           H
ATOM    463  OI  NTE A  14      89.041  96.761  17.942  1.00  0.00           O
ATOM    464  CK  NTE A  14      88.141  97.626  17.278  1.00  0.00           C
ATOM    465  HK1 NTE A  14      87.648  98.204  18.088  1.00  0.00           H
ATOM    466  HK2 NTE A  14      88.703  98.354  16.655  1.00  0.00           H
ATOM    467  HK3 NTE A  14      87.377  97.113  16.656  1.00  0.00           H
ATOM    468  C   NTE A  14      97.570  96.122  18.856  1.00  0.00           C
ATOM    469  O   NTE A  14      98.436  95.512  19.426  1.00  0.00           O
ATOM    470  N   NTE A  15      97.480  97.479  19.084  1.00  0.00           N
ATOM    471  CA  NTE A  15      96.412  98.436  18.664  1.00  0.00           C
ATOM    472  HA1 NTE A  15      96.840  99.457  18.572  1.00  0.00           H
ATOM    473  HA2 NTE A  15      96.106  98.282  17.607  1.00  0.00           H
ATOM    474  CA5 NTE A  15      98.475  98.130  19.893  1.00  0.00           C
ATOM    475  HA3 NTE A  15      98.042  98.954  20.500  1.00  0.00           H
ATOM    476  HA4 NTE A  15      99.109  97.501  20.554  1.00  0.00           H
ATOM    477  CB  NTE A  15      99.548  98.862  19.042  1.00  0.00           C
ATOM    478  HB1 NTE A  15     100.112  98.250  18.306  1.00  0.00           H
ATOM    479  HB2 NTE A  15      99.023  99.668  18.484  1.00  0.00           H
ATOM    480  OG  NTE A  15     100.421  99.603  19.902  1.00  0.00           O
ATOM    481  CD  NTE A  15     101.238 100.480  19.167  1.00  0.00           C
ATOM    482  HD1 NTE A  15     102.067  99.910  18.694  1.00  0.00           H
ATOM    483  HD2 NTE A  15     100.686 101.084  18.415  1.00  0.00           H
ATOM    484  CE  NTE A  15     101.767 101.510  20.122  1.00  0.00           C
ATOM    485  HE1 NTE A  15     102.509 101.101  20.840  1.00  0.00           H
ATOM    486  HE2 NTE A  15     100.831 101.769  20.662  1.00  0.00           H
ATOM    487  OZ  NTE A  15     102.255 102.667  19.426  1.00  0.00           O
ATOM    488  CH  NTE A  15     102.933 103.530  20.265  1.00  0.00           C
ATOM    489  HH1 NTE A  15     102.220 103.985  20.985  1.00  0.00           H
ATOM    490  HH2 NTE A  15     103.729 103.008  20.840  1.00  0.00           H
ATOM    491  CT  NTE A  15     103.581 104.679  19.537  1.00  0.00           C
ATOM    492  HT5 NTE A  15     102.865 105.396  19.082  1.00  0.00           H
ATOM    493  HT6 NTE A  15     104.206 104.226  18.739  1.00  0.00           H
ATOM    494  OI  NTE A  15     104.518 105.429  20.385  1.00  0.00           O
ATOM    495  CK  NTE A  15     105.091 106.570  19.695  1.00  0.00           C
ATOM    496  HK1 NTE A  15     104.221 107.069  19.218  1.00  0.00           H
ATOM    497  HK2 NTE A  15     105.912 106.389  18.968  1.00  0.00           H
ATOM    498  HK3 NTE A  15     105.605 107.272  20.386  1.00  0.00           H
ATOM    499  C   NTE A  15      95.360  98.462  19.678  1.00  0.00           C
ATOM    500  O   NTE A  15      95.118  97.453  20.357  1.00  0.00           O
ATOM    501  N   NTE A  16      94.507  99.502  19.748  1.00  0.00           N
ATOM    502  CA  NTE A  16      94.395 100.635  18.838  1.00  0.00           C
ATOM    503  HA1 NTE A  16      93.339 100.982  18.835  1.00  0.00           H
ATOM    504  HA2 NTE A  16      94.708 100.299  17.826  1.00  0.00           H
ATOM    505  CA5 NTE A  16      93.557  99.485  20.883  1.00  0.00           C
ATOM    506  HA3 NTE A  16      93.876  98.915  21.783  1.00  0.00           H
ATOM    507  HA4 NTE A  16      93.543 100.521  21.283  1.00  0.00           H
ATOM    508  CB  NTE A  16      92.216  98.965  20.412  1.00  0.00           C
ATOM    509  HB1 NTE A  16      92.358  97.864  20.369  1.00  0.00           H
ATOM    510  HB2 NTE A  16      91.993  99.290  19.373  1.00  0.00           H
ATOM    511  OG  NTE A  16      91.062  99.251  21.289  1.00  0.00           O
ATOM    512  CD  NTE A  16      90.038  98.262  21.074  1.00  0.00           C
ATOM    513  HD1 NTE A  16      90.437  97.262  21.349  1.00  0.00           H
ATOM    514  HD2 NTE A  16      89.826  98.170  19.987  1.00  0.00           H
ATOM    515  CE  NTE A  16      88.690  98.619  21.665  1.00  0.00           C
ATOM    516  HE1 NTE A  16      88.684  99.160  22.635  1.00  0.00           H
ATOM    517  HE2 NTE A  16      88.236  97.607  21.736  1.00  0.00           H
ATOM    518  OZ  NTE A  16      87.964  99.476  20.690  1.00  0.00           O
ATOM    519  CH  NTE A  16      86.667  99.612  21.138  1.00  0.00           C
ATOM    520  HH1 NTE A  16      86.686  99.900  22.211  1.00  0.00           H
ATOM    521  HH2 NTE A  16      86.135  98.645  21.017  1.00  0.00           H
ATOM    522  CT  NTE A  16      85.974 100.728  20.368  1.00  0.00           C
ATOM    523  HT5 NTE A  16      86.559 101.614  20.697  1.00  0.00           H
ATOM    524  HT6 NTE A  16      85.915 100.593  19.267  1.00  0.00           H
ATOM    525  OI  NTE A  16      84.668 100.955  20.767  1.00  0.00           O
ATOM    526  CK  NTE A  16      84.051 102.136  20.210  1.00  0.00           C
ATOM    527  HK1 NTE A  16      82.962 102.113  20.429  1.00  0.00           H
ATOM    528  HK2 NTE A  16      84.606 102.987  20.660  1.00  0.00           H
ATOM    529  HK3 NTE A  16      84.081 102.087  19.101  1.00  0.00           H
ATOM    530  C   NTE A  16      95.314 101.708  19.288  1.00  0.00           C
ATOM    531  O   NTE A  16      96.278 101.425  20.010  1.00  0.00           O
ATOM    532  N   NTE A  17      95.104 103.101  18.919  1.00  0.00           N
ATOM    533  CA  NTE A  17      93.989 103.715  18.210  1.00  0.00           C
ATOM    534  HA1 NTE A  17      94.291 104.650  17.692  1.00  0.00           H
ATOM    535  HA2 NTE A  17      93.627 103.031  17.413  1.00  0.00           H
ATOM    536  CA5 NTE A  17      96.173 103.986  19.350  1.00  0.00           C
ATOM    537  HA3 NTE A  17      95.918 105.033  19.081  1.00  0.00           H
ATOM    538  HA4 NTE A  17      96.325 103.926  20.449  1.00  0.00           H
ATOM    539  CB  NTE A  17      97.515 103.753  18.611  1.00  0.00           C
ATOM    540  HB1 NTE A  17      97.888 102.722  18.794  1.00  0.00           H
ATOM    541  HB2 NTE A  17      97.343 103.893  17.523  1.00  0.00           H
ATOM    542  OG  NTE A  17      98.502 104.696  19.067  1.00  0.00           O
ATOM    543  CD  NTE A  17      99.699 104.708  18.219  1.00  0.00           C
ATOM    544  HD1 NTE A  17     100.308 103.826  18.511  1.00  0.00           H
ATOM    545  HD2 NTE A  17      99.509 104.604  17.129  1.00  0.00           H
ATOM    546  CE  NTE A  17     100.339 106.174  18.221  1.00  0.00           C
ATOM    547  HE1 NTE A  17      99.689 106.897  17.682  1.00  0.00           H
ATOM    548  HE2 NTE A  17     101.249 106.190  17.584  1.00  0.00           H
ATOM    549  OZ  NTE A  17     100.494 106.702  19.498  1.00  0.00           O
ATOM    550  CH  NTE A  17     100.816 108.116  19.305  1.00  0.00           C
ATOM    551  HH1 NTE A  17     101.820 108.147  18.830  1.00  0.00           H
ATOM    552  HH2 NTE A  17     100.012 108.568  18.684  1.00  0.00           H
ATOM    553  CT  NTE A  17     100.942 108.883  20.644  1.00  0.00           C
ATOM    554  HT5 NTE A  17     101.156 109.941  20.380  1.00  0.00           H
ATOM    555  HT6 NTE A  17     101.749 108.370  21.209  1.00  0.00           H
ATOM    556  OI  NTE A  17      99.744 108.825  21.457  1.00  0.00           O
ATOM    557  CK  NTE A  17      99.776 109.898  22.457  1.00  0.00           C
ATOM    558  HK1 NTE A  17      99.077 109.707  23.299  1.00  0.00           H
ATOM    559  HK2 NTE A  17      99.441 110.785  21.877  1.00  0.00           H
ATOM    560  HK3 NTE A  17     100.800 110.117  22.829  1.00  0.00           H
ATOM    561  C   NTE A  17      92.766 104.081  19.037  1.00  0.00           C
ATOM    562  O   NTE A  17      92.895 104.254  20.282  1.00  0.00           O
ATOM    563  N   NTE A  18      91.569 104.503  18.439  1.00  0.00           N
ATOM    564  CA  NTE A  18      91.316 104.552  16.938  1.00  0.00           C
ATOM    565  HA1 NTE A  18      90.580 103.766  16.662  1.00  0.00           H
ATOM    566  HA2 NTE A  18      92.146 104.187  16.296  1.00  0.00           H
ATOM    567  CA5 NTE A  18      90.421 104.820  19.230  1.00  0.00           C
ATOM    568  HA3 NTE A  18      89.528 104.599  18.607  1.00  0.00           H
ATOM    569  HA4 NTE A  18      90.331 104.215  20.157  1.00  0.00           H
ATOM    570  CB  NTE A  18      90.378 106.293  19.548  1.00  0.00           C
ATOM    571  HB1 NTE A  18      90.669 106.905  18.667  1.00  0.00           H
ATOM    572  HB2 NTE A  18      91.122 106.589  20.317  1.00  0.00           H
ATOM    573  OG  NTE A  18      89.035 106.570  20.047  1.00  0.00           O
ATOM    574  CD  NTE A  18      88.760 105.894  21.290  1.00  0.00           C
ATOM    575  HD1 NTE A  18      89.612 106.078  21.979  1.00  0.00           H
ATOM    576  HD2 NTE A  18      88.688 104.795  21.144  1.00  0.00           H
ATOM    577  CE  NTE A  18      87.596 106.499  21.982  1.00  0.00           C
ATOM    578  HE1 NTE A  18      87.897 107.552  22.170  1.00  0.00           H
ATOM    579  HE2 NTE A  18      87.623 106.131  23.030  1.00  0.00           H
ATOM    580  OZ  NTE A  18      86.351 106.377  21.298  1.00  0.00           O
ATOM    581  CH  NTE A  18      85.242 106.835  22.105  1.00  0.00           C
ATOM    582  HH1 NTE A  18      85.469 107.805  22.596  1.00  0.00           H
ATOM    583  HH2 NTE A  18      85.082 106.072  22.897  1.00  0.00           H
ATOM    584  CT  NTE A  18      83.948 106.921  21.283  1.00  0.00           C
ATOM    585  HT5 NTE A  18      83.133 107.293  21.941  1.00  0.00           H
ATOM    586  HT6 NTE A  18      84.130 107.588  20.413  1.00  0.00           H
ATOM    587  OI  NTE A  18      83.606 105.662  20.828  1.00  0.00           O
ATOM    588  CK  NTE A  18      82.299 105.654  20.361  1.00  0.00           C
ATOM    589  HK1 NTE A  18      82.194 106.290  19.457  1.00  0.00           H
ATOM    590  HK2 NTE A  18      82.240 104.602  20.011  1.00  0.00           H
ATOM    591  HK3 NTE A  18      81.577 105.814  21.191  1.00  0.00           H
ATOM    592  C   NTE A  18      90.968 105.835  16.266  1.00  0.00           C
ATOM    593  O   NTE A  18      91.848 106.661  16.419  1.00  0.00           O
ATOM    594  N   NTE A  19      90.080 105.935  15.186  1.00  0.00           N
ATOM    595  CA  NTE A  19      89.245 104.864  14.669  1.00  0.00           C
ATOM    596  HA1 NTE A  19      88.805 105.248  13.724  1.00  0.00           H
ATOM    597  HA2 NTE A  19      89.877 103.974  14.466  1.00  0.00           H
ATOM    598  CA5 NTE A  19      90.120 107.182  14.433  1.00  0.00           C
ATOM    599  HA3 NTE A  19      90.944 107.909  14.596  1.00  0.00           H
ATOM    600  HA4 NTE A  19      90.244 107.045  13.337  1.00  0.00           H
ATOM    601  CB  NTE A  19      88.828 108.040  14.657  1.00  0.00           C
ATOM    602  HB1 NTE A  19      87.919 107.530  14.273  1.00  0.00           H
ATOM    603  HB2 NTE A  19      88.721 108.127  15.760  1.00  0.00           H
ATOM    604  OG  NTE A  19      89.047 109.383  14.272  1.00  0.00           O
ATOM    605  CD  NTE A  19      88.920 109.678  12.847  1.00  0.00           C
ATOM    606  HD1 NTE A  19      89.398 108.812  12.341  1.00  0.00           H
ATOM    607  HD2 NTE A  19      87.860 109.750  12.519  1.00  0.00           H
ATOM    608  CE  NTE A  19      89.638 110.972  12.376  1.00  0.00           C
ATOM    609  HE1 NTE A  19      89.604 110.990  11.265  1.00  0.00           H
ATOM    610  HE2 NTE A  19      90.707 111.057  12.669  1.00  0.00           H
ATOM    611  OZ  NTE A  19      88.998 112.192  12.814  1.00  0.00           O
ATOM    612  CH  NTE A  19      89.610 113.354  12.223  1.00  0.00           C
ATOM    613  HH1 NTE A  19      90.538 113.596  12.785  1.00  0.00           H
ATOM    614  HH2 NTE A  19      89.733 113.272  11.121  1.00  0.00           H
ATOM    615  CT  NTE A  19      88.758 114.630  12.496  1.00  0.00           C
ATOM    616  HT5 NTE A  19      89.261 115.482  11.991  1.00  0.00           H
ATOM    617  HT6 NTE A  19      88.570 114.871  13.564  1.00  0.00           H
ATOM    618  OI  NTE A  19      87.452 114.698  11.794  1.00  0.00           O
ATOM    619  CK  NTE A  19      86.751 115.848  12.240  1.00  0.00           C
ATOM    620  HK1 NTE A  19      86.001 116.178  11.489  1.00  0.00           H
ATOM    621  HK2 NTE A  19      87.502 116.647  12.420  1.00  0.00           H
ATOM    622  HK3 NTE A  19      86.231 115.640  13.199  1.00  0.00           H
ATOM    623  C   NTE A  19      88.131 104.401  15.540  1.00  0.00           C
ATOM    624  O   NTE A  19      88.053 104.730  16.725  1.00  0.00           O
ATOM    625  N   NTE A  20      87.186 103.581  14.946  1.00  0.00           N
ATOM    626  CA  NTE A  20      87.327 102.982  13.675  1.00  0.00           C
ATOM    627  HA1 NTE A  20      86.839 101.988  13.772  1.00  0.00           H
ATOM    628  HA2 NTE A  20      88.393 102.708  13.527  1.00  0.00           H
ATOM    629  CA5 NTE A  20      85.910 103.357  15.648  1.00  0.00           C
ATOM    630  HA3 NTE A  20      85.556 104.271  16.171  1.00  0.00           H
ATOM    631  HA4 NTE A  20      85.086 103.107  14.944  1.00  0.00           H
ATOM    632  CB  NTE A  20      85.944 102.237  16.759  1.00  0.00           C
ATOM    633  HB1 NTE A  20      85.027 102.093  17.369  1.00  0.00           H
ATOM    634  HB2 NTE A  20      86.791 102.374  17.465  1.00  0.00           H
ATOM    635  OG  NTE A  20      86.294 100.986  16.116  1.00  0.00           O
ATOM    636  CD  NTE A  20      85.109 100.325  15.719  1.00  0.00           C
ATOM    637  HD1 NTE A  20      85.302  99.609  14.892  1.00  0.00           H
ATOM    638  HD2 NTE A  20      84.358 101.091  15.430  1.00  0.00           H
ATOM    639  CE  NTE A  20      84.589  99.342  16.791  1.00  0.00           C
ATOM    640  HE1 NTE A  20      83.575  98.988  16.507  1.00  0.00           H
ATOM    641  HE2 NTE A  20      84.516  99.840  17.781  1.00  0.00           H
ATOM    642  OZ  NTE A  20      85.335  98.162  17.048  1.00  0.00           O
ATOM    643  CH  NTE A  20      84.665  97.077  17.671  1.00  0.00           C
ATOM    644  HH1 NTE A  20      84.084  97.426  18.550  1.00  0.00           H
ATOM    645  HH2 NTE A  20      85.423  96.355  18.044  1.00  0.00           H
ATOM    646  CT  NTE A  20      83.636  96.299  16.791  1.00  0.00           C
ATOM    647  HT5 NTE A  20      82.953  95.642  17.371  1.00  0.00           H
ATOM    648  HT6 NTE A  20      82.921  97.097  16.496  1.00  0.00           H
ATOM    649  OI  NTE A  20      84.240  95.603  15.730  1.00  0.00           O
ATOM    650  CK  NTE A  20      84.165  96.307  14.506  1.00  0.00           C
ATOM    651  HK1 NTE A  20      84.994  95.942  13.862  1.00  0.00           H
ATOM    652  HK2 NTE A  20      83.143  96.215  14.082  1.00  0.00           H
ATOM    653  HK3 NTE A  20      84.270  97.385  14.752  1.00  0.00           H
ATOM    654  C   NTE A  20      86.707 103.683  12.531  1.00  0.00           C
ATOM    655  O   NTE A  20      86.619 104.872  12.720  1.00  0.00           O
ATOM    656  N   NTE A  21      86.660 103.068  11.273  1.00  0.00           N
ATOM    657  CA  NTE A  21      86.794 101.689  11.038  1.00  0.00           C
ATOM    658  HA1 NTE A  21      87.154 101.546   9.997  1.00  0.00           H
ATOM    659  HA2 NTE A  21      87.571 101.269  11.711  1.00  0.00           H
ATOM    660  CA5 NTE A  21      86.227 103.843  10.092  1.00  0.00           C
ATOM    661  HA3 NTE A  21      86.924 104.707  10.138  1.00  0.00           H
ATOM    662  HA4 NTE A  21      86.461 103.389   9.106  1.00  0.00           H
ATOM    663  CB  NTE A  21      84.755 104.101  10.028  1.00  0.00           C
ATOM    664  HB1 NTE A  21      84.351 104.391  11.022  1.00  0.00           H
ATOM    665  HB2 NTE A  21      84.592 105.015   9.418  1.00  0.00           H
ATOM    666  OG  NTE A  21      84.015 102.999   9.416  1.00  0.00           O
ATOM    667  CD  NTE A  21      82.650 103.240   9.366  1.00  0.00           C
ATOM    668  HD1 NTE A  21      82.406 103.579  10.396  1.00  0.00           H
ATOM    669  HD2 NTE A  21      82.361 104.023   8.633  1.00  0.00           H
ATOM    670  CE  NTE A  21      81.967 101.964   8.871  1.00  0.00           C
ATOM    671  HE1 NTE A  21      80.870 102.023   9.038  1.00  0.00           H
ATOM    672  HE2 NTE A  21      82.376 101.162   9.523  1.00  0.00           H
ATOM    673  OZ  NTE A  21      82.067 101.641   7.459  1.00  0.00           O
ATOM    674  CH  NTE A  21      83.281 100.959   7.204  1.00  0.00           C
ATOM    675  HH1 NTE A  21      84.079 101.565   7.684  1.00  0.00           H
ATOM    676  HH2 NTE A  21      83.273  99.941   7.647  1.00  0.00           H
ATOM    677  CT  NTE A  21      83.578 100.892   5.720  1.00  0.00           C
ATOM    678  HT5 NTE A  21      84.586 100.446   5.580  1.00  0.00           H
ATOM    679  HT6 NTE A  21      83.566 101.897   5.245  1.00  0.00           H
ATOM    680  OI  NTE A  21      82.568 100.145   5.023  1.00  0.00           O
ATOM    681  CK  NTE A  21      83.151  99.072   4.291  1.00  0.00           C
ATOM    682  HK1 NTE A  21      82.361  98.523   3.734  1.00  0.00           H
ATOM    683  HK2 NTE A  21      83.569  98.296   4.967  1.00  0.00           H
ATOM    684  HK3 NTE A  21      83.936  99.421   3.587  1.00  0.00           H
ATOM    685  C   NTE A  21      85.488 100.928  11.229  1.00  0.00           C
ATOM    686  NT  NTE A  21      85.298  99.750  10.534  1.00  0.00           N
ATOM    687  HT1 NTE A  21      85.966  99.425   9.864  1.00  0.00           H
ATOM    688  HT2 NTE A  21      84.446  99.263  10.725  1.00  0.00           H
ATOM    689  O   NTE A  21      84.691 101.357  12.084  1.00  0.00           O
ATOM    690  CAY ACT B   1     122.901  95.946  17.973  1.00  0.00           C
ATOM    691  HY1 ACT B   1     121.959  95.500  18.357  1.00  0.00           H
ATOM    692  HY2 ACT B   1     122.794  96.377  16.954  1.00  0.00           H
ATOM    693  HY3 ACT B   1     123.202  96.812  18.600  1.00  0.00           H
ATOM    694  CY  ACT B   1     124.011  95.002  18.004  1.00  0.00           C
ATOM    695  OY  ACT B   1     125.078  95.344  18.443  1.00  0.00           O
ATOM    696  N   NDC B   2     123.842  93.842  17.426  1.00  0.00           N
ATOM    697  CA  NDC B   2     124.803  92.756  17.608  1.00  0.00           C
ATOM    698  HA1 NDC B   2     125.258  92.900  18.611  1.00  0.00           H
ATOM    699  HA2 NDC B   2     124.212  91.815  17.619  1.00  0.00           H
ATOM    700  CA5 NDC B   2     122.622  93.504  16.702  1.00  0.00           C
ATOM    701  HA3 NDC B   2     121.993  94.322  16.289  1.00  0.00           H
ATOM    702  HA4 NDC B   2     123.049  92.967  15.828  1.00  0.00           H
ATOM    703  CB  NDC B   2     121.594  92.564  17.490  1.00  0.00           C
ATOM    704  HB1 NDC B   2     122.213  91.766  17.953  1.00  0.00           H
ATOM    705  HB2 NDC B   2     121.045  92.990  18.357  1.00  0.00           H
ATOM    706  CG  NDC B   2     120.678  91.903  16.487  1.00  0.00           C
ATOM    707  HG1 NDC B   2     120.377  92.630  15.703  1.00  0.00           H
ATOM    708  HG2 NDC B   2     121.242  91.170  15.872  1.00  0.00           H
ATOM    709  CD  NDC B   2     119.485  91.195  17.220  1.00  0.00           C
ATOM    710  HD1 NDC B   2     119.944  90.620  18.053  1.00  0.00           H
ATOM    711  HD2 NDC B   2     118.878  92.005  17.676  1.00  0.00           H
ATOM    712  CE  NDC B   2     118.603  90.261  16.394  1.00  0.00           C
ATOM    713  HE1 NDC B   2     118.192  90.970  15.644  1.00  0.00           H
ATOM    714  HE2 NDC B   2     119.108  89.457  15.818  1.00  0.00           H
ATOM    715  CZ  NDC B   2     117.415  89.788  17.244  1.00  0.00           C
ATOM    716  HZ1 NDC B   2     117.695  89.175  18.128  1.00  0.00           H
ATOM    717  HZ2 NDC B   2     116.706  90.503  17.713  1.00  0.00           H
ATOM    718  CH  NDC B   2     116.553  88.768  16.423  1.00  0.00           C
ATOM    719  HH1 NDC B   2     116.349  89.203  15.422  1.00  0.00           H
ATOM    720  HH2 NDC B   2     117.186  87.879  16.215  1.00  0.00           H
ATOM    721  CT  NDC B   2     115.227  88.446  17.049  1.00  0.00           C
ATOM    722  HT5 NDC B   2     115.498  87.937  17.999  1.00  0.00           H
ATOM    723  HT6 NDC B   2     114.576  89.309  17.306  1.00  0.00           H
ATOM    724  CI  NDC B   2     114.366  87.507  16.287  1.00  0.00           C
ATOM    725  HI1 NDC B   2     114.203  87.940  15.277  1.00  0.00           H
ATOM    726  HI2 NDC B   2     114.884  86.543  16.099  1.00  0.00           H
ATOM    727  CK  NDC B   2     113.076  87.138  16.988  1.00  0.00           C
ATOM    728  HK1 NDC B   2     112.503  88.089  17.025  1.00  0.00           H
ATOM    729  HK2 NDC B   2     113.329  86.818  18.022  1.00  0.00           H
ATOM    730  HK3 NDC B   2     112.512  86.296  16.532  1.00  0.00           H
ATOM    731  C   NDC B   2     125.949  92.588  16.617  1.00  0.00           C
ATOM    732  O   NDC B   2     126.726  93.530  16.483  1.00  0.00           O
ATOM    733  N   NDC B   3     126.247  91.337  16.212  1.00  0.00           N
ATOM    734  CA  NDC B   3     125.639  90.001  16.559  1.00  0.00           C
ATOM    735  HA1 NDC B   3     126.411  89.215  16.417  1.00  0.00           H
ATOM    736  HA2 NDC B   3     125.417  89.988  17.648  1.00  0.00           H
ATOM    737  CA5 NDC B   3     127.416  91.224  15.308  1.00  0.00           C
ATOM    738  HA3 NDC B   3     127.246  90.521  14.465  1.00  0.00           H
ATOM    739  HA4 NDC B   3     127.654  92.223  14.884  1.00  0.00           H
ATOM    740  CB  NDC B   3     128.692  90.613  16.082  1.00  0.00           C
ATOM    741  HB1 NDC B   3     129.289  91.395  16.598  1.00  0.00           H
ATOM    742  HB2 NDC B   3     128.259  89.897  16.813  1.00  0.00           H
ATOM    743  CG  NDC B   3     129.601  89.853  15.118  1.00  0.00           C
ATOM    744  HG1 NDC B   3     128.915  89.317  14.428  1.00  0.00           H
ATOM    745  HG2 NDC B   3     130.278  90.562  14.595  1.00  0.00           H
ATOM    746  CD  NDC B   3     130.341  88.833  15.960  1.00  0.00           C
ATOM    747  HD1 NDC B   3     130.903  89.232  16.832  1.00  0.00           H
ATOM    748  HD2 NDC B   3     129.735  88.007  16.388  1.00  0.00           H
ATOM    749  CE  NDC B   3     131.400  88.225  15.032  1.00  0.00           C
ATOM    750  HE1 NDC B   3     130.981  87.654  14.176  1.00  0.00           H
ATOM    751  HE2 NDC B   3     131.938  89.076  14.563  1.00  0.00           H
ATOM    752  CZ  NDC B   3     132.383  87.207  15.774  1.00  0.00           C
ATOM    753  HZ1 NDC B   3     132.814  87.717  16.662  1.00  0.00           H
ATOM    754  HZ2 NDC B   3     131.820  86.327  16.152  1.00  0.00           H
ATOM    755  CH  NDC B   3     133.433  86.608  14.901  1.00  0.00           C
ATOM    756  HH1 NDC B   3     133.971  87.297  14.216  1.00  0.00           H
ATOM    757  HH2 NDC B   3     132.877  85.889  14.262  1.00  0.00           H
ATOM    758  CT  NDC B   3     134.425  85.898  15.814  1.00  0.00           C
ATOM    759  HT5 NDC B   3     135.018  86.574  16.467  1.00  0.00           H
ATOM    760  HT6 NDC B   3     133.930  85.103  16.411  1.00  0.00           H
ATOM    761  CI  NDC B   3     135.432  85.320  14.770  1.00  0.00           C
ATOM    762  HI1 NDC B   3     134.925  84.672  14.023  1.00  0.00           H
ATOM    763  HI2 NDC B   3     135.788  86.172  14.153  1.00  0.00           H
ATOM    764  CK  NDC B   3     136.608  84.527  15.373  1.00  0.00           C
ATOM    765  HK1 NDC B   3     136.126  83.595  15.738  1.00  0.00           H
ATOM    766  HK2 NDC B   3     137.158  85.044  16.188  1.00  0.00           H
ATOM    767  HK3 NDC B   3     137.356  84.234  14.606  1.00  0.00           H
ATOM    768  C   NDC B   3     124.358  89.738  15.756  1.00  0.00           C
ATOM    769  O   NDC B   3     123.661  90.686  15.402  1.00  0.00           O
ATOM    770  N   NDC B   4     124.023  88.481  15.333  1.00  0.00           N
ATOM    771  CA  NDC B   4     124.904  87.315  15.520  1.00  0.00           C
ATOM    772  HA1 NDC B   4     125.417  87.357  16.505  1.00  0.00           H
ATOM    773  HA2 NDC B   4     124.231  86.432  15.484  1.00  0.00           H
ATOM    774  CA5 NDC B   4     122.837  88.337  14.403  1.00  0.00           C
ATOM    775  HA3 NDC B   4     122.469  89.253  13.893  1.00  0.00           H
ATOM    776  HA4 NDC B   4     123.234  87.714  13.574  1.00  0.00           H
ATOM    777  CB  NDC B   4     121.654  87.655  15.050  1.00  0.00           C
ATOM    778  HB1 NDC B   4     122.022  86.968  15.841  1.00  0.00           H
ATOM    779  HB2 NDC B   4     121.085  88.450  15.577  1.00  0.00           H
ATOM    780  CG  NDC B   4     120.633  86.899  14.131  1.00  0.00           C
ATOM    781  HG1 NDC B   4     120.189  87.630  13.422  1.00  0.00           H
ATOM    782  HG2 NDC B   4     121.190  86.161  13.515  1.00  0.00           H
ATOM    783  CD  NDC B   4     119.591  86.123  14.982  1.00  0.00           C
ATOM    784  HD1 NDC B   4     120.124  85.352  15.579  1.00  0.00           H
ATOM    785  HD2 NDC B   4     119.131  86.866  15.669  1.00  0.00           H
ATOM    786  CE  NDC B   4     118.502  85.464  14.087  1.00  0.00           C
ATOM    787  HE1 NDC B   4     117.906  86.342  13.758  1.00  0.00           H
ATOM    788  HE2 NDC B   4     118.925  84.843  13.269  1.00  0.00           H
ATOM    789  CZ  NDC B   4     117.502  84.610  14.957  1.00  0.00           C
ATOM    790  HZ1 NDC B   4     118.099  83.791  15.413  1.00  0.00           H
ATOM    791  HZ2 NDC B   4     117.115  85.211  15.807  1.00  0.00           H
ATOM    792  CH  NDC B   4     116.303  84.039  14.268  1.00  0.00           C
ATOM    793  HH1 NDC B   4     115.829  84.882  13.721  1.00  0.00           H
ATOM    794  HH2 NDC B   4     116.635  83.421  13.407  1.00  0.00           H
ATOM    795  CT  NDC B   4     115.330  83.372  15.196  1.00  0.00           C
ATOM    796  HT5 NDC B   4     115.814  82.537  15.746  1.00  0.00           H
ATOM    797  HT6 NDC B   4     115.011  84.216  15.844  1.00  0.00           H
ATOM    798  CI  NDC B   4     114.111  82.727  14.463  1.00  0.00           C
ATOM    799  HI1 NDC B   4     113.603  83.449  13.788  1.00  0.00           H
ATOM    800  HI2 NDC B   4     114.552  81.954  13.799  1.00  0.00           H
ATOM    801  CK  NDC B   4     113.146  82.001  15.401  1.00  0.00           C
ATOM    802  HK1 NDC B   4     112.498  82.740  15.917  1.00  0.00           H
ATOM    803  HK2 NDC B   4     113.675  81.273  16.053  1.00  0.00           H
ATOM    804  HK3 NDC B   4     112.564  81.308  14.757  1.00  0.00           H
ATOM    805  C   NDC B   4     125.904  87.214  14.358  1.00  0.00           C
ATOM    806  O   NDC B   4     126.387  88.214  13.857  1.00  0.00           O
ATOM    807  N   NDC B   5     126.376  85.990  13.964  1.00  0.00           N
ATOM    808  CA  NDC B   5     125.770  84.670  14.330  1.00  0.00           C
ATOM    809  HA1 NDC B   5     126.490  83.827  14.255  1.00  0.00           H
ATOM    810  HA2 NDC B   5     125.545  84.539  15.410  1.00  0.00           H
ATOM    811  CA5 NDC B   5     127.650  85.864  13.214  1.00  0.00           C
ATOM    812  HA3 NDC B   5     127.323  85.200  12.386  1.00  0.00           H
ATOM    813  HA4 NDC B   5     128.011  86.775  12.691  1.00  0.00           H
ATOM    814  CB  NDC B   5     128.789  85.166  14.000  1.00  0.00           C
ATOM    815  HB1 NDC B   5     129.359  85.951  14.542  1.00  0.00           H
ATOM    816  HB2 NDC B   5     128.471  84.467  14.803  1.00  0.00           H
ATOM    817  CG  NDC B   5     129.702  84.487  12.924  1.00  0.00           C
ATOM    818  HG1 NDC B   5     129.124  83.812  12.257  1.00  0.00           H
ATOM    819  HG2 NDC B   5     130.228  85.178  12.231  1.00  0.00           H
ATOM    820  CD  NDC B   5     130.754  83.615  13.529  1.00  0.00           C
ATOM    821  HD1 NDC B   5     131.188  84.244  14.336  1.00  0.00           H
ATOM    822  HD2 NDC B   5     130.198  82.841  14.101  1.00  0.00           H
ATOM    823  CE  NDC B   5     131.797  83.068  12.568  1.00  0.00           C
ATOM    824  HE1 NDC B   5     131.342  82.445  11.769  1.00  0.00           H
ATOM    825  HE2 NDC B   5     132.300  83.883  12.004  1.00  0.00           H
ATOM    826  CZ  NDC B   5     132.872  82.365  13.405  1.00  0.00           C
ATOM    827  HZ1 NDC B   5     133.177  83.180  14.095  1.00  0.00           H
ATOM    828  HZ2 NDC B   5     132.572  81.432  13.929  1.00  0.00           H
ATOM    829  CH  NDC B   5     134.116  82.041  12.617  1.00  0.00           C
ATOM    830  HH1 NDC B   5     134.561  82.940  12.139  1.00  0.00           H
ATOM    831  HH2 NDC B   5     133.778  81.283  11.879  1.00  0.00           H
ATOM    832  CT  NDC B   5     135.200  81.354  13.417  1.00  0.00           C
ATOM    833  HT5 NDC B   5     135.463  82.025  14.263  1.00  0.00           H
ATOM    834  HT6 NDC B   5     134.862  80.342  13.726  1.00  0.00           H
ATOM    835  CI  NDC B   5     136.436  81.155  12.528  1.00  0.00           C
ATOM    836  HI1 NDC B   5     136.119  80.422  11.755  1.00  0.00           H
ATOM    837  HI2 NDC B   5     136.687  82.121  12.040  1.00  0.00           H
ATOM    838  CK  NDC B   5     137.674  80.545  13.290  1.00  0.00           C
ATOM    839  HK1 NDC B   5     137.324  79.806  14.042  1.00  0.00           H
ATOM    840  HK2 NDC B   5     138.252  81.401  13.699  1.00  0.00           H
ATOM    841  HK3 NDC B   5     138.332  80.012  12.571  1.00  0.00           H
ATOM    842  C   NDC B   5     124.543  84.334  13.406  1.00  0.00           C
ATOM    843  O   NDC B   5     123.817  85.220  13.100  1.00  0.00           O
ATOM    844  N   NDC B   6     124.064  83.110  13.222  1.00  0.00           N
ATOM    845  CA  NDC B   6     124.899  81.945  13.428  1.00  0.00           C
ATOM    846  HA1 NDC B   6     125.415  81.971  14.412  1.00  0.00           H
ATOM    847  HA2 NDC B   6     124.237  81.060  13.309  1.00  0.00           H
ATOM    848  CA5 NDC B   6     122.868  82.948  12.439  1.00  0.00           C
ATOM    849  HA3 NDC B   6     122.607  83.765  11.733  1.00  0.00           H
ATOM    850  HA4 NDC B   6     123.212  82.232  11.663  1.00  0.00           H
ATOM    851  CB  NDC B   6     121.657  82.511  13.321  1.00  0.00           C
ATOM    852  HB1 NDC B   6     122.152  81.846  14.061  1.00  0.00           H
ATOM    853  HB2 NDC B   6     121.215  83.273  13.998  1.00  0.00           H
ATOM    854  CG  NDC B   6     120.583  81.795  12.557  1.00  0.00           C
ATOM    855  HG1 NDC B   6     120.241  82.536  11.804  1.00  0.00           H
ATOM    856  HG2 NDC B   6     121.082  81.036  11.917  1.00  0.00           H
ATOM    857  CD  NDC B   6     119.337  81.369  13.248  1.00  0.00           C
ATOM    858  HD1 NDC B   6     119.680  80.575  13.945  1.00  0.00           H
ATOM    859  HD2 NDC B   6     118.958  82.150  13.942  1.00  0.00           H
ATOM    860  CE  NDC B   6     118.192  80.899  12.412  1.00  0.00           C
ATOM    861  HE1 NDC B   6     117.748  81.819  11.974  1.00  0.00           H
ATOM    862  HE2 NDC B   6     118.487  80.105  11.694  1.00  0.00           H
ATOM    863  CZ  NDC B   6     117.065  80.166  13.215  1.00  0.00           C
ATOM    864  HZ1 NDC B   6     117.447  79.259  13.730  1.00  0.00           H
ATOM    865  HZ2 NDC B   6     116.714  80.946  13.925  1.00  0.00           H
ATOM    866  CH  NDC B   6     115.918  79.854  12.298  1.00  0.00           C
ATOM    867  HH1 NDC B   6     115.611  80.712  11.663  1.00  0.00           H
ATOM    868  HH2 NDC B   6     116.193  79.011  11.629  1.00  0.00           H
ATOM    869  CT  NDC B   6     114.621  79.189  12.871  1.00  0.00           C
ATOM    870  HT5 NDC B   6     114.876  78.244  13.397  1.00  0.00           H
ATOM    871  HT6 NDC B   6     114.218  79.803  13.704  1.00  0.00           H
ATOM    872  CI  NDC B   6     113.614  78.763  11.820  1.00  0.00           C
ATOM    873  HI1 NDC B   6     113.387  79.510  11.029  1.00  0.00           H
ATOM    874  HI2 NDC B   6     113.923  77.821  11.320  1.00  0.00           H
ATOM    875  CK  NDC B   6     112.321  78.223  12.532  1.00  0.00           C
ATOM    876  HK1 NDC B   6     112.480  77.311  13.147  1.00  0.00           H
ATOM    877  HK2 NDC B   6     111.508  78.059  11.793  1.00  0.00           H
ATOM    878  HK3 NDC B   6     111.831  78.978  13.184  1.00  0.00           H
ATOM    879  C   NDC B   6     125.989  81.735  12.385  1.00  0.00           C
ATOM    880  O   NDC B   6     126.540  82.697  11.829  1.00  0.00           O
ATOM    881  N   NDC B   7     126.384  80.462  12.038  1.00  0.00           N
ATOM    882  CA  NDC B   7     125.647  79.230  12.284  1.00  0.00           C
ATOM    883  HA1 NDC B   7     126.397  78.410  12.279  1.00  0.00           H
ATOM    884  HA2 NDC B   7     125.247  79.128  13.315  1.00  0.00           H
ATOM    885  CA5 NDC B   7     127.616  80.257  11.288  1.00  0.00           C
ATOM    886  HA3 NDC B   7     127.445  79.532  10.464  1.00  0.00           H
ATOM    887  HA4 NDC B   7     128.040  81.175  10.827  1.00  0.00           H
ATOM    888  CB  NDC B   7     128.804  79.647  12.091  1.00  0.00           C
ATOM    889  HB1 NDC B   7     129.207  80.477  12.710  1.00  0.00           H
ATOM    890  HB2 NDC B   7     128.589  78.801  12.778  1.00  0.00           H
ATOM    891  CG  NDC B   7     129.983  79.258  11.203  1.00  0.00           C
ATOM    892  HG1 NDC B   7     129.600  78.401  10.609  1.00  0.00           H
ATOM    893  HG2 NDC B   7     130.313  80.159  10.643  1.00  0.00           H
ATOM    894  CD  NDC B   7     131.267  78.909  11.967  1.00  0.00           C
ATOM    895  HD1 NDC B   7     131.569  79.779  12.587  1.00  0.00           H
ATOM    896  HD2 NDC B   7     131.060  78.285  12.863  1.00  0.00           H
ATOM    897  CE  NDC B   7     132.400  78.272  11.187  1.00  0.00           C
ATOM    898  HE1 NDC B   7     132.080  77.311  10.732  1.00  0.00           H
ATOM    899  HE2 NDC B   7     132.697  79.009  10.410  1.00  0.00           H
ATOM    900  CZ  NDC B   7     133.564  77.839  12.078  1.00  0.00           C
ATOM    901  HZ1 NDC B   7     133.767  78.541  12.915  1.00  0.00           H
ATOM    902  HZ2 NDC B   7     133.260  77.010  12.752  1.00  0.00           H
ATOM    903  CH  NDC B   7     134.837  77.454  11.342  1.00  0.00           C
ATOM    904  HH1 NDC B   7     134.956  78.294  10.624  1.00  0.00           H
ATOM    905  HH2 NDC B   7     134.716  76.571  10.679  1.00  0.00           H
ATOM    906  CT  NDC B   7     136.057  77.320  12.240  1.00  0.00           C
ATOM    907  HT5 NDC B   7     136.170  78.351  12.639  1.00  0.00           H
ATOM    908  HT6 NDC B   7     135.900  76.549  13.024  1.00  0.00           H
ATOM    909  CI  NDC B   7     137.379  76.968  11.471  1.00  0.00           C
ATOM    910  HI1 NDC B   7     137.417  77.716  10.650  1.00  0.00           H
ATOM    911  HI2 NDC B   7     138.252  77.318  12.062  1.00  0.00           H
ATOM    912  CK  NDC B   7     137.464  75.484  11.005  1.00  0.00           C
ATOM    913  HK1 NDC B   7     137.276  75.436   9.911  1.00  0.00           H
ATOM    914  HK2 NDC B   7     136.716  74.897  11.577  1.00  0.00           H
ATOM    915  HK3 NDC B   7     138.527  75.208  11.178  1.00  0.00           H
ATOM    916  C   NDC B   7     124.539  79.020  11.281  1.00  0.00           C
ATOM    917  O   NDC B   7     123.841  80.030  10.972  1.00  0.00           O
ATOM    918  N   NDC B   8     124.139  77.797  10.928  1.00  0.00           N
ATOM    919  CA  NDC B   8     124.840  76.603  11.271  1.00  0.00           C
ATOM    920  HA1 NDC B   8     125.353  76.688  12.253  1.00  0.00           H
ATOM    921  HA2 NDC B   8     124.132  75.749  11.328  1.00  0.00           H
ATOM    922  CA5 NDC B   8     122.887  77.637  10.176  1.00  0.00           C
ATOM    923  HA3 NDC B   8     122.478  78.604   9.813  1.00  0.00           H
ATOM    924  HA4 NDC B   8     123.011  77.027   9.256  1.00  0.00           H
ATOM    925  CB  NDC B   8     121.742  76.980  10.977  1.00  0.00           C
ATOM    926  HB1 NDC B   8     122.093  76.029  11.430  1.00  0.00           H
ATOM    927  HB2 NDC B   8     121.495  77.681  11.803  1.00  0.00           H
ATOM    928  CG  NDC B   8     120.416  76.837  10.177  1.00  0.00           C
ATOM    929  HG1 NDC B   8     120.147  77.846   9.799  1.00  0.00           H
ATOM    930  HG2 NDC B   8     120.654  76.209   9.292  1.00  0.00           H
ATOM    931  CD  NDC B   8     119.340  76.221  11.072  1.00  0.00           C
ATOM    932  HD1 NDC B   8     119.737  75.497  11.815  1.00  0.00           H
ATOM    933  HD2 NDC B   8     119.000  77.113  11.641  1.00  0.00           H
ATOM    934  CE  NDC B   8     118.180  75.559  10.286  1.00  0.00           C
ATOM    935  HE1 NDC B   8     117.903  76.182   9.408  1.00  0.00           H
ATOM    936  HE2 NDC B   8     118.436  74.613   9.764  1.00  0.00           H
ATOM    937  CZ  NDC B   8     116.813  75.517  11.056  1.00  0.00           C
ATOM    938  HZ1 NDC B   8     116.968  75.042  12.048  1.00  0.00           H
ATOM    939  HZ2 NDC B   8     116.432  76.527  11.320  1.00  0.00           H
ATOM    940  CH  NDC B   8     115.632  74.764  10.318  1.00  0.00           C
ATOM    941  HH1 NDC B   8     115.210  75.254   9.415  1.00  0.00           H
ATOM    942  HH2 NDC B   8     116.174  73.854   9.981  1.00  0.00           H
ATOM    943  CT  NDC B   8     114.491  74.350  11.137  1.00  0.00           C
ATOM    944  HT5 NDC B   8     114.831  73.786  12.032  1.00  0.00           H
ATOM    945  HT6 NDC B   8     114.003  75.271  11.520  1.00  0.00           H
ATOM    946  CI  NDC B   8     113.426  73.575  10.212  1.00  0.00           C
ATOM    947  HI1 NDC B   8     113.544  74.154   9.271  1.00  0.00           H
ATOM    948  HI2 NDC B   8     113.630  72.538   9.869  1.00  0.00           H
ATOM    949  CK  NDC B   8     111.891  73.680  10.645  1.00  0.00           C
ATOM    950  HK1 NDC B   8     111.667  74.720  10.962  1.00  0.00           H
ATOM    951  HK2 NDC B   8     111.803  72.919  11.450  1.00  0.00           H
ATOM    952  HK3 NDC B   8     111.366  73.416   9.702  1.00  0.00           H
ATOM    953  C   NDC B   8     125.890  76.221  10.198  1.00  0.00           C
ATOM    954  O   NDC B   8     126.686  77.132   9.879  1.00  0.00           O
ATOM    955  N   NDC B   9     126.122  74.908   9.854  1.00  0.00           N
ATOM    956  CA  NDC B   9     125.289  73.717  10.155  1.00  0.00           C
ATOM    957  HA1 NDC B   9     125.939  72.828  10.007  1.00  0.00           H
ATOM    958  HA2 NDC B   9     125.016  73.870  11.221  1.00  0.00           H
ATOM    959  CA5 NDC B   9     127.275  74.658   8.993  1.00  0.00           C
ATOM    960  HA3 NDC B   9     127.134  73.738   8.387  1.00  0.00           H
ATOM    961  HA4 NDC B   9     127.537  75.495   8.311  1.00  0.00           H
ATOM    962  CB  NDC B   9     128.481  74.271   9.894  1.00  0.00           C
ATOM    963  HB1 NDC B   9     128.776  75.234  10.364  1.00  0.00           H
ATOM    964  HB2 NDC B   9     128.070  73.549  10.631  1.00  0.00           H
ATOM    965  CG  NDC B   9     129.602  73.640   9.179  1.00  0.00           C
ATOM    966  HG1 NDC B   9     129.338  72.667   8.713  1.00  0.00           H
ATOM    967  HG2 NDC B   9     129.916  74.319   8.358  1.00  0.00           H
ATOM    968  CD  NDC B   9     130.878  73.347  10.097  1.00  0.00           C
ATOM    969  HD1 NDC B   9     131.063  74.213  10.769  1.00  0.00           H
ATOM    970  HD2 NDC B   9     130.563  72.454  10.678  1.00  0.00           H
ATOM    971  CE  NDC B   9     132.138  73.151   9.256  1.00  0.00           C
ATOM    972  HE1 NDC B   9     131.909  72.484   8.398  1.00  0.00           H
ATOM    973  HE2 NDC B   9     132.436  74.068   8.704  1.00  0.00           H
ATOM    974  CZ  NDC B   9     133.412  72.685   9.998  1.00  0.00           C
ATOM    975  HZ1 NDC B   9     133.642  73.570  10.628  1.00  0.00           H
ATOM    976  HZ2 NDC B   9     133.100  71.883  10.701  1.00  0.00           H
ATOM    977  CH  NDC B   9     134.611  72.367   9.209  1.00  0.00           C
ATOM    978  HH1 NDC B   9     135.044  73.215   8.638  1.00  0.00           H
ATOM    979  HH2 NDC B   9     134.376  71.560   8.482  1.00  0.00           H
ATOM    980  CT  NDC B   9     135.816  71.975  10.081  1.00  0.00           C
ATOM    981  HT5 NDC B   9     136.143  72.870  10.653  1.00  0.00           H
ATOM    982  HT6 NDC B   9     135.531  71.223  10.847  1.00  0.00           H
ATOM    983  CI  NDC B   9     136.955  71.445   9.270  1.00  0.00           C
ATOM    984  HI1 NDC B   9     136.574  70.724   8.515  1.00  0.00           H
ATOM    985  HI2 NDC B   9     137.425  72.303   8.745  1.00  0.00           H
ATOM    986  CK  NDC B   9     138.040  70.729  10.025  1.00  0.00           C
ATOM    987  HK1 NDC B   9     138.872  70.419   9.358  1.00  0.00           H
ATOM    988  HK2 NDC B   9     137.742  69.766  10.492  1.00  0.00           H
ATOM    989  HK3 NDC B   9     138.491  71.356  10.824  1.00  0.00           H
ATOM    990  C   NDC B   9     124.022  73.599   9.308  1.00  0.00           C
ATOM    991  O   NDC B   9     123.482  74.594   8.844  1.00  0.00           O
ATOM    992  N   NDC B  10     123.480  72.323   9.107  1.00  0.00           N
ATOM    993  CA  NDC B  10     124.104  71.037   9.244  1.00  0.00           C
ATOM    994  HA1 NDC B  10     124.426  71.026  10.307  1.00  0.00           H
ATOM    995  HA2 NDC B  10     123.386  70.191   9.185  1.00  0.00           H
ATOM    996  CA5 NDC B  10     122.246  72.252   8.364  1.00  0.00           C
ATOM    997  HA3 NDC B  10     121.861  73.202   7.935  1.00  0.00           H
ATOM    998  HA4 NDC B  10     122.446  71.550   7.526  1.00  0.00           H
ATOM    999  CB  NDC B  10     121.050  71.603   9.120  1.00  0.00           C
ATOM   1000  HB1 NDC B  10     121.341  70.596   9.489  1.00  0.00           H
ATOM   1001  HB2 NDC B  10     120.854  72.074  10.107  1.00  0.00           H
ATOM   1002  CG  NDC B  10     119.832  71.297   8.210  1.00  0.00           C
ATOM   1003  HG1 NDC B  10     119.694  72.295   7.742  1.00  0.00           H
ATOM   1004  HG2 NDC B  10     120.172  70.519   7.493  1.00  0.00           H
ATOM   1005  CD  NDC B  10     118.608  70.895   9.000  1.00  0.00           C
ATOM   1006  HD1 NDC B  10     118.893  70.179   9.800  1.00  0.00           H
ATOM   1007  HD2 NDC B  10     118.319  71.795   9.584  1.00  0.00           H
ATOM   1008  CE  NDC B  10     117.468  70.370   8.101  1.00  0.00           C
ATOM   1009  HE1 NDC B  10     117.108  71.234   7.503  1.00  0.00           H
ATOM   1010  HE2 NDC B  10     117.772  69.637   7.323  1.00  0.00           H
ATOM   1011  CZ  NDC B  10     116.269  70.014   8.934  1.00  0.00           C
ATOM   1012  HZ1 NDC B  10     116.464  69.031   9.414  1.00  0.00           H
ATOM   1013  HZ2 NDC B  10     116.015  70.706   9.765  1.00  0.00           H
ATOM   1014  CH  NDC B  10     114.929  69.884   8.153  1.00  0.00           C
ATOM   1015  HH1 NDC B  10     114.676  70.861   7.688  1.00  0.00           H
ATOM   1016  HH2 NDC B  10     115.226  69.177   7.350  1.00  0.00           H
ATOM   1017  CT  NDC B  10     113.833  69.390   9.077  1.00  0.00           C
ATOM   1018  HT5 NDC B  10     114.248  68.563   9.691  1.00  0.00           H
ATOM   1019  HT6 NDC B  10     113.536  70.264   9.694  1.00  0.00           H
ATOM   1020  CI  NDC B  10     112.575  68.852   8.388  1.00  0.00           C
ATOM   1021  HI1 NDC B  10     112.165  69.653   7.737  1.00  0.00           H
ATOM   1022  HI2 NDC B  10     112.696  67.968   7.725  1.00  0.00           H
ATOM   1023  CK  NDC B  10     111.523  68.397   9.416  1.00  0.00           C
ATOM   1024  HK1 NDC B  10     111.185  69.338   9.901  1.00  0.00           H
ATOM   1025  HK2 NDC B  10     111.955  67.700  10.165  1.00  0.00           H
ATOM   1026  HK3 NDC B  10     110.661  67.837   8.996  1.00  0.00           H
ATOM   1027  C   NDC B  10     125.258  70.709   8.306  1.00  0.00           C
ATOM   1028  O   NDC B  10     125.891  71.632   7.824  1.00  0.00           O
ATOM   1029  N   NDC B  11     125.598  69.460   7.896  1.00  0.00           N
ATOM   1030  CA  NDC B  11     124.848  68.222   8.117  1.00  0.00           C
ATOM   1031  HA1 NDC B  11     125.596  67.401   8.102  1.00  0.00           H
ATOM   1032  HA2 NDC B  11     124.458  68.281   9.156  1.00  0.00           H
ATOM   1033  CA5 NDC B  11     126.823  69.323   7.081  1.00  0.00           C
ATOM   1034  HA3 NDC B  11     126.702  68.564   6.279  1.00  0.00           H
ATOM   1035  HA4 NDC B  11     127.030  70.191   6.419  1.00  0.00           H
ATOM   1036  CB  NDC B  11     128.011  69.206   8.138  1.00  0.00           C
ATOM   1037  HB1 NDC B  11     128.058  70.118   8.770  1.00  0.00           H
ATOM   1038  HB2 NDC B  11     128.003  68.281   8.755  1.00  0.00           H
ATOM   1039  CG  NDC B  11     129.377  69.138   7.369  1.00  0.00           C
ATOM   1040  HG1 NDC B  11     129.346  68.327   6.611  1.00  0.00           H
ATOM   1041  HG2 NDC B  11     129.691  70.083   6.875  1.00  0.00           H
ATOM   1042  CD  NDC B  11     130.494  68.866   8.401  1.00  0.00           C
ATOM   1043  HD1 NDC B  11     130.627  69.553   9.264  1.00  0.00           H
ATOM   1044  HD2 NDC B  11     130.276  67.840   8.768  1.00  0.00           H
ATOM   1045  CE  NDC B  11     131.872  68.860   7.621  1.00  0.00           C
ATOM   1046  HE1 NDC B  11     131.903  68.181   6.742  1.00  0.00           H
ATOM   1047  HE2 NDC B  11     132.132  69.861   7.215  1.00  0.00           H
ATOM   1048  CZ  NDC B  11     133.098  68.528   8.456  1.00  0.00           C
ATOM   1049  HZ1 NDC B  11     133.079  69.323   9.232  1.00  0.00           H
ATOM   1050  HZ2 NDC B  11     132.835  67.583   8.977  1.00  0.00           H
ATOM   1051  CH  NDC B  11     134.370  68.365   7.704  1.00  0.00           C
ATOM   1052  HH1 NDC B  11     134.613  69.353   7.259  1.00  0.00           H
ATOM   1053  HH2 NDC B  11     134.305  67.634   6.869  1.00  0.00           H
ATOM   1054  CT  NDC B  11     135.610  67.860   8.585  1.00  0.00           C
ATOM   1055  HT5 NDC B  11     135.662  68.541   9.461  1.00  0.00           H
ATOM   1056  HT6 NDC B  11     135.214  66.914   9.013  1.00  0.00           H
ATOM   1057  CI  NDC B  11     136.739  67.504   7.733  1.00  0.00           C
ATOM   1058  HI1 NDC B  11     136.469  66.618   7.120  1.00  0.00           H
ATOM   1059  HI2 NDC B  11     137.028  68.263   6.975  1.00  0.00           H
ATOM   1060  CK  NDC B  11     137.995  67.155   8.595  1.00  0.00           C
ATOM   1061  HK1 NDC B  11     138.932  66.879   8.065  1.00  0.00           H
ATOM   1062  HK2 NDC B  11     137.803  66.373   9.360  1.00  0.00           H
ATOM   1063  HK3 NDC B  11     138.232  68.077   9.169  1.00  0.00           H
ATOM   1064  C   NDC B  11     123.730  68.086   7.085  1.00  0.00           C
ATOM   1065  O   NDC B  11     123.075  69.138   6.902  1.00  0.00           O
ATOM   1066  N   NTE B  12     123.214  66.818   6.722  1.00  0.00           N
ATOM   1067  CA  NTE B  12     123.676  65.591   7.295  1.00  0.00           C
ATOM   1068  HA1 NTE B  12     122.897  64.800   7.261  1.00  0.00           H
ATOM   1069  HA2 NTE B  12     123.974  65.682   8.361  1.00  0.00           H
ATOM   1070  CA5 NTE B  12     122.004  66.801   6.057  1.00  0.00           C
ATOM   1071  HA3 NTE B  12     121.888  67.675   5.381  1.00  0.00           H
ATOM   1072  HA4 NTE B  12     122.143  65.975   5.328  1.00  0.00           H
ATOM   1073  CB  NTE B  12     120.690  66.450   6.874  1.00  0.00           C
ATOM   1074  HB1 NTE B  12     120.555  67.270   7.612  1.00  0.00           H
ATOM   1075  HB2 NTE B  12     120.698  65.462   7.381  1.00  0.00           H
ATOM   1076  OG  NTE B  12     119.486  66.473   6.066  1.00  0.00           O
ATOM   1077  CD  NTE B  12     118.408  66.004   6.708  1.00  0.00           C
ATOM   1078  HD1 NTE B  12     118.412  66.537   7.682  1.00  0.00           H
ATOM   1079  HD2 NTE B  12     118.499  64.908   6.867  1.00  0.00           H
ATOM   1080  CE  NTE B  12     117.042  66.255   5.979  1.00  0.00           C
ATOM   1081  HE1 NTE B  12     116.970  65.837   4.952  1.00  0.00           H
ATOM   1082  HE2 NTE B  12     116.850  67.350   5.979  1.00  0.00           H
ATOM   1083  OZ  NTE B  12     115.873  65.651   6.579  1.00  0.00           O
ATOM   1084  CH  NTE B  12     114.648  65.735   5.822  1.00  0.00           C
ATOM   1085  HH1 NTE B  12     114.907  65.649   4.745  1.00  0.00           H
ATOM   1086  HH2 NTE B  12     114.117  66.673   6.089  1.00  0.00           H
ATOM   1087  CT  NTE B  12     113.760  64.578   5.998  1.00  0.00           C
ATOM   1088  HT5 NTE B  12     112.926  64.388   5.289  1.00  0.00           H
ATOM   1089  HT6 NTE B  12     114.427  63.696   5.890  1.00  0.00           H
ATOM   1090  OI  NTE B  12     113.234  64.397   7.353  1.00  0.00           O
ATOM   1091  CK  NTE B  12     111.978  65.024   7.386  1.00  0.00           C
ATOM   1092  HK1 NTE B  12     111.432  64.773   8.320  1.00  0.00           H
ATOM   1093  HK2 NTE B  12     112.154  66.114   7.262  1.00  0.00           H
ATOM   1094  HK3 NTE B  12     111.226  64.945   6.572  1.00  0.00           H
ATOM   1095  C   NTE B  12     124.864  65.195   6.450  1.00  0.00           C
ATOM   1096  O   NTE B  12     125.664  66.078   6.037  1.00  0.00           O
ATOM   1097  N   NTE B  13     125.141  63.867   6.244  1.00  0.00           N
ATOM   1098  CA  NTE B  13     124.236  62.789   6.522  1.00  0.00           C
ATOM   1099  HA1 NTE B  13     124.798  61.831   6.541  1.00  0.00           H
ATOM   1100  HA2 NTE B  13     123.756  62.922   7.515  1.00  0.00           H
ATOM   1101  CA5 NTE B  13     126.343  63.543   5.574  1.00  0.00           C
ATOM   1102  HA3 NTE B  13     126.187  62.699   4.869  1.00  0.00           H
ATOM   1103  HA4 NTE B  13     126.622  64.359   4.874  1.00  0.00           H
ATOM   1104  CB  NTE B  13     127.502  63.065   6.499  1.00  0.00           C
ATOM   1105  HB1 NTE B  13     127.020  62.301   7.146  1.00  0.00           H
ATOM   1106  HB2 NTE B  13     128.322  62.734   5.826  1.00  0.00           H
ATOM   1107  OG  NTE B  13     127.862  64.167   7.274  1.00  0.00           O
ATOM   1108  CD  NTE B  13     128.815  63.934   8.300  1.00  0.00           C
ATOM   1109  HD1 NTE B  13     128.469  63.073   8.911  1.00  0.00           H
ATOM   1110  HD2 NTE B  13     129.812  63.721   7.859  1.00  0.00           H
ATOM   1111  CE  NTE B  13     128.933  65.159   9.133  1.00  0.00           C
ATOM   1112  HE1 NTE B  13     128.152  65.069   9.918  1.00  0.00           H
ATOM   1113  HE2 NTE B  13     128.756  66.073   8.526  1.00  0.00           H
ATOM   1114  OZ  NTE B  13     130.204  65.241   9.760  1.00  0.00           O
ATOM   1115  CH  NTE B  13     130.341  64.433  10.979  1.00  0.00           C
ATOM   1116  HH1 NTE B  13     129.742  64.816  11.833  1.00  0.00           H
ATOM   1117  HH2 NTE B  13     130.093  63.384  10.709  1.00  0.00           H
ATOM   1118  CT  NTE B  13     131.811  64.185  11.420  1.00  0.00           C
ATOM   1119  HT5 NTE B  13     131.733  63.831  12.470  1.00  0.00           H
ATOM   1120  HT6 NTE B  13     132.479  65.058  11.581  1.00  0.00           H
ATOM   1121  OI  NTE B  13     132.453  63.168  10.564  1.00  0.00           O
ATOM   1122  CK  NTE B  13     133.767  63.055  10.999  1.00  0.00           C
ATOM   1123  HK1 NTE B  13     133.863  62.705  12.049  1.00  0.00           H
ATOM   1124  HK2 NTE B  13     134.396  63.970  10.981  1.00  0.00           H
ATOM   1125  HK3 NTE B  13     134.416  62.350  10.437  1.00  0.00           H
ATOM   1126  C   NTE B  13     123.104  62.677   5.457  1.00  0.00           C
ATOM   1127  O   NTE B  13     122.997  63.539   4.606  1.00  0.00           O
ATOM   1128  N   NTE B  14     122.002  61.894   5.755  1.00  0.00           N
ATOM   1129  CA  NTE B  14     122.039  60.882   6.745  1.00  0.00           C
ATOM   1130  HA1 NTE B  14     121.031  60.746   7.193  1.00  0.00           H
ATOM   1131  HA2 NTE B  14     122.560  61.191   7.676  1.00  0.00           H
ATOM   1132  CA5 NTE B  14     120.833  61.868   4.916  1.00  0.00           C
ATOM   1133  HA3 NTE B  14     121.141  61.916   3.849  1.00  0.00           H
ATOM   1134  HA4 NTE B  14     120.446  60.845   5.108  1.00  0.00           H
ATOM   1135  CB  NTE B  14     119.758  62.939   5.220  1.00  0.00           C
ATOM   1136  HB1 NTE B  14     120.114  63.928   4.860  1.00  0.00           H
ATOM   1137  HB2 NTE B  14     119.714  62.946   6.330  1.00  0.00           H
ATOM   1138  OG  NTE B  14     118.451  62.584   4.809  1.00  0.00           O
ATOM   1139  CD  NTE B  14     118.234  63.025   3.451  1.00  0.00           C
ATOM   1140  HD1 NTE B  14     119.029  62.598   2.803  1.00  0.00           H
ATOM   1141  HD2 NTE B  14     118.229  64.133   3.363  1.00  0.00           H
ATOM   1142  CE  NTE B  14     116.796  62.557   3.078  1.00  0.00           C
ATOM   1143  HE1 NTE B  14     116.542  63.114   2.151  1.00  0.00           H
ATOM   1144  HE2 NTE B  14     116.125  62.910   3.889  1.00  0.00           H
ATOM   1145  OZ  NTE B  14     116.663  61.192   2.874  1.00  0.00           O
ATOM   1146  CH  NTE B  14     115.375  60.606   2.940  1.00  0.00           C
ATOM   1147  HH1 NTE B  14     114.679  61.351   3.380  1.00  0.00           H
ATOM   1148  HH2 NTE B  14     115.383  59.640   3.489  1.00  0.00           H
ATOM   1149  CT  NTE B  14     115.001  60.350   1.449  1.00  0.00           C
ATOM   1150  HT5 NTE B  14     115.967  60.152   0.938  1.00  0.00           H
ATOM   1151  HT6 NTE B  14     114.355  59.449   1.374  1.00  0.00           H
ATOM   1152  OI  NTE B  14     114.359  61.539   0.922  1.00  0.00           O
ATOM   1153  CK  NTE B  14     113.844  61.267  -0.363  1.00  0.00           C
ATOM   1154  HK1 NTE B  14     112.859  60.760  -0.282  1.00  0.00           H
ATOM   1155  HK2 NTE B  14     113.793  62.301  -0.767  1.00  0.00           H
ATOM   1156  HK3 NTE B  14     114.528  60.731  -1.056  1.00  0.00           H
ATOM   1157  C   NTE B  14     122.525  59.533   6.247  1.00  0.00           C
ATOM   1158  O   NTE B  14     123.425  59.543   5.416  1.00  0.00           O
ATOM   1159  N   NTE B  15     122.051  58.407   6.952  1.00  0.00           N
ATOM   1160  CA  NTE B  15     120.932  58.353   7.856  1.00  0.00           C
ATOM   1161  HA1 NTE B  15     121.022  57.509   8.573  1.00  0.00           H
ATOM   1162  HA2 NTE B  15     120.922  59.240   8.525  1.00  0.00           H
ATOM   1163  CA5 NTE B  15     122.737  57.224   6.764  1.00  0.00           C
ATOM   1164  HA3 NTE B  15     122.126  56.342   7.052  1.00  0.00           H
ATOM   1165  HA4 NTE B  15     123.178  57.018   5.765  1.00  0.00           H
ATOM   1166  CB  NTE B  15     124.018  57.055   7.628  1.00  0.00           C
ATOM   1167  HB1 NTE B  15     124.520  58.046   7.644  1.00  0.00           H
ATOM   1168  HB2 NTE B  15     123.766  56.694   8.648  1.00  0.00           H
ATOM   1169  OG  NTE B  15     125.002  56.164   7.175  1.00  0.00           O
ATOM   1170  CD  NTE B  15     126.197  56.192   7.929  1.00  0.00           C
ATOM   1171  HD1 NTE B  15     126.843  57.096   7.896  1.00  0.00           H
ATOM   1172  HD2 NTE B  15     125.883  55.980   8.973  1.00  0.00           H
ATOM   1173  CE  NTE B  15     127.266  55.154   7.373  1.00  0.00           C
ATOM   1174  HE1 NTE B  15     126.770  54.162   7.315  1.00  0.00           H
ATOM   1175  HE2 NTE B  15     128.059  55.162   8.152  1.00  0.00           H
ATOM   1176  OZ  NTE B  15     127.746  55.443   6.069  1.00  0.00           O
ATOM   1177  CH  NTE B  15     128.967  54.758   5.935  1.00  0.00           C
ATOM   1178  HH1 NTE B  15     129.447  55.132   5.006  1.00  0.00           H
ATOM   1179  HH2 NTE B  15     129.611  55.169   6.742  1.00  0.00           H
ATOM   1180  CT  NTE B  15     128.978  53.182   5.983  1.00  0.00           C
ATOM   1181  HT5 NTE B  15     128.584  52.778   6.940  1.00  0.00           H
ATOM   1182  HT6 NTE B  15     130.024  52.811   5.936  1.00  0.00           H
ATOM   1183  OI  NTE B  15     128.330  52.763   4.769  1.00  0.00           O
ATOM   1184  CK  NTE B  15     127.582  51.601   5.086  1.00  0.00           C
ATOM   1185  HK1 NTE B  15     127.229  51.231   4.100  1.00  0.00           H
ATOM   1186  HK2 NTE B  15     126.740  51.838   5.771  1.00  0.00           H
ATOM   1187  HK3 NTE B  15     128.171  50.803   5.587  1.00  0.00           H
ATOM   1188  C   NTE B  15     119.655  58.201   7.064  1.00  0.00           C
ATOM   1189  O   NTE B  15     119.672  58.508   5.871  1.00  0.00           O
ATOM   1190  N   NTE B  16     118.503  58.225   7.807  1.00  0.00           N
ATOM   1191  CA  NTE B  16     118.352  57.928   9.279  1.00  0.00           C
ATOM   1192  HA1 NTE B  16     117.567  58.563   9.742  1.00  0.00           H
ATOM   1193  HA2 NTE B  16     119.269  58.248   9.820  1.00  0.00           H
ATOM   1194  CA5 NTE B  16     117.290  58.463   7.057  1.00  0.00           C
ATOM   1195  HA3 NTE B  16     116.377  58.547   7.684  1.00  0.00           H
ATOM   1196  HA4 NTE B  16     117.440  59.323   6.370  1.00  0.00           H
ATOM   1197  CB  NTE B  16     116.967  57.340   6.105  1.00  0.00           C
ATOM   1198  HB1 NTE B  16     116.842  56.391   6.669  1.00  0.00           H
ATOM   1199  HB2 NTE B  16     117.780  57.139   5.375  1.00  0.00           H
ATOM   1200  OG  NTE B  16     115.868  57.751   5.323  1.00  0.00           O
ATOM   1201  CD  NTE B  16     115.133  56.676   4.833  1.00  0.00           C
ATOM   1202  HD1 NTE B  16     114.459  56.175   5.562  1.00  0.00           H
ATOM   1203  HD2 NTE B  16     115.819  55.834   4.600  1.00  0.00           H
ATOM   1204  CE  NTE B  16     114.510  56.997   3.502  1.00  0.00           C
ATOM   1205  HE1 NTE B  16     114.362  56.025   2.985  1.00  0.00           H
ATOM   1206  HE2 NTE B  16     115.222  57.566   2.866  1.00  0.00           H
ATOM   1207  OZ  NTE B  16     113.326  57.790   3.571  1.00  0.00           O
ATOM   1208  CH  NTE B  16     112.488  57.557   2.417  1.00  0.00           C
ATOM   1209  HH1 NTE B  16     112.206  56.483   2.366  1.00  0.00           H
ATOM   1210  HH2 NTE B  16     112.883  57.987   1.472  1.00  0.00           H
ATOM   1211  CT  NTE B  16     111.070  58.323   2.570  1.00  0.00           C
ATOM   1212  HT5 NTE B  16     110.301  57.720   2.041  1.00  0.00           H
ATOM   1213  HT6 NTE B  16     110.803  58.478   3.638  1.00  0.00           H
ATOM   1214  OI  NTE B  16     111.093  59.552   1.881  1.00  0.00           O
ATOM   1215  CK  NTE B  16     109.952  60.370   2.109  1.00  0.00           C
ATOM   1216  HK1 NTE B  16     110.291  61.383   2.412  1.00  0.00           H
ATOM   1217  HK2 NTE B  16     109.337  60.515   1.195  1.00  0.00           H
ATOM   1218  HK3 NTE B  16     109.198  59.922   2.791  1.00  0.00           H
ATOM   1219  C   NTE B  16     118.153  56.412   9.484  1.00  0.00           C
ATOM   1220  O   NTE B  16     119.209  55.802   9.533  1.00  0.00           O
ATOM   1221  N   NTE B  17     117.060  56.034  10.192  1.00  0.00           N
ATOM   1222  CA  NTE B  17     115.728  56.727  10.238  1.00  0.00           C
ATOM   1223  HA1 NTE B  17     115.447  56.686  11.312  1.00  0.00           H
ATOM   1224  HA2 NTE B  17     115.757  57.767   9.849  1.00  0.00           H
ATOM   1225  CA5 NTE B  17     117.072  54.710  10.798  1.00  0.00           C
ATOM   1226  HA3 NTE B  17     116.172  54.138  10.489  1.00  0.00           H
ATOM   1227  HA4 NTE B  17     117.856  54.034  10.395  1.00  0.00           H
ATOM   1228  CB  NTE B  17     117.201  54.583  12.273  1.00  0.00           C
ATOM   1229  HB1 NTE B  17     118.270  54.737  12.533  1.00  0.00           H
ATOM   1230  HB2 NTE B  17     116.653  55.413  12.767  1.00  0.00           H
ATOM   1231  OG  NTE B  17     116.757  53.282  12.628  1.00  0.00           O
ATOM   1232  CD  NTE B  17     116.139  53.265  13.869  1.00  0.00           C
ATOM   1233  HD1 NTE B  17     116.864  53.630  14.628  1.00  0.00           H
ATOM   1234  HD2 NTE B  17     115.163  53.784  13.980  1.00  0.00           H
ATOM   1235  CE  NTE B  17     115.770  51.891  14.157  1.00  0.00           C
ATOM   1236  HE1 NTE B  17     115.238  51.428  13.299  1.00  0.00           H
ATOM   1237  HE2 NTE B  17     115.081  51.982  15.024  1.00  0.00           H
ATOM   1238  OZ  NTE B  17     116.899  51.069  14.554  1.00  0.00           O
ATOM   1239  CH  NTE B  17     116.603  49.696  14.534  1.00  0.00           C
ATOM   1240  HH1 NTE B  17     115.561  49.561  14.895  1.00  0.00           H
ATOM   1241  HH2 NTE B  17     116.707  49.257  13.519  1.00  0.00           H
ATOM   1242  CT  NTE B  17     117.462  48.762  15.395  1.00  0.00           C
ATOM   1243  HT5 NTE B  17     117.304  48.949  16.478  1.00  0.00           H
ATOM   1244  HT6 NTE B  17     118.528  48.853  15.095  1.00  0.00           H
ATOM   1245  OI  NTE B  17     117.131  47.422  15.175  1.00  0.00           O
ATOM   1246  CK  NTE B  17     117.824  46.510  15.997  1.00  0.00           C
ATOM   1247  HK1 NTE B  17     118.762  46.365  15.419  1.00  0.00           H
ATOM   1248  HK2 NTE B  17     117.250  45.562  15.920  1.00  0.00           H
ATOM   1249  HK3 NTE B  17     118.019  46.849  17.037  1.00  0.00           H
ATOM   1250  C   NTE B  17     114.715  55.964   9.460  1.00  0.00           C
ATOM   1251  O   NTE B  17     115.021  55.561   8.357  1.00  0.00           O
ATOM   1252  N   NTE B  18     113.399  56.085   9.779  1.00  0.00           N
ATOM   1253  CA  NTE B  18     112.839  56.834  10.850  1.00  0.00           C
ATOM   1254  HA1 NTE B  18     111.954  57.368  10.442  1.00  0.00           H
ATOM   1255  HA2 NTE B  18     113.497  57.650  11.217  1.00  0.00           H
ATOM   1256  CA5 NTE B  18     112.388  55.541   8.839  1.00  0.00           C
ATOM   1257  HA3 NTE B  18     112.843  54.639   8.375  1.00  0.00           H
ATOM   1258  HA4 NTE B  18     111.487  55.195   9.390  1.00  0.00           H
ATOM   1259  CB  NTE B  18     111.872  56.579   7.836  1.00  0.00           C
ATOM   1260  HB1 NTE B  18     112.665  56.972   7.165  1.00  0.00           H
ATOM   1261  HB2 NTE B  18     111.546  57.497   8.371  1.00  0.00           H
ATOM   1262  OG  NTE B  18     110.806  56.053   7.144  1.00  0.00           O
ATOM   1263  CD  NTE B  18     110.154  57.042   6.314  1.00  0.00           C
ATOM   1264  HD1 NTE B  18     110.921  57.394   5.591  1.00  0.00           H
ATOM   1265  HD2 NTE B  18     109.797  57.787   7.057  1.00  0.00           H
ATOM   1266  CE  NTE B  18     109.101  56.475   5.423  1.00  0.00           C
ATOM   1267  HE1 NTE B  18     108.465  55.842   6.077  1.00  0.00           H
ATOM   1268  HE2 NTE B  18     109.477  55.768   4.653  1.00  0.00           H
ATOM   1269  OZ  NTE B  18     108.344  57.501   4.810  1.00  0.00           O
ATOM   1270  CH  NTE B  18     107.694  57.014   3.599  1.00  0.00           C
ATOM   1271  HH1 NTE B  18     107.206  56.046   3.840  1.00  0.00           H
ATOM   1272  HH2 NTE B  18     108.480  56.809   2.841  1.00  0.00           H
ATOM   1273  CT  NTE B  18     106.731  58.027   2.978  1.00  0.00           C
ATOM   1274  HT5 NTE B  18     106.025  58.368   3.765  1.00  0.00           H
ATOM   1275  HT6 NTE B  18     107.291  58.956   2.736  1.00  0.00           H
ATOM   1276  OI  NTE B  18     105.868  57.618   1.901  1.00  0.00           O
ATOM   1277  CK  NTE B  18     106.631  57.510   0.701  1.00  0.00           C
ATOM   1278  HK1 NTE B  18     107.474  56.800   0.844  1.00  0.00           H
ATOM   1279  HK2 NTE B  18     105.848  57.205  -0.025  1.00  0.00           H
ATOM   1280  HK3 NTE B  18     107.050  58.481   0.361  1.00  0.00           H
ATOM   1281  C   NTE B  18     112.355  56.020  12.003  1.00  0.00           C
ATOM   1282  O   NTE B  18     112.708  54.873  12.100  1.00  0.00           O
ATOM   1283  N   NTE B  19     111.701  56.643  13.048  1.00  0.00           N
ATOM   1284  CA  NTE B  19     110.996  57.935  12.953  1.00  0.00           C
ATOM   1285  HA1 NTE B  19     110.893  58.422  13.947  1.00  0.00           H
ATOM   1286  HA2 NTE B  19     111.630  58.654  12.391  1.00  0.00           H
ATOM   1287  CA5 NTE B  19     111.523  55.960  14.394  1.00  0.00           C
ATOM   1288  HA3 NTE B  19     112.256  55.126  14.364  1.00  0.00           H
ATOM   1289  HA4 NTE B  19     111.877  56.668  15.174  1.00  0.00           H
ATOM   1290  CB  NTE B  19     110.226  55.456  14.738  1.00  0.00           C
ATOM   1291  HB1 NTE B  19     109.566  56.320  14.966  1.00  0.00           H
ATOM   1292  HB2 NTE B  19     109.820  54.829  13.915  1.00  0.00           H
ATOM   1293  OG  NTE B  19     110.332  54.514  15.771  1.00  0.00           O
ATOM   1294  CD  NTE B  19     109.148  53.827  15.970  1.00  0.00           C
ATOM   1295  HD1 NTE B  19     108.883  53.375  14.990  1.00  0.00           H
ATOM   1296  HD2 NTE B  19     109.405  52.942  16.591  1.00  0.00           H
ATOM   1297  CE  NTE B  19     107.880  54.556  16.443  1.00  0.00           C
ATOM   1298  HE1 NTE B  19     108.079  55.216  17.314  1.00  0.00           H
ATOM   1299  HE2 NTE B  19     107.127  53.784  16.712  1.00  0.00           H
ATOM   1300  OZ  NTE B  19     107.280  55.408  15.497  1.00  0.00           O
ATOM   1301  CH  NTE B  19     106.862  56.672  15.980  1.00  0.00           C
ATOM   1302  HH1 NTE B  19     106.143  56.550  16.818  1.00  0.00           H
ATOM   1303  HH2 NTE B  19     107.739  57.184  16.430  1.00  0.00           H
ATOM   1304  CT  NTE B  19     106.242  57.562  14.826  1.00  0.00           C
ATOM   1305  HT5 NTE B  19     106.966  57.702  13.996  1.00  0.00           H
ATOM   1306  HT6 NTE B  19     106.089  58.518  15.372  1.00  0.00           H
ATOM   1307  OI  NTE B  19     104.996  56.932  14.321  1.00  0.00           O
ATOM   1308  CK  NTE B  19     104.453  57.843  13.426  1.00  0.00           C
ATOM   1309  HK1 NTE B  19     105.082  57.968  12.520  1.00  0.00           H
ATOM   1310  HK2 NTE B  19     104.369  58.830  13.930  1.00  0.00           H
ATOM   1311  HK3 NTE B  19     103.448  57.522  13.076  1.00  0.00           H
ATOM   1312  C   NTE B  19     109.699  57.762  12.278  1.00  0.00           C
ATOM   1313  O   NTE B  19     109.608  56.753  11.579  1.00  0.00           O
ATOM   1314  N   NTE B  20     108.720  58.755  12.277  1.00  0.00           N
ATOM   1315  CA  NTE B  20     108.978  60.127  12.870  1.00  0.00           C
ATOM   1316  HA1 NTE B  20     108.532  60.870  12.174  1.00  0.00           H
ATOM   1317  HA2 NTE B  20     110.013  60.528  12.926  1.00  0.00           H
ATOM   1318  CA5 NTE B  20     107.588  58.642  11.384  1.00  0.00           C
ATOM   1319  HA3 NTE B  20     107.041  57.686  11.530  1.00  0.00           H
ATOM   1320  HA4 NTE B  20     106.872  59.422  11.722  1.00  0.00           H
ATOM   1321  CB  NTE B  20     107.871  58.732   9.872  1.00  0.00           C
ATOM   1322  HB1 NTE B  20     106.878  58.697   9.375  1.00  0.00           H
ATOM   1323  HB2 NTE B  20     108.468  57.861   9.526  1.00  0.00           H
ATOM   1324  OG  NTE B  20     108.596  59.939   9.673  1.00  0.00           O
ATOM   1325  CD  NTE B  20     107.719  61.031   9.508  1.00  0.00           C
ATOM   1326  HD1 NTE B  20     106.855  61.041  10.207  1.00  0.00           H
ATOM   1327  HD2 NTE B  20     107.377  60.993   8.451  1.00  0.00           H
ATOM   1328  CE  NTE B  20     108.467  62.392   9.618  1.00  0.00           C
ATOM   1329  HE1 NTE B  20     107.689  63.160   9.417  1.00  0.00           H
ATOM   1330  HE2 NTE B  20     109.286  62.538   8.882  1.00  0.00           H
ATOM   1331  OZ  NTE B  20     109.119  62.654  10.845  1.00  0.00           O
ATOM   1332  CH  NTE B  20     109.843  63.891  10.763  1.00  0.00           C
ATOM   1333  HH1 NTE B  20     110.418  63.801   9.817  1.00  0.00           H
ATOM   1334  HH2 NTE B  20     110.433  63.893  11.705  1.00  0.00           H
ATOM   1335  CT  NTE B  20     109.030  65.195  10.849  1.00  0.00           C
ATOM   1336  HT5 NTE B  20     109.717  66.066  10.785  1.00  0.00           H
ATOM   1337  HT6 NTE B  20     108.381  65.244   9.949  1.00  0.00           H
ATOM   1338  OI  NTE B  20     108.204  65.350  12.097  1.00  0.00           O
ATOM   1339  CK  NTE B  20     108.860  66.098  13.097  1.00  0.00           C
ATOM   1340  HK1 NTE B  20     109.930  65.848  13.258  1.00  0.00           H
ATOM   1341  HK2 NTE B  20     108.827  67.105  12.629  1.00  0.00           H
ATOM   1342  HK3 NTE B  20     108.279  66.187  14.040  1.00  0.00           H
ATOM   1343  C   NTE B  20     108.318  60.274  14.219  1.00  0.00           C
ATOM   1344  O   NTE B  20     108.587  59.561  15.148  1.00  0.00           O
ATOM   1345  N   NTE B  21     107.656  61.470  14.580  1.00  0.00           N
ATOM   1346  CA  NTE B  21     107.641  62.649  13.716  1.00  0.00           C
ATOM   1347  HA1 NTE B  21     107.644  63.610  14.274  1.00  0.00           H
ATOM   1348  HA2 NTE B  21     108.553  62.645  13.082  1.00  0.00           H
ATOM   1349  CA5 NTE B  21     107.305  61.608  16.015  1.00  0.00           C
ATOM   1350  HA3 NTE B  21     107.450  60.677  16.604  1.00  0.00           H
ATOM   1351  HA4 NTE B  21     107.896  62.357  16.584  1.00  0.00           H
ATOM   1352  CB  NTE B  21     105.853  61.985  16.313  1.00  0.00           C
ATOM   1353  HB1 NTE B  21     105.626  63.051  16.101  1.00  0.00           H
ATOM   1354  HB2 NTE B  21     105.102  61.350  15.796  1.00  0.00           H
ATOM   1355  OG  NTE B  21     105.608  61.747  17.647  1.00  0.00           O
ATOM   1356  CD  NTE B  21     104.550  62.559  18.138  1.00  0.00           C
ATOM   1357  HD1 NTE B  21     104.649  63.618  17.818  1.00  0.00           H
ATOM   1358  HD2 NTE B  21     103.586  62.394  17.611  1.00  0.00           H
ATOM   1359  CE  NTE B  21     104.454  62.271  19.647  1.00  0.00           C
ATOM   1360  HE1 NTE B  21     104.530  61.193  19.904  1.00  0.00           H
ATOM   1361  HE2 NTE B  21     103.477  62.665  20.001  1.00  0.00           H
ATOM   1362  OZ  NTE B  21     105.442  62.961  20.402  1.00  0.00           O
ATOM   1363  CH  NTE B  21     105.276  62.581  21.787  1.00  0.00           C
ATOM   1364  HH1 NTE B  21     104.297  62.991  22.116  1.00  0.00           H
ATOM   1365  HH2 NTE B  21     105.343  61.486  21.963  1.00  0.00           H
ATOM   1366  CT  NTE B  21     106.375  63.110  22.746  1.00  0.00           C
ATOM   1367  HT5 NTE B  21     107.285  63.449  22.206  1.00  0.00           H
ATOM   1368  HT6 NTE B  21     106.635  62.320  23.482  1.00  0.00           H
ATOM   1369  OI  NTE B  21     105.815  64.262  23.362  1.00  0.00           O
ATOM   1370  CK  NTE B  21     106.693  64.716  24.365  1.00  0.00           C
ATOM   1371  HK1 NTE B  21     107.764  64.665  24.077  1.00  0.00           H
ATOM   1372  HK2 NTE B  21     106.488  64.128  25.286  1.00  0.00           H
ATOM   1373  HK3 NTE B  21     106.333  65.735  24.623  1.00  0.00           H
ATOM   1374  C   NTE B  21     106.379  62.566  12.883  1.00  0.00           C
ATOM   1375  NT  NTE B  21     105.879  63.763  12.365  1.00  0.00           N
ATOM   1376  HT1 NTE B  21     106.503  64.539  12.271  1.00  0.00           H
ATOM   1377  HT2 NTE B  21     105.131  63.684  11.706  1.00  0.00           H
ATOM   1378  O   NTE B  21     105.824  61.505  12.757  1.00  0.00           O
ATOM   1379  CAY ACT C   1      95.624  59.816  10.752  1.00  0.00           C
ATOM   1380  HY1 ACT C   1      96.024  58.923  10.224  1.00  0.00           H
ATOM   1381  HY2 ACT C   1      94.597  60.085  10.425  1.00  0.00           H
ATOM   1382  HY3 ACT C   1      95.719  59.824  11.859  1.00  0.00           H
ATOM   1383  CY  ACT C   1      96.446  60.992  10.283  1.00  0.00           C
ATOM   1384  OY  ACT C   1      97.351  60.839   9.466  1.00  0.00           O
ATOM   1385  N   NDC C   2      96.124  62.230  10.775  1.00  0.00           N
ATOM   1386  CA  NDC C   2      96.937  63.434  10.440  1.00  0.00           C
ATOM   1387  HA1 NDC C   2      97.314  63.534   9.400  1.00  0.00           H
ATOM   1388  HA2 NDC C   2      96.316  64.350  10.530  1.00  0.00           H
ATOM   1389  CA5 NDC C   2      94.942  62.533  11.581  1.00  0.00           C
ATOM   1390  HA3 NDC C   2      94.483  61.688  12.138  1.00  0.00           H
ATOM   1391  HA4 NDC C   2      95.226  63.269  12.364  1.00  0.00           H
ATOM   1392  CB  NDC C   2      93.787  63.305  10.874  1.00  0.00           C
ATOM   1393  HB1 NDC C   2      94.209  64.174  10.326  1.00  0.00           H
ATOM   1394  HB2 NDC C   2      93.486  62.622  10.051  1.00  0.00           H
ATOM   1395  CG  NDC C   2      92.679  63.757  11.924  1.00  0.00           C
ATOM   1396  HG1 NDC C   2      91.999  62.996  12.362  1.00  0.00           H
ATOM   1397  HG2 NDC C   2      93.227  64.310  12.717  1.00  0.00           H
ATOM   1398  CD  NDC C   2      91.620  64.687  11.290  1.00  0.00           C
ATOM   1399  HD1 NDC C   2      92.299  65.253  10.617  1.00  0.00           H
ATOM   1400  HD2 NDC C   2      90.971  64.017  10.685  1.00  0.00           H
ATOM   1401  CE  NDC C   2      90.786  65.619  12.144  1.00  0.00           C
ATOM   1402  HE1 NDC C   2      90.130  64.920  12.705  1.00  0.00           H
ATOM   1403  HE2 NDC C   2      91.509  66.140  12.809  1.00  0.00           H
ATOM   1404  CZ  NDC C   2      90.016  66.635  11.303  1.00  0.00           C
ATOM   1405  HZ1 NDC C   2      90.719  67.283  10.737  1.00  0.00           H
ATOM   1406  HZ2 NDC C   2      89.480  66.071  10.510  1.00  0.00           H
ATOM   1407  CH  NDC C   2      88.968  67.431  12.131  1.00  0.00           C
ATOM   1408  HH1 NDC C   2      88.276  66.708  12.614  1.00  0.00           H
ATOM   1409  HH2 NDC C   2      89.466  68.050  12.907  1.00  0.00           H
ATOM   1410  CT  NDC C   2      88.036  68.228  11.233  1.00  0.00           C
ATOM   1411  HT5 NDC C   2      88.561  69.052  10.703  1.00  0.00           H
ATOM   1412  HT6 NDC C   2      87.646  67.444  10.550  1.00  0.00           H
ATOM   1413  CI  NDC C   2      86.909  68.860  12.035  1.00  0.00           C
ATOM   1414  HI1 NDC C   2      86.398  67.965  12.449  1.00  0.00           H
ATOM   1415  HI2 NDC C   2      87.296  69.598  12.769  1.00  0.00           H
ATOM   1416  CK  NDC C   2      85.915  69.521  11.133  1.00  0.00           C
ATOM   1417  HK1 NDC C   2      85.309  68.795  10.550  1.00  0.00           H
ATOM   1418  HK2 NDC C   2      86.377  70.263  10.447  1.00  0.00           H
ATOM   1419  HK3 NDC C   2      85.195  70.069  11.778  1.00  0.00           H
ATOM   1420  C   NDC C   2      98.116  63.522  11.435  1.00  0.00           C
ATOM   1421  O   NDC C   2      98.944  62.595  11.545  1.00  0.00           O
ATOM   1422  N   NDC C   3      98.575  64.735  11.688  1.00  0.00           N
ATOM   1423  CA  NDC C   3      97.868  66.018  11.663  1.00  0.00           C
ATOM   1424  HA1 NDC C   3      98.585  66.843  11.860  1.00  0.00           H
ATOM   1425  HA2 NDC C   3      97.476  66.197  10.639  1.00  0.00           H
ATOM   1426  CA5 NDC C   3      99.785  64.842  12.408  1.00  0.00           C
ATOM   1427  HA3 NDC C   3      99.565  65.516  13.263  1.00  0.00           H
ATOM   1428  HA4 NDC C   3     100.146  63.884  12.839  1.00  0.00           H
ATOM   1429  CB  NDC C   3     100.956  65.419  11.525  1.00  0.00           C
ATOM   1430  HB1 NDC C   3     101.287  64.582  10.873  1.00  0.00           H
ATOM   1431  HB2 NDC C   3     100.691  66.323  10.937  1.00  0.00           H
ATOM   1432  CG  NDC C   3     102.134  65.989  12.370  1.00  0.00           C
ATOM   1433  HG1 NDC C   3     101.879  66.881  12.982  1.00  0.00           H
ATOM   1434  HG2 NDC C   3     102.495  65.128  12.974  1.00  0.00           H
ATOM   1435  CD  NDC C   3     103.319  66.538  11.511  1.00  0.00           C
ATOM   1436  HD1 NDC C   3     103.905  65.706  11.065  1.00  0.00           H
ATOM   1437  HD2 NDC C   3     102.824  67.121  10.705  1.00  0.00           H
ATOM   1438  CE  NDC C   3     104.310  67.399  12.276  1.00  0.00           C
ATOM   1439  HE1 NDC C   3     103.717  68.069  12.933  1.00  0.00           H
ATOM   1440  HE2 NDC C   3     105.019  66.776  12.862  1.00  0.00           H
ATOM   1441  CZ  NDC C   3     105.191  68.258  11.397  1.00  0.00           C
ATOM   1442  HZ1 NDC C   3     105.753  67.572  10.728  1.00  0.00           H
ATOM   1443  HZ2 NDC C   3     104.546  68.867  10.727  1.00  0.00           H
ATOM   1444  CH  NDC C   3     106.079  69.202  12.217  1.00  0.00           C
ATOM   1445  HH1 NDC C   3     106.557  68.686  13.077  1.00  0.00           H
ATOM   1446  HH2 NDC C   3     105.436  69.948  12.730  1.00  0.00           H
ATOM   1447  CT  NDC C   3     107.049  69.962  11.283  1.00  0.00           C
ATOM   1448  HT5 NDC C   3     107.571  69.229  10.631  1.00  0.00           H
ATOM   1449  HT6 NDC C   3     106.538  70.682  10.608  1.00  0.00           H
ATOM   1450  CI  NDC C   3     108.149  70.709  12.166  1.00  0.00           C
ATOM   1451  HI1 NDC C   3     108.800  69.866  12.484  1.00  0.00           H
ATOM   1452  HI2 NDC C   3     108.762  71.364  11.511  1.00  0.00           H
ATOM   1453  CK  NDC C   3     107.616  71.577  13.274  1.00  0.00           C
ATOM   1454  HK1 NDC C   3     108.416  72.229  13.684  1.00  0.00           H
ATOM   1455  HK2 NDC C   3     107.352  70.846  14.068  1.00  0.00           H
ATOM   1456  HK3 NDC C   3     106.734  72.216  13.054  1.00  0.00           H
ATOM   1457  C   NDC C   3      96.636  66.232  12.548  1.00  0.00           C
ATOM   1458  O   NDC C   3      96.009  65.220  12.848  1.00  0.00           O
ATOM   1459  N   NDC C   4      96.199  67.393  12.922  1.00  0.00           N
ATOM   1460  CA  NDC C   4      97.084  68.567  12.880  1.00  0.00           C
ATOM   1461  HA1 NDC C   4      97.563  68.633  11.880  1.00  0.00           H
ATOM   1462  HA2 NDC C   4      96.396  69.439  12.865  1.00  0.00           H
ATOM   1463  CA5 NDC C   4      94.998  67.572  13.577  1.00  0.00           C
ATOM   1464  HA3 NDC C   4      94.609  66.671  14.098  1.00  0.00           H
ATOM   1465  HA4 NDC C   4      95.222  68.236  14.439  1.00  0.00           H
ATOM   1466  CB  NDC C   4      93.852  68.167  12.749  1.00  0.00           C
ATOM   1467  HB1 NDC C   4      94.238  68.897  12.006  1.00  0.00           H
ATOM   1468  HB2 NDC C   4      93.369  67.313  12.228  1.00  0.00           H
ATOM   1469  CG  NDC C   4      92.881  68.939  13.647  1.00  0.00           C
ATOM   1470  HG1 NDC C   4      92.113  68.246  14.054  1.00  0.00           H
ATOM   1471  HG2 NDC C   4      93.479  69.470  14.418  1.00  0.00           H
ATOM   1472  CD  NDC C   4      92.023  69.999  12.889  1.00  0.00           C
ATOM   1473  HD1 NDC C   4      92.569  70.765  12.299  1.00  0.00           H
ATOM   1474  HD2 NDC C   4      91.440  69.446  12.122  1.00  0.00           H
ATOM   1475  CE  NDC C   4      91.078  70.724  13.861  1.00  0.00           C
ATOM   1476  HE1 NDC C   4      90.573  69.860  14.343  1.00  0.00           H
ATOM   1477  HE2 NDC C   4      91.543  71.408  14.604  1.00  0.00           H
ATOM   1478  CZ  NDC C   4      89.947  71.443  13.069  1.00  0.00           C
ATOM   1479  HZ1 NDC C   4      90.417  72.048  12.265  1.00  0.00           H
ATOM   1480  HZ2 NDC C   4      89.463  70.652  12.456  1.00  0.00           H
ATOM   1481  CH  NDC C   4      88.945  72.207  13.995  1.00  0.00           C
ATOM   1482  HH1 NDC C   4      88.526  71.451  14.694  1.00  0.00           H
ATOM   1483  HH2 NDC C   4      89.356  73.063  14.572  1.00  0.00           H
ATOM   1484  CT  NDC C   4      87.736  72.806  13.216  1.00  0.00           C
ATOM   1485  HT5 NDC C   4      88.051  73.575  12.479  1.00  0.00           H
ATOM   1486  HT6 NDC C   4      87.417  71.943  12.593  1.00  0.00           H
ATOM   1487  CI  NDC C   4      86.449  73.247  13.941  1.00  0.00           C
ATOM   1488  HI1 NDC C   4      85.971  72.376  14.437  1.00  0.00           H
ATOM   1489  HI2 NDC C   4      86.801  73.812  14.830  1.00  0.00           H
ATOM   1490  CK  NDC C   4      85.487  74.031  13.110  1.00  0.00           C
ATOM   1491  HK1 NDC C   4      85.496  73.564  12.103  1.00  0.00           H
ATOM   1492  HK2 NDC C   4      85.850  75.075  12.996  1.00  0.00           H
ATOM   1493  HK3 NDC C   4      84.506  73.951  13.626  1.00  0.00           H
ATOM   1494  C   NDC C   4      98.181  68.760  13.882  1.00  0.00           C
ATOM   1495  O   NDC C   4      98.716  67.805  14.422  1.00  0.00           O
ATOM   1496  N   NDC C   5      98.736  70.057  13.989  1.00  0.00           N
ATOM   1497  CA  NDC C   5      97.999  71.235  13.748  1.00  0.00           C
ATOM   1498  HA1 NDC C   5      98.697  72.099  13.714  1.00  0.00           H
ATOM   1499  HA2 NDC C   5      97.519  71.244  12.746  1.00  0.00           H
ATOM   1500  CA5 NDC C   5     100.052  70.230  14.631  1.00  0.00           C
ATOM   1501  HA3 NDC C   5      99.926  70.732  15.614  1.00  0.00           H
ATOM   1502  HA4 NDC C   5     100.421  69.209  14.867  1.00  0.00           H
ATOM   1503  CB  NDC C   5     101.105  71.009  13.861  1.00  0.00           C
ATOM   1504  HB1 NDC C   5     101.496  70.428  12.999  1.00  0.00           H
ATOM   1505  HB2 NDC C   5     100.666  71.890  13.345  1.00  0.00           H
ATOM   1506  CG  NDC C   5     102.282  71.365  14.734  1.00  0.00           C
ATOM   1507  HG1 NDC C   5     101.854  71.985  15.550  1.00  0.00           H
ATOM   1508  HG2 NDC C   5     102.805  70.455  15.099  1.00  0.00           H
ATOM   1509  CD  NDC C   5     103.167  72.279  13.913  1.00  0.00           C
ATOM   1510  HD1 NDC C   5     103.685  71.762  13.077  1.00  0.00           H
ATOM   1511  HD2 NDC C   5     102.571  73.117  13.491  1.00  0.00           H
ATOM   1512  CE  NDC C   5     104.299  72.892  14.811  1.00  0.00           C
ATOM   1513  HE1 NDC C   5     103.825  73.072  15.799  1.00  0.00           H
ATOM   1514  HE2 NDC C   5     104.995  72.041  14.974  1.00  0.00           H
ATOM   1515  CZ  NDC C   5     104.953  74.134  14.180  1.00  0.00           C
ATOM   1516  HZ1 NDC C   5     105.150  73.867  13.119  1.00  0.00           H
ATOM   1517  HZ2 NDC C   5     104.188  74.939  14.179  1.00  0.00           H
ATOM   1518  CH  NDC C   5     106.301  74.558  14.824  1.00  0.00           C
ATOM   1519  HH1 NDC C   5     106.897  73.670  15.123  1.00  0.00           H
ATOM   1520  HH2 NDC C   5     106.210  75.250  15.689  1.00  0.00           H
ATOM   1521  CT  NDC C   5     107.077  75.248  13.756  1.00  0.00           C
ATOM   1522  HT5 NDC C   5     107.160  74.630  12.837  1.00  0.00           H
ATOM   1523  HT6 NDC C   5     106.644  76.228  13.462  1.00  0.00           H
ATOM   1524  CI  NDC C   5     108.510  75.409  14.274  1.00  0.00           C
ATOM   1525  HI1 NDC C   5     108.568  76.123  15.123  1.00  0.00           H
ATOM   1526  HI2 NDC C   5     108.814  74.417  14.670  1.00  0.00           H
ATOM   1527  CK  NDC C   5     109.532  75.806  13.211  1.00  0.00           C
ATOM   1528  HK1 NDC C   5     109.357  76.750  12.653  1.00  0.00           H
ATOM   1529  HK2 NDC C   5     109.625  74.984  12.470  1.00  0.00           H
ATOM   1530  HK3 NDC C   5     110.533  75.742  13.690  1.00  0.00           H
ATOM   1531  C   NDC C   5      96.794  71.490  14.717  1.00  0.00           C
ATOM   1532  O   NDC C   5      95.983  70.539  14.867  1.00  0.00           O
ATOM   1533  N   NDC C   6      96.433  72.800  15.104  1.00  0.00           N
ATOM   1534  CA  NDC C   6      97.132  73.999  14.767  1.00  0.00           C
ATOM   1535  HA1 NDC C   6      97.469  73.943  13.710  1.00  0.00           H
ATOM   1536  HA2 NDC C   6      96.385  74.809  14.901  1.00  0.00           H
ATOM   1537  CA5 NDC C   6      95.143  72.988  15.706  1.00  0.00           C
ATOM   1538  HA3 NDC C   6      94.845  72.172  16.399  1.00  0.00           H
ATOM   1539  HA4 NDC C   6      95.253  73.885  16.353  1.00  0.00           H
ATOM   1540  CB  NDC C   6      93.981  73.235  14.697  1.00  0.00           C
ATOM   1541  HB1 NDC C   6      94.366  73.827  13.840  1.00  0.00           H
ATOM   1542  HB2 NDC C   6      93.618  72.310  14.199  1.00  0.00           H
ATOM   1543  CG  NDC C   6      92.869  73.848  15.490  1.00  0.00           C
ATOM   1544  HG1 NDC C   6      92.354  73.046  16.061  1.00  0.00           H
ATOM   1545  HG2 NDC C   6      93.227  74.548  16.275  1.00  0.00           H
ATOM   1546  CD  NDC C   6      91.828  74.794  14.730  1.00  0.00           C
ATOM   1547  HD1 NDC C   6      92.335  75.659  14.251  1.00  0.00           H
ATOM   1548  HD2 NDC C   6      91.370  74.130  13.966  1.00  0.00           H
ATOM   1549  CE  NDC C   6      90.762  75.366  15.651  1.00  0.00           C
ATOM   1550  HE1 NDC C   6      90.050  74.668  16.141  1.00  0.00           H
ATOM   1551  HE2 NDC C   6      91.180  75.934  16.510  1.00  0.00           H
ATOM   1552  CZ  NDC C   6      89.815  76.313  14.864  1.00  0.00           C
ATOM   1553  HZ1 NDC C   6      90.335  77.180  14.402  1.00  0.00           H
ATOM   1554  HZ2 NDC C   6      89.444  75.681  14.029  1.00  0.00           H
ATOM   1555  CH  NDC C   6      88.699  76.891  15.653  1.00  0.00           C
ATOM   1556  HH1 NDC C   6      88.317  75.986  16.172  1.00  0.00           H
ATOM   1557  HH2 NDC C   6      88.998  77.640  16.417  1.00  0.00           H
ATOM   1558  CT  NDC C   6      87.580  77.522  14.810  1.00  0.00           C
ATOM   1559  HT5 NDC C   6      88.089  78.202  14.093  1.00  0.00           H
ATOM   1560  HT6 NDC C   6      86.987  76.775  14.241  1.00  0.00           H
ATOM   1561  CI  NDC C   6      86.560  78.213  15.766  1.00  0.00           C
ATOM   1562  HI1 NDC C   6      86.038  77.393  16.304  1.00  0.00           H
ATOM   1563  HI2 NDC C   6      86.988  78.855  16.565  1.00  0.00           H
ATOM   1564  CK  NDC C   6      85.400  79.045  15.103  1.00  0.00           C
ATOM   1565  HK1 NDC C   6      85.874  79.965  14.700  1.00  0.00           H
ATOM   1566  HK2 NDC C   6      84.668  79.367  15.874  1.00  0.00           H
ATOM   1567  HK3 NDC C   6      84.913  78.397  14.343  1.00  0.00           H
ATOM   1568  C   NDC C   6      98.389  74.156  15.627  1.00  0.00           C
ATOM   1569  O   NDC C   6      99.280  73.366  15.660  1.00  0.00           O
ATOM   1570  N   NDC C   7      98.654  75.355  16.183  1.00  0.00           N
ATOM   1571  CA  NDC C   7      97.922  76.573  15.919  1.00  0.00           C
ATOM   1572  HA1 NDC C   7      98.631  77.421  16.029  1.00  0.00           H
ATOM   1573  HA2 NDC C   7      97.494  76.579  14.894  1.00  0.00           H
ATOM   1574  CA5 NDC C   7      99.722  75.653  17.081  1.00  0.00           C
ATOM   1575  HA3 NDC C   7      99.444  76.522  17.715  1.00  0.00           H
ATOM   1576  HA4 NDC C   7      99.864  74.780  17.752  1.00  0.00           H
ATOM   1577  CB  NDC C   7     101.004  76.086  16.310  1.00  0.00           C
ATOM   1578  HB1 NDC C   7     101.269  75.191  15.707  1.00  0.00           H
ATOM   1579  HB2 NDC C   7     100.771  76.909  15.601  1.00  0.00           H
ATOM   1580  CG  NDC C   7     102.100  76.428  17.272  1.00  0.00           C
ATOM   1581  HG1 NDC C   7     101.781  77.308  17.871  1.00  0.00           H
ATOM   1582  HG2 NDC C   7     102.425  75.575  17.905  1.00  0.00           H
ATOM   1583  CD  NDC C   7     103.291  76.916  16.455  1.00  0.00           C
ATOM   1584  HD1 NDC C   7     103.801  76.076  15.938  1.00  0.00           H
ATOM   1585  HD2 NDC C   7     102.936  77.617  15.669  1.00  0.00           H
ATOM   1586  CE  NDC C   7     104.404  77.504  17.389  1.00  0.00           C
ATOM   1587  HE1 NDC C   7     103.845  78.158  18.093  1.00  0.00           H
ATOM   1588  HE2 NDC C   7     104.794  76.659  17.995  1.00  0.00           H
ATOM   1589  CZ  NDC C   7     105.517  78.133  16.570  1.00  0.00           C
ATOM   1590  HZ1 NDC C   7     105.970  77.316  15.969  1.00  0.00           H
ATOM   1591  HZ2 NDC C   7     105.080  78.941  15.944  1.00  0.00           H
ATOM   1592  CH  NDC C   7     106.558  78.749  17.590  1.00  0.00           C
ATOM   1593  HH1 NDC C   7     106.907  77.988  18.320  1.00  0.00           H
ATOM   1594  HH2 NDC C   7     106.203  79.665  18.109  1.00  0.00           H
ATOM   1595  CT  NDC C   7     107.767  79.224  16.733  1.00  0.00           C
ATOM   1596  HT5 NDC C   7     108.290  78.282  16.459  1.00  0.00           H
ATOM   1597  HT6 NDC C   7     107.327  79.843  15.922  1.00  0.00           H
ATOM   1598  CI  NDC C   7     108.798  80.060  17.482  1.00  0.00           C
ATOM   1599  HI1 NDC C   7     108.337  80.756  18.215  1.00  0.00           H
ATOM   1600  HI2 NDC C   7     109.505  79.398  18.026  1.00  0.00           H
ATOM   1601  CK  NDC C   7     109.722  81.013  16.610  1.00  0.00           C
ATOM   1602  HK1 NDC C   7     109.165  81.974  16.571  1.00  0.00           H
ATOM   1603  HK2 NDC C   7     109.857  80.453  15.661  1.00  0.00           H
ATOM   1604  HK3 NDC C   7     110.689  81.075  17.154  1.00  0.00           H
ATOM   1605  C   NDC C   7      96.723  76.865  16.728  1.00  0.00           C
ATOM   1606  O   NDC C   7      96.140  75.874  17.182  1.00  0.00           O
ATOM   1607  N   NDC C   8      96.357  78.148  17.058  1.00  0.00           N
ATOM   1608  CA  NDC C   8      97.128  79.379  16.754  1.00  0.00           C
ATOM   1609  HA1 NDC C   8      97.496  79.313  15.707  1.00  0.00           H
ATOM   1610  HA2 NDC C   8      96.452  80.260  16.780  1.00  0.00           H
ATOM   1611  CA5 NDC C   8      95.145  78.409  17.749  1.00  0.00           C
ATOM   1612  HA3 NDC C   8      94.778  77.585  18.397  1.00  0.00           H
ATOM   1613  HA4 NDC C   8      95.337  79.198  18.507  1.00  0.00           H
ATOM   1614  CB  NDC C   8      93.929  78.924  16.905  1.00  0.00           C
ATOM   1615  HB1 NDC C   8      94.282  79.750  16.252  1.00  0.00           H
ATOM   1616  HB2 NDC C   8      93.579  78.110  16.234  1.00  0.00           H
ATOM   1617  CG  NDC C   8      92.653  79.249  17.641  1.00  0.00           C
ATOM   1618  HG1 NDC C   8      92.288  78.405  18.264  1.00  0.00           H
ATOM   1619  HG2 NDC C   8      92.940  80.131  18.252  1.00  0.00           H
ATOM   1620  CD  NDC C   8      91.439  79.667  16.815  1.00  0.00           C
ATOM   1621  HD1 NDC C   8      91.693  80.304  15.940  1.00  0.00           H
ATOM   1622  HD2 NDC C   8      90.928  78.755  16.440  1.00  0.00           H
ATOM   1623  CE  NDC C   8      90.552  80.495  17.715  1.00  0.00           C
ATOM   1624  HE1 NDC C   8      90.156  79.817  18.501  1.00  0.00           H
ATOM   1625  HE2 NDC C   8      91.136  81.338  18.143  1.00  0.00           H
ATOM   1626  CZ  NDC C   8      89.385  81.238  16.992  1.00  0.00           C
ATOM   1627  HZ1 NDC C   8      89.817  82.074  16.402  1.00  0.00           H
ATOM   1628  HZ2 NDC C   8      88.959  80.488  16.292  1.00  0.00           H
ATOM   1629  CH  NDC C   8      88.211  81.571  17.854  1.00  0.00           C
ATOM   1630  HH1 NDC C   8      87.739  80.719  18.388  1.00  0.00           H
ATOM   1631  HH2 NDC C   8      88.660  82.187  18.663  1.00  0.00           H
ATOM   1632  CT  NDC C   8      87.134  82.358  17.028  1.00  0.00           C
ATOM   1633  HT5 NDC C   8      87.568  83.303  16.636  1.00  0.00           H
ATOM   1634  HT6 NDC C   8      86.816  81.683  16.205  1.00  0.00           H
ATOM   1635  CI  NDC C   8      86.009  82.773  17.907  1.00  0.00           C
ATOM   1636  HI1 NDC C   8      85.442  81.866  18.208  1.00  0.00           H
ATOM   1637  HI2 NDC C   8      86.429  83.028  18.904  1.00  0.00           H
ATOM   1638  CK  NDC C   8      85.084  83.769  17.182  1.00  0.00           C
ATOM   1639  HK1 NDC C   8      84.146  83.944  17.751  1.00  0.00           H
ATOM   1640  HK2 NDC C   8      84.639  83.446  16.217  1.00  0.00           H
ATOM   1641  HK3 NDC C   8      85.511  84.784  17.030  1.00  0.00           H
ATOM   1642  C   NDC C   8      98.336  79.715  17.650  1.00  0.00           C
ATOM   1643  O   NDC C   8      98.889  78.797  18.231  1.00  0.00           O
ATOM   1644  N   NDC C   9      98.676  80.991  18.025  1.00  0.00           N
ATOM   1645  CA  NDC C   9      97.930  82.197  17.677  1.00  0.00           C
ATOM   1646  HA1 NDC C   9      98.595  83.087  17.668  1.00  0.00           H
ATOM   1647  HA2 NDC C   9      97.654  81.918  16.638  1.00  0.00           H
ATOM   1648  CA5 NDC C   9      99.763  81.287  18.908  1.00  0.00           C
ATOM   1649  HA3 NDC C   9      99.448  82.094  19.604  1.00  0.00           H
ATOM   1650  HA4 NDC C   9     100.097  80.446  19.553  1.00  0.00           H
ATOM   1651  CB  NDC C   9     100.992  81.757  18.095  1.00  0.00           C
ATOM   1652  HB1 NDC C   9     101.331  80.953  17.408  1.00  0.00           H
ATOM   1653  HB2 NDC C   9     100.737  82.685  17.539  1.00  0.00           H
ATOM   1654  CG  NDC C   9     102.158  82.092  18.990  1.00  0.00           C
ATOM   1655  HG1 NDC C   9     101.919  83.061  19.477  1.00  0.00           H
ATOM   1656  HG2 NDC C   9     102.301  81.324  19.780  1.00  0.00           H
ATOM   1657  CD  NDC C   9     103.341  82.335  18.229  1.00  0.00           C
ATOM   1658  HD1 NDC C   9     103.655  81.363  17.792  1.00  0.00           H
ATOM   1659  HD2 NDC C   9     103.136  82.934  17.316  1.00  0.00           H
ATOM   1660  CE  NDC C   9     104.323  83.013  19.159  1.00  0.00           C
ATOM   1661  HE1 NDC C   9     103.879  83.954  19.548  1.00  0.00           H
ATOM   1662  HE2 NDC C   9     104.501  82.377  20.053  1.00  0.00           H
ATOM   1663  CZ  NDC C   9     105.655  83.369  18.416  1.00  0.00           C
ATOM   1664  HZ1 NDC C   9     106.030  82.518  17.807  1.00  0.00           H
ATOM   1665  HZ2 NDC C   9     105.342  84.011  17.566  1.00  0.00           H
ATOM   1666  CH  NDC C   9     106.743  83.999  19.277  1.00  0.00           C
ATOM   1667  HH1 NDC C   9     107.071  83.067  19.786  1.00  0.00           H
ATOM   1668  HH2 NDC C   9     106.325  84.683  20.047  1.00  0.00           H
ATOM   1669  CT  NDC C   9     107.942  84.462  18.381  1.00  0.00           C
ATOM   1670  HT5 NDC C   9     107.970  83.635  17.640  1.00  0.00           H
ATOM   1671  HT6 NDC C   9     107.636  85.400  17.871  1.00  0.00           H
ATOM   1672  CI  NDC C   9     109.216  84.685  19.145  1.00  0.00           C
ATOM   1673  HI1 NDC C   9     109.304  85.677  19.638  1.00  0.00           H
ATOM   1674  HI2 NDC C   9     109.380  83.952  19.965  1.00  0.00           H
ATOM   1675  CK  NDC C   9     110.398  84.699  18.194  1.00  0.00           C
ATOM   1676  HK1 NDC C   9     110.269  85.609  17.571  1.00  0.00           H
ATOM   1677  HK2 NDC C   9     110.327  83.785  17.565  1.00  0.00           H
ATOM   1678  HK3 NDC C   9     111.374  84.812  18.712  1.00  0.00           H
ATOM   1679  C   NDC C   9      96.689  82.374  18.517  1.00  0.00           C
ATOM   1680  O   NDC C   9      96.136  81.309  18.893  1.00  0.00           O
ATOM   1681  N   NDC C  10      96.233  83.560  19.053  1.00  0.00           N
ATOM   1682  CA  NDC C  10      96.829  84.864  18.748  1.00  0.00           C
ATOM   1683  HA1 NDC C  10      97.225  84.788  17.713  1.00  0.00           H
ATOM   1684  HA2 NDC C  10      96.123  85.721  18.789  1.00  0.00           H
ATOM   1685  CA5 NDC C  10      95.021  83.523  19.847  1.00  0.00           C
ATOM   1686  HA3 NDC C  10      94.942  82.548  20.373  1.00  0.00           H
ATOM   1687  HA4 NDC C  10      95.093  84.350  20.586  1.00  0.00           H
ATOM   1688  CB  NDC C  10      93.844  83.679  18.982  1.00  0.00           C
ATOM   1689  HB1 NDC C  10      93.975  84.493  18.237  1.00  0.00           H
ATOM   1690  HB2 NDC C  10      93.698  82.801  18.318  1.00  0.00           H
ATOM   1691  CG  NDC C  10      92.570  84.091  19.708  1.00  0.00           C
ATOM   1692  HG1 NDC C  10      92.273  83.363  20.493  1.00  0.00           H
ATOM   1693  HG2 NDC C  10      92.895  84.964  20.314  1.00  0.00           H
ATOM   1694  CD  NDC C  10      91.436  84.666  18.794  1.00  0.00           C
ATOM   1695  HD1 NDC C  10      91.842  85.293  17.971  1.00  0.00           H
ATOM   1696  HD2 NDC C  10      90.995  83.802  18.252  1.00  0.00           H
ATOM   1697  CE  NDC C  10      90.421  85.438  19.654  1.00  0.00           C
ATOM   1698  HE1 NDC C  10      90.302  85.035  20.683  1.00  0.00           H
ATOM   1699  HE2 NDC C  10      90.823  86.416  19.993  1.00  0.00           H
ATOM   1700  CZ  NDC C  10      89.007  85.553  19.062  1.00  0.00           C
ATOM   1701  HZ1 NDC C  10      89.198  86.024  18.074  1.00  0.00           H
ATOM   1702  HZ2 NDC C  10      88.788  84.469  18.951  1.00  0.00           H
ATOM   1703  CH  NDC C  10      87.943  86.361  19.854  1.00  0.00           C
ATOM   1704  HH1 NDC C  10      87.597  85.900  20.803  1.00  0.00           H
ATOM   1705  HH2 NDC C  10      88.454  87.339  19.986  1.00  0.00           H
ATOM   1706  CT  NDC C  10      86.684  86.514  19.051  1.00  0.00           C
ATOM   1707  HT5 NDC C  10      86.779  86.811  17.985  1.00  0.00           H
ATOM   1708  HT6 NDC C  10      86.164  85.536  19.131  1.00  0.00           H
ATOM   1709  CI  NDC C  10      85.764  87.487  19.697  1.00  0.00           C
ATOM   1710  HI1 NDC C  10      85.698  87.222  20.774  1.00  0.00           H
ATOM   1711  HI2 NDC C  10      86.177  88.518  19.714  1.00  0.00           H
ATOM   1712  CK  NDC C  10      84.395  87.541  19.112  1.00  0.00           C
ATOM   1713  HK1 NDC C  10      83.998  86.515  18.954  1.00  0.00           H
ATOM   1714  HK2 NDC C  10      84.404  88.001  18.100  1.00  0.00           H
ATOM   1715  HK3 NDC C  10      83.819  88.123  19.862  1.00  0.00           H
ATOM   1716  C   NDC C  10      98.097  85.075  19.542  1.00  0.00           C
ATOM   1717  O   NDC C  10      98.644  84.102  20.043  1.00  0.00           O
ATOM   1718  N   NDC C  11      98.408  86.327  19.975  1.00  0.00           N
ATOM   1719  CA  NDC C  11      97.714  87.588  19.787  1.00  0.00           C
ATOM   1720  HA1 NDC C  11      98.412  88.452  19.777  1.00  0.00           H
ATOM   1721  HA2 NDC C  11      97.257  87.614  18.775  1.00  0.00           H
ATOM   1722  CA5 NDC C  11      99.638  86.450  20.724  1.00  0.00           C
ATOM   1723  HA3 NDC C  11      99.424  87.083  21.612  1.00  0.00           H
ATOM   1724  HA4 NDC C  11     100.034  85.496  21.132  1.00  0.00           H
ATOM   1725  CB  NDC C  11     100.791  87.081  19.888  1.00  0.00           C
ATOM   1726  HB1 NDC C  11     101.132  86.373  19.102  1.00  0.00           H
ATOM   1727  HB2 NDC C  11     100.545  87.967  19.265  1.00  0.00           H
ATOM   1728  CG  NDC C  11     102.053  87.344  20.731  1.00  0.00           C
ATOM   1729  HG1 NDC C  11     101.775  88.083  21.513  1.00  0.00           H
ATOM   1730  HG2 NDC C  11     102.383  86.455  21.309  1.00  0.00           H
ATOM   1731  CD  NDC C  11     103.262  87.759  19.970  1.00  0.00           C
ATOM   1732  HD1 NDC C  11     103.445  86.963  19.217  1.00  0.00           H
ATOM   1733  HD2 NDC C  11     103.023  88.714  19.455  1.00  0.00           H
ATOM   1734  CE  NDC C  11     104.582  87.890  20.831  1.00  0.00           C
ATOM   1735  HE1 NDC C  11     104.198  88.502  21.675  1.00  0.00           H
ATOM   1736  HE2 NDC C  11     104.816  86.886  21.244  1.00  0.00           H
ATOM   1737  CZ  NDC C  11     105.862  88.294  20.128  1.00  0.00           C
ATOM   1738  HZ1 NDC C  11     106.234  87.459  19.495  1.00  0.00           H
ATOM   1739  HZ2 NDC C  11     105.709  89.157  19.446  1.00  0.00           H
ATOM   1740  CH  NDC C  11     107.032  88.551  20.989  1.00  0.00           C
ATOM   1741  HH1 NDC C  11     107.438  87.685  21.554  1.00  0.00           H
ATOM   1742  HH2 NDC C  11     106.717  89.363  21.679  1.00  0.00           H
ATOM   1743  CT  NDC C  11     108.299  89.128  20.249  1.00  0.00           C
ATOM   1744  HT5 NDC C  11     108.671  88.339  19.560  1.00  0.00           H
ATOM   1745  HT6 NDC C  11     108.020  89.938  19.541  1.00  0.00           H
ATOM   1746  CI  NDC C  11     109.535  89.509  21.136  1.00  0.00           C
ATOM   1747  HI1 NDC C  11     109.206  90.343  21.793  1.00  0.00           H
ATOM   1748  HI2 NDC C  11     109.741  88.607  21.751  1.00  0.00           H
ATOM   1749  CK  NDC C  11     110.779  89.885  20.310  1.00  0.00           C
ATOM   1750  HK1 NDC C  11     110.482  90.814  19.779  1.00  0.00           H
ATOM   1751  HK2 NDC C  11     111.072  89.000  19.707  1.00  0.00           H
ATOM   1752  HK3 NDC C  11     111.578  90.173  21.027  1.00  0.00           H
ATOM   1753  C   NDC C  11      96.571  87.703  20.753  1.00  0.00           C
ATOM   1754  O   NDC C  11      95.934  86.742  21.120  1.00  0.00           O
ATOM   1755  N   NTE C  12      96.261  89.000  21.251  1.00  0.00           N
ATOM   1756  CA  NTE C  12      96.964  90.232  20.878  1.00  0.00           C
ATOM   1757  HA1 NTE C  12      96.342  91.135  21.052  1.00  0.00           H
ATOM   1758  HA2 NTE C  12      97.302  90.274  19.820  1.00  0.00           H
ATOM   1759  CA5 NTE C  12      95.223  89.051  22.194  1.00  0.00           C
ATOM   1760  HA3 NTE C  12      94.921  88.055  22.583  1.00  0.00           H
ATOM   1761  HA4 NTE C  12      95.471  89.700  23.060  1.00  0.00           H
ATOM   1762  CB  NTE C  12      93.972  89.717  21.648  1.00  0.00           C
ATOM   1763  HB1 NTE C  12      93.517  88.961  20.972  1.00  0.00           H
ATOM   1764  HB2 NTE C  12      94.345  90.681  21.242  1.00  0.00           H
ATOM   1765  OG  NTE C  12      93.035  90.077  22.703  1.00  0.00           O
ATOM   1766  CD  NTE C  12      91.889  90.700  22.229  1.00  0.00           C
ATOM   1767  HD1 NTE C  12      92.061  91.137  21.222  1.00  0.00           H
ATOM   1768  HD2 NTE C  12      91.599  91.581  22.840  1.00  0.00           H
ATOM   1769  CE  NTE C  12      90.682  89.681  22.172  1.00  0.00           C
ATOM   1770  HE1 NTE C  12      90.504  89.130  23.120  1.00  0.00           H
ATOM   1771  HE2 NTE C  12      90.934  88.970  21.357  1.00  0.00           H
ATOM   1772  OZ  NTE C  12      89.469  90.331  21.790  1.00  0.00           O
ATOM   1773  CH  NTE C  12      88.645  90.924  22.873  1.00  0.00           C
ATOM   1774  HH1 NTE C  12      89.102  91.880  23.206  1.00  0.00           H
ATOM   1775  HH2 NTE C  12      88.745  90.204  23.714  1.00  0.00           H
ATOM   1776  CT  NTE C  12      87.203  91.011  22.343  1.00  0.00           C
ATOM   1777  HT5 NTE C  12      86.906  89.982  22.046  1.00  0.00           H
ATOM   1778  HT6 NTE C  12      86.556  91.305  23.197  1.00  0.00           H
ATOM   1779  OI  NTE C  12      86.990  91.893  21.292  1.00  0.00           O
ATOM   1780  CK  NTE C  12      85.567  92.061  21.071  1.00  0.00           C
ATOM   1781  HK1 NTE C  12      85.514  92.582  20.091  1.00  0.00           H
ATOM   1782  HK2 NTE C  12      84.978  91.119  21.057  1.00  0.00           H
ATOM   1783  HK3 NTE C  12      85.079  92.606  21.907  1.00  0.00           H
ATOM   1784  C   NTE C  12      98.247  90.489  21.708  1.00  0.00           C
ATOM   1785  O   NTE C  12      98.730  89.519  22.232  1.00  0.00           O
ATOM   1786  N   NTE C  13      98.635  91.802  22.055  1.00  0.00           N
ATOM   1787  CA  NTE C  13      97.879  93.012  21.826  1.00  0.00           C
ATOM   1788  HA1 NTE C  13      98.576  93.877  21.806  1.00  0.00           H
ATOM   1789  HA2 NTE C  13      97.454  93.023  20.800  1.00  0.00           H
ATOM   1790  CA5 NTE C  13      99.820  92.021  22.800  1.00  0.00           C
ATOM   1791  HA3 NTE C  13     100.083  93.083  22.993  1.00  0.00           H
ATOM   1792  HA4 NTE C  13      99.663  91.661  23.839  1.00  0.00           H
ATOM   1793  CB  NTE C  13     101.082  91.466  22.151  1.00  0.00           C
ATOM   1794  HB1 NTE C  13     101.104  90.367  22.318  1.00  0.00           H
ATOM   1795  HB2 NTE C  13     101.041  91.682  21.062  1.00  0.00           H
ATOM   1796  OG  NTE C  13     102.218  92.048  22.772  1.00  0.00           O
ATOM   1797  CD  NTE C  13     103.316  91.444  22.141  1.00  0.00           C
ATOM   1798  HD1 NTE C  13     103.288  90.427  22.587  1.00  0.00           H
ATOM   1799  HD2 NTE C  13     103.232  91.312  21.040  1.00  0.00           H
ATOM   1800  CE  NTE C  13     104.610  92.214  22.378  1.00  0.00           C
ATOM   1801  HE1 NTE C  13     104.453  93.307  22.248  1.00  0.00           H
ATOM   1802  HE2 NTE C  13     105.410  91.908  21.670  1.00  0.00           H
ATOM   1803  OZ  NTE C  13     104.900  92.021  23.719  1.00  0.00           O
ATOM   1804  CH  NTE C  13     105.910  92.889  24.166  1.00  0.00           C
ATOM   1805  HH1 NTE C  13     105.497  93.915  24.269  1.00  0.00           H
ATOM   1806  HH2 NTE C  13     106.224  92.458  25.141  1.00  0.00           H
ATOM   1807  CT  NTE C  13     107.239  92.869  23.263  1.00  0.00           C
ATOM   1808  HT5 NTE C  13     107.265  91.844  22.836  1.00  0.00           H
ATOM   1809  HT6 NTE C  13     108.089  93.234  23.879  1.00  0.00           H
ATOM   1810  OI  NTE C  13     107.223  93.837  22.298  1.00  0.00           O
ATOM   1811  CK  NTE C  13     108.495  93.969  21.737  1.00  0.00           C
ATOM   1812  HK1 NTE C  13     108.938  92.963  21.575  1.00  0.00           H
ATOM   1813  HK2 NTE C  13     109.125  94.620  22.380  1.00  0.00           H
ATOM   1814  HK3 NTE C  13     108.273  94.529  20.804  1.00  0.00           H
ATOM   1815  C   NTE C  13      96.752  93.135  22.808  1.00  0.00           C
ATOM   1816  O   NTE C  13      96.163  92.093  23.112  1.00  0.00           O
ATOM   1817  N   NTE C  14      96.056  94.262  22.955  1.00  0.00           N
ATOM   1818  CA  NTE C  14      96.567  95.595  22.486  1.00  0.00           C
ATOM   1819  HA1 NTE C  14      95.730  96.319  22.574  1.00  0.00           H
ATOM   1820  HA2 NTE C  14      96.886  95.467  21.429  1.00  0.00           H
ATOM   1821  CA5 NTE C  14      94.962  94.379  23.846  1.00  0.00           C
ATOM   1822  HA3 NTE C  14      95.051  93.636  24.667  1.00  0.00           H
ATOM   1823  HA4 NTE C  14      94.879  95.390  24.299  1.00  0.00           H
ATOM   1824  CB  NTE C  14      93.644  94.161  23.078  1.00  0.00           C
ATOM   1825  HB1 NTE C  14      93.590  93.075  22.850  1.00  0.00           H
ATOM   1826  HB2 NTE C  14      93.601  94.619  22.067  1.00  0.00           H
ATOM   1827  OG  NTE C  14      92.555  94.721  23.892  1.00  0.00           O
ATOM   1828  CD  NTE C  14      91.373  94.909  23.188  1.00  0.00           C
ATOM   1829  HD1 NTE C  14      91.032  93.986  22.674  1.00  0.00           H
ATOM   1830  HD2 NTE C  14      91.495  95.738  22.458  1.00  0.00           H
ATOM   1831  CE  NTE C  14      90.235  95.309  24.151  1.00  0.00           C
ATOM   1832  HE1 NTE C  14      90.400  96.315  24.592  1.00  0.00           H
ATOM   1833  HE2 NTE C  14      90.106  94.507  24.909  1.00  0.00           H
ATOM   1834  OZ  NTE C  14      89.099  95.474  23.313  1.00  0.00           O
ATOM   1835  CH  NTE C  14      87.925  95.592  24.076  1.00  0.00           C
ATOM   1836  HH1 NTE C  14      87.726  96.651  24.343  1.00  0.00           H
ATOM   1837  HH2 NTE C  14      87.909  94.890  24.937  1.00  0.00           H
ATOM   1838  CT  NTE C  14      86.756  95.118  23.254  1.00  0.00           C
ATOM   1839  HT5 NTE C  14      87.152  94.457  22.454  1.00  0.00           H
ATOM   1840  HT6 NTE C  14      85.985  94.579  23.845  1.00  0.00           H
ATOM   1841  OI  NTE C  14      86.272  96.278  22.484  1.00  0.00           O
ATOM   1842  CK  NTE C  14      85.143  95.855  21.764  1.00  0.00           C
ATOM   1843  HK1 NTE C  14      84.657  96.751  21.322  1.00  0.00           H
ATOM   1844  HK2 NTE C  14      85.466  95.207  20.921  1.00  0.00           H
ATOM   1845  HK3 NTE C  14      84.480  95.330  22.484  1.00  0.00           H
ATOM   1846  C   NTE C  14      97.701  96.097  23.373  1.00  0.00           C
ATOM   1847  O   NTE C  14      98.491  95.243  23.881  1.00  0.00           O
ATOM   1848  N   NTE C  15      97.830  97.395  23.705  1.00  0.00           N
ATOM   1849  CA  NTE C  15      96.941  98.453  23.262  1.00  0.00           C
ATOM   1850  HA1 NTE C  15      97.599  99.347  23.257  1.00  0.00           H
ATOM   1851  HA2 NTE C  15      96.664  98.362  22.190  1.00  0.00           H
ATOM   1852  CA5 NTE C  15      99.060  97.825  24.328  1.00  0.00           C
ATOM   1853  HA3 NTE C  15      98.875  98.627  25.074  1.00  0.00           H
ATOM   1854  HA4 NTE C  15      99.524  97.044  24.967  1.00  0.00           H
ATOM   1855  CB  NTE C  15     100.088  98.456  23.399  1.00  0.00           C
ATOM   1856  HB1 NTE C  15     100.504  97.662  22.743  1.00  0.00           H
ATOM   1857  HB2 NTE C  15      99.675  99.296  22.799  1.00  0.00           H
ATOM   1858  OG  NTE C  15     101.252  98.896  24.127  1.00  0.00           O
ATOM   1859  CD  NTE C  15     102.179  99.506  23.237  1.00  0.00           C
ATOM   1860  HD1 NTE C  15     102.557  98.949  22.353  1.00  0.00           H
ATOM   1861  HD2 NTE C  15     101.772 100.471  22.868  1.00  0.00           H
ATOM   1862  CE  NTE C  15     103.351  99.937  24.096  1.00  0.00           C
ATOM   1863  HE1 NTE C  15     102.931 100.406  25.011  1.00  0.00           H
ATOM   1864  HE2 NTE C  15     103.798 100.728  23.457  1.00  0.00           H
ATOM   1865  OZ  NTE C  15     104.381  99.036  24.459  1.00  0.00           O
ATOM   1866  CH  NTE C  15     105.172  98.498  23.412  1.00  0.00           C
ATOM   1867  HH1 NTE C  15     104.522  98.017  22.650  1.00  0.00           H
ATOM   1868  HH2 NTE C  15     105.775  99.306  22.946  1.00  0.00           H
ATOM   1869  CT  NTE C  15     106.161  97.421  23.936  1.00  0.00           C
ATOM   1870  HT5 NTE C  15     106.451  96.961  22.968  1.00  0.00           H
ATOM   1871  HT6 NTE C  15     105.671  96.807  24.721  1.00  0.00           H
ATOM   1872  OI  NTE C  15     107.365  97.922  24.471  1.00  0.00           O
ATOM   1873  CK  NTE C  15     108.222  96.804  24.780  1.00  0.00           C
ATOM   1874  HK1 NTE C  15     107.825  96.143  25.580  1.00  0.00           H
ATOM   1875  HK2 NTE C  15     109.172  97.261  25.130  1.00  0.00           H
ATOM   1876  HK3 NTE C  15     108.347  96.200  23.856  1.00  0.00           H
ATOM   1877  C   NTE C  15      95.752  98.626  24.098  1.00  0.00           C
ATOM   1878  O   NTE C  15      95.412  97.714  24.820  1.00  0.00           O
ATOM   1879  N   NTE C  16      95.182  99.923  24.091  1.00  0.00           N
ATOM   1880  CA  NTE C  16      95.759 101.126  23.472  1.00  0.00           C
ATOM   1881  HA1 NTE C  16      94.880 101.718  23.137  1.00  0.00           H
ATOM   1882  HA2 NTE C  16      96.269 100.901  22.511  1.00  0.00           H
ATOM   1883  CA5 NTE C  16      94.045 100.034  25.073  1.00  0.00           C
ATOM   1884  HA3 NTE C  16      94.318  99.649  26.079  1.00  0.00           H
ATOM   1885  HA4 NTE C  16      93.819 101.108  25.245  1.00  0.00           H
ATOM   1886  CB  NTE C  16      92.756  99.548  24.407  1.00  0.00           C
ATOM   1887  HB1 NTE C  16      92.826  98.450  24.254  1.00  0.00           H
ATOM   1888  HB2 NTE C  16      92.440 100.032  23.458  1.00  0.00           H
ATOM   1889  OG  NTE C  16      91.701  99.689  25.382  1.00  0.00           O
ATOM   1890  CD  NTE C  16      90.463  99.244  24.846  1.00  0.00           C
ATOM   1891  HD1 NTE C  16      90.488  98.339  24.203  1.00  0.00           H
ATOM   1892  HD2 NTE C  16      90.147 100.112  24.229  1.00  0.00           H
ATOM   1893  CE  NTE C  16      89.203  98.977  25.785  1.00  0.00           C
ATOM   1894  HE1 NTE C  16      89.537  98.357  26.644  1.00  0.00           H
ATOM   1895  HE2 NTE C  16      88.558  98.365  25.119  1.00  0.00           H
ATOM   1896  OZ  NTE C  16      88.672 100.226  26.133  1.00  0.00           O
ATOM   1897  CH  NTE C  16      87.562 100.231  26.965  1.00  0.00           C
ATOM   1898  HH1 NTE C  16      87.391 101.275  27.303  1.00  0.00           H
ATOM   1899  HH2 NTE C  16      87.817  99.557  27.811  1.00  0.00           H
ATOM   1900  CT  NTE C  16      86.236  99.710  26.267  1.00  0.00           C
ATOM   1901  HT5 NTE C  16      85.323 100.136  26.735  1.00  0.00           H
ATOM   1902  HT6 NTE C  16      86.281 100.105  25.229  1.00  0.00           H
ATOM   1903  OI  NTE C  16      86.199  98.257  26.213  1.00  0.00           O
ATOM   1904  CK  NTE C  16      85.181  97.881  25.313  1.00  0.00           C
ATOM   1905  HK1 NTE C  16      85.126  98.502  24.393  1.00  0.00           H
ATOM   1906  HK2 NTE C  16      85.124  96.822  24.984  1.00  0.00           H
ATOM   1907  HK3 NTE C  16      84.214  98.059  25.831  1.00  0.00           H
ATOM   1908  C   NTE C  16      96.626 101.764  24.504  1.00  0.00           C
ATOM   1909  O   NTE C  16      97.076 101.026  25.385  1.00  0.00           O
ATOM   1910  N   NTE C  17      96.511 103.103  24.667  1.00  0.00           N
ATOM   1911  CA  NTE C  17      95.822 103.998  23.649  1.00  0.00           C
ATOM   1912  HA1 NTE C  17      96.312 104.984  23.498  1.00  0.00           H
ATOM   1913  HA2 NTE C  17      95.582 103.573  22.651  1.00  0.00           H
ATOM   1914  CA5 NTE C  17      97.345 103.780  25.727  1.00  0.00           C
ATOM   1915  HA3 NTE C  17      96.748 104.585  26.207  1.00  0.00           H
ATOM   1916  HA4 NTE C  17      97.691 103.040  26.480  1.00  0.00           H
ATOM   1917  CB  NTE C  17      98.639 104.454  25.211  1.00  0.00           C
ATOM   1918  HB1 NTE C  17      99.298 103.742  24.669  1.00  0.00           H
ATOM   1919  HB2 NTE C  17      98.263 105.011  24.327  1.00  0.00           H
ATOM   1920  OG  NTE C  17      99.296 105.381  26.073  1.00  0.00           O
ATOM   1921  CD  NTE C  17      99.800 106.513  25.336  1.00  0.00           C
ATOM   1922  HD1 NTE C  17      98.924 106.963  24.821  1.00  0.00           H
ATOM   1923  HD2 NTE C  17     100.148 107.222  26.117  1.00  0.00           H
ATOM   1924  CE  NTE C  17     100.869 106.126  24.340  1.00  0.00           C
ATOM   1925  HE1 NTE C  17     100.910 106.875  23.521  1.00  0.00           H
ATOM   1926  HE2 NTE C  17     100.579 105.158  23.877  1.00  0.00           H
ATOM   1927  OZ  NTE C  17     102.147 105.881  24.944  1.00  0.00           O
ATOM   1928  CH  NTE C  17     103.259 105.903  23.966  1.00  0.00           C
ATOM   1929  HH1 NTE C  17     104.131 105.390  24.423  1.00  0.00           H
ATOM   1930  HH2 NTE C  17     102.959 105.337  23.058  1.00  0.00           H
ATOM   1931  CT  NTE C  17     103.730 107.278  23.588  1.00  0.00           C
ATOM   1932  HT5 NTE C  17     102.952 107.985  23.229  1.00  0.00           H
ATOM   1933  HT6 NTE C  17     104.550 107.217  22.841  1.00  0.00           H
ATOM   1934  OI  NTE C  17     104.470 107.706  24.724  1.00  0.00           O
ATOM   1935  CK  NTE C  17     104.867 109.041  24.519  1.00  0.00           C
ATOM   1936  HK1 NTE C  17     103.998 109.692  24.753  1.00  0.00           H
ATOM   1937  HK2 NTE C  17     105.158 109.266  23.471  1.00  0.00           H
ATOM   1938  HK3 NTE C  17     105.716 109.378  25.150  1.00  0.00           H
ATOM   1939  C   NTE C  17      94.520 104.379  24.349  1.00  0.00           C
ATOM   1940  O   NTE C  17      94.228 103.816  25.435  1.00  0.00           O
ATOM   1941  N   NTE C  18      93.676 105.389  23.886  1.00  0.00           N
ATOM   1942  CA  NTE C  18      94.024 106.238  22.732  1.00  0.00           C
ATOM   1943  HA1 NTE C  18      93.075 106.551  22.248  1.00  0.00           H
ATOM   1944  HA2 NTE C  18      94.652 105.708  21.985  1.00  0.00           H
ATOM   1945  CA5 NTE C  18      92.432 105.649  24.533  1.00  0.00           C
ATOM   1946  HA3 NTE C  18      92.457 105.620  25.643  1.00  0.00           H
ATOM   1947  HA4 NTE C  18      92.181 106.720  24.381  1.00  0.00           H
ATOM   1948  CB  NTE C  18      91.197 104.822  24.094  1.00  0.00           C
ATOM   1949  HB1 NTE C  18      91.328 103.737  24.295  1.00  0.00           H
ATOM   1950  HB2 NTE C  18      91.163 104.955  22.991  1.00  0.00           H
ATOM   1951  OG  NTE C  18      89.988 105.273  24.706  1.00  0.00           O
ATOM   1952  CD  NTE C  18      89.887 104.946  26.106  1.00  0.00           C
ATOM   1953  HD1 NTE C  18      90.574 105.563  26.724  1.00  0.00           H
ATOM   1954  HD2 NTE C  18      90.170 103.877  26.214  1.00  0.00           H
ATOM   1955  CE  NTE C  18      88.484 105.168  26.593  1.00  0.00           C
ATOM   1956  HE1 NTE C  18      88.186 106.193  26.287  1.00  0.00           H
ATOM   1957  HE2 NTE C  18      88.512 105.155  27.704  1.00  0.00           H
ATOM   1958  OZ  NTE C  18      87.637 104.173  26.047  1.00  0.00           O
ATOM   1959  CH  NTE C  18      86.303 104.428  26.530  1.00  0.00           C
ATOM   1960  HH1 NTE C  18      86.147 105.480  26.849  1.00  0.00           H
ATOM   1961  HH2 NTE C  18      86.030 103.816  27.416  1.00  0.00           H
ATOM   1962  CT  NTE C  18      85.326 104.202  25.345  1.00  0.00           C
ATOM   1963  HT5 NTE C  18      84.394 104.780  25.522  1.00  0.00           H
ATOM   1964  HT6 NTE C  18      85.814 104.643  24.450  1.00  0.00           H
ATOM   1965  OI  NTE C  18      85.161 102.838  25.125  1.00  0.00           O
ATOM   1966  CK  NTE C  18      84.508 102.456  23.917  1.00  0.00           C
ATOM   1967  HK1 NTE C  18      85.081 102.849  23.050  1.00  0.00           H
ATOM   1968  HK2 NTE C  18      84.598 101.350  23.858  1.00  0.00           H
ATOM   1969  HK3 NTE C  18      83.480 102.875  23.878  1.00  0.00           H
ATOM   1970  C   NTE C  18      94.825 107.487  23.158  1.00  0.00           C
ATOM   1971  O   NTE C  18      94.969 107.656  24.365  1.00  0.00           O
ATOM   1972  N   NTE C  19      95.186 108.521  22.283  1.00  0.00           N
ATOM   1973  CA  NTE C  19      94.721 108.607  20.886  1.00  0.00           C
ATOM   1974  HA1 NTE C  19      95.466 109.126  20.246  1.00  0.00           H
ATOM   1975  HA2 NTE C  19      94.599 107.566  20.520  1.00  0.00           H
ATOM   1976  CA5 NTE C  19      96.149 109.564  22.820  1.00  0.00           C
ATOM   1977  HA3 NTE C  19      96.728 109.258  23.717  1.00  0.00           H
ATOM   1978  HA4 NTE C  19      96.965 109.938  22.165  1.00  0.00           H
ATOM   1979  CB  NTE C  19      95.419 110.774  23.438  1.00  0.00           C
ATOM   1980  HB1 NTE C  19      94.949 111.249  22.550  1.00  0.00           H
ATOM   1981  HB2 NTE C  19      94.655 110.294  24.085  1.00  0.00           H
ATOM   1982  OG  NTE C  19      96.264 111.583  24.230  1.00  0.00           O
ATOM   1983  CD  NTE C  19      95.434 112.411  25.066  1.00  0.00           C
ATOM   1984  HD1 NTE C  19      94.999 113.189  24.403  1.00  0.00           H
ATOM   1985  HD2 NTE C  19      94.596 111.826  25.501  1.00  0.00           H
ATOM   1986  CE  NTE C  19      96.259 113.095  26.191  1.00  0.00           C
ATOM   1987  HE1 NTE C  19      95.701 113.871  26.757  1.00  0.00           H
ATOM   1988  HE2 NTE C  19      97.185 113.496  25.726  1.00  0.00           H
ATOM   1989  OZ  NTE C  19      96.575 112.076  27.135  1.00  0.00           O
ATOM   1990  CH  NTE C  19      97.386 112.456  28.270  1.00  0.00           C
ATOM   1991  HH1 NTE C  19      98.375 112.854  27.959  1.00  0.00           H
ATOM   1992  HH2 NTE C  19      96.879 113.259  28.846  1.00  0.00           H
ATOM   1993  CT  NTE C  19      97.754 111.185  29.119  1.00  0.00           C
ATOM   1994  HT5 NTE C  19      96.877 110.542  29.344  1.00  0.00           H
ATOM   1995  HT6 NTE C  19      98.313 111.469  30.036  1.00  0.00           H
ATOM   1996  OI  NTE C  19      98.821 110.388  28.474  1.00  0.00           O
ATOM   1997  CK  NTE C  19      99.152 109.263  29.249  1.00  0.00           C
ATOM   1998  HK1 NTE C  19      98.617 108.328  28.977  1.00  0.00           H
ATOM   1999  HK2 NTE C  19      98.915 109.433  30.321  1.00  0.00           H
ATOM   2000  HK3 NTE C  19     100.251 109.114  29.312  1.00  0.00           H
ATOM   2001  C   NTE C  19      93.343 109.294  20.733  1.00  0.00           C
ATOM   2002  O   NTE C  19      92.701 109.542  21.719  1.00  0.00           O
ATOM   2003  N   NTE C  20      92.926 109.597  19.481  1.00  0.00           N
ATOM   2004  CA  NTE C  20      93.718 109.297  18.264  1.00  0.00           C
ATOM   2005  HA1 NTE C  20      93.070 109.471  17.379  1.00  0.00           H
ATOM   2006  HA2 NTE C  20      94.061 108.240  18.241  1.00  0.00           H
ATOM   2007  CA5 NTE C  20      91.727 110.360  19.291  1.00  0.00           C
ATOM   2008  HA3 NTE C  20      91.667 111.268  19.929  1.00  0.00           H
ATOM   2009  HA4 NTE C  20      91.693 110.705  18.235  1.00  0.00           H
ATOM   2010  CB  NTE C  20      90.402 109.666  19.410  1.00  0.00           C
ATOM   2011  HB1 NTE C  20      90.200 109.038  20.304  1.00  0.00           H
ATOM   2012  HB2 NTE C  20      90.171 109.029  18.529  1.00  0.00           H
ATOM   2013  OG  NTE C  20      89.395 110.705  19.499  1.00  0.00           O
ATOM   2014  CD  NTE C  20      88.084 110.083  19.574  1.00  0.00           C
ATOM   2015  HD1 NTE C  20      87.696 110.328  20.586  1.00  0.00           H
ATOM   2016  HD2 NTE C  20      88.194 108.979  19.518  1.00  0.00           H
ATOM   2017  CE  NTE C  20      86.995 110.565  18.540  1.00  0.00           C
ATOM   2018  HE1 NTE C  20      86.947 111.675  18.548  1.00  0.00           H
ATOM   2019  HE2 NTE C  20      86.036 110.143  18.908  1.00  0.00           H
ATOM   2020  OZ  NTE C  20      87.165 110.002  17.245  1.00  0.00           O
ATOM   2021  CH  NTE C  20      86.014 110.114  16.440  1.00  0.00           C
ATOM   2022  HH1 NTE C  20      85.027 110.030  16.944  1.00  0.00           H
ATOM   2023  HH2 NTE C  20      86.072 109.255  15.737  1.00  0.00           H
ATOM   2024  CT  NTE C  20      86.059 111.381  15.459  1.00  0.00           C
ATOM   2025  HT5 NTE C  20      87.101 111.186  15.126  1.00  0.00           H
ATOM   2026  HT6 NTE C  20      85.316 111.338  14.634  1.00  0.00           H
ATOM   2027  OI  NTE C  20      85.925 112.646  16.146  1.00  0.00           O
ATOM   2028  CK  NTE C  20      86.287 113.749  15.307  1.00  0.00           C
ATOM   2029  HK1 NTE C  20      86.375 114.632  15.976  1.00  0.00           H
ATOM   2030  HK2 NTE C  20      87.283 113.509  14.877  1.00  0.00           H
ATOM   2031  HK3 NTE C  20      85.461 113.943  14.589  1.00  0.00           H
ATOM   2032  C   NTE C  20      94.998 110.100  17.996  1.00  0.00           C
ATOM   2033  O   NTE C  20      95.295 110.950  18.838  1.00  0.00           O
ATOM   2034  N   NTE C  21      95.807 109.806  16.909  1.00  0.00           N
ATOM   2035  CA  NTE C  21      95.595 108.653  15.953  1.00  0.00           C
ATOM   2036  HA1 NTE C  21      94.496 108.635  15.787  1.00  0.00           H
ATOM   2037  HA2 NTE C  21      96.044 108.847  14.955  1.00  0.00           H
ATOM   2038  CA5 NTE C  21      96.934 110.610  16.740  1.00  0.00           C
ATOM   2039  HA3 NTE C  21      97.144 110.764  15.660  1.00  0.00           H
ATOM   2040  HA4 NTE C  21      96.738 111.647  17.089  1.00  0.00           H
ATOM   2041  CB  NTE C  21      98.113 109.983  17.412  1.00  0.00           C
ATOM   2042  HB1 NTE C  21      97.786 109.689  18.433  1.00  0.00           H
ATOM   2043  HB2 NTE C  21      98.473 109.063  16.904  1.00  0.00           H
ATOM   2044  OG  NTE C  21      99.278 110.771  17.648  1.00  0.00           O
ATOM   2045  CD  NTE C  21     100.233 110.660  16.597  1.00  0.00           C
ATOM   2046  HD1 NTE C  21     100.672 109.653  16.759  1.00  0.00           H
ATOM   2047  HD2 NTE C  21      99.819 110.773  15.572  1.00  0.00           H
ATOM   2048  CE  NTE C  21     101.271 111.791  16.631  1.00  0.00           C
ATOM   2049  HE1 NTE C  21     100.782 112.787  16.571  1.00  0.00           H
ATOM   2050  HE2 NTE C  21     101.960 111.589  15.783  1.00  0.00           H
ATOM   2051  OZ  NTE C  21     102.131 111.844  17.726  1.00  0.00           O
ATOM   2052  CH  NTE C  21     103.259 110.898  17.670  1.00  0.00           C
ATOM   2053  HH1 NTE C  21     102.910 109.860  17.482  1.00  0.00           H
ATOM   2054  HH2 NTE C  21     103.974 111.164  16.862  1.00  0.00           H
ATOM   2055  CT  NTE C  21     104.063 110.821  18.907  1.00  0.00           C
ATOM   2056  HT5 NTE C  21     104.331 111.842  19.256  1.00  0.00           H
ATOM   2057  HT6 NTE C  21     105.007 110.299  18.643  1.00  0.00           H
ATOM   2058  OI  NTE C  21     103.490 110.106  19.992  1.00  0.00           O
ATOM   2059  CK  NTE C  21     104.448 110.022  21.058  1.00  0.00           C
ATOM   2060  HK1 NTE C  21     104.653 110.939  21.650  1.00  0.00           H
ATOM   2061  HK2 NTE C  21     105.434 109.543  20.878  1.00  0.00           H
ATOM   2062  HK3 NTE C  21     103.945 109.347  21.783  1.00  0.00           H
ATOM   2063  C   NTE C  21      96.131 107.283  16.443  1.00  0.00           C
ATOM   2064  NT  NTE C  21      96.039 106.302  15.451  1.00  0.00           N
ATOM   2065  HT1 NTE C  21      95.253 106.436  14.848  1.00  0.00           H
ATOM   2066  HT2 NTE C  21      96.248 105.389  15.801  1.00  0.00           H
ATOM   2067  O   NTE C  21      96.520 107.042  17.572  1.00  0.00           O
ATOM   2068  CAY ACT D   1     123.457  95.764  22.634  1.00  0.00           C
ATOM   2069  HY1 ACT D   1     123.031  96.035  21.645  1.00  0.00           H
ATOM   2070  HY2 ACT D   1     123.846  96.695  23.098  1.00  0.00           H
ATOM   2071  HY3 ACT D   1     122.737  95.321  23.356  1.00  0.00           H
ATOM   2072  CY  ACT D   1     124.493  94.708  22.531  1.00  0.00           C
ATOM   2073  OY  ACT D   1     125.505  94.814  23.229  1.00  0.00           O
ATOM   2074  N   NDC D   2     124.064  93.523  21.978  1.00  0.00           N
ATOM   2075  CA  NDC D   2     124.828  92.345  22.160  1.00  0.00           C
ATOM   2076  HA1 NDC D   2     125.304  92.347  23.164  1.00  0.00           H
ATOM   2077  HA2 NDC D   2     124.201  91.427  22.155  1.00  0.00           H
ATOM   2078  CA5 NDC D   2     122.857  93.279  21.277  1.00  0.00           C
ATOM   2079  HA3 NDC D   2     122.357  94.133  20.772  1.00  0.00           H
ATOM   2080  HA4 NDC D   2     123.086  92.677  20.372  1.00  0.00           H
ATOM   2081  CB  NDC D   2     121.765  92.542  22.075  1.00  0.00           C
ATOM   2082  HB1 NDC D   2     122.215  91.759  22.722  1.00  0.00           H
ATOM   2083  HB2 NDC D   2     121.217  93.171  22.809  1.00  0.00           H
ATOM   2084  CG  NDC D   2     120.785  91.848  21.159  1.00  0.00           C
ATOM   2085  HG1 NDC D   2     120.303  92.584  20.480  1.00  0.00           H
ATOM   2086  HG2 NDC D   2     121.298  91.141  20.473  1.00  0.00           H
ATOM   2087  CD  NDC D   2     119.702  91.201  22.025  1.00  0.00           C
ATOM   2088  HD1 NDC D   2     120.098  90.582  22.858  1.00  0.00           H
ATOM   2089  HD2 NDC D   2     119.074  91.962  22.536  1.00  0.00           H
ATOM   2090  CE  NDC D   2     118.775  90.349  21.136  1.00  0.00           C
ATOM   2091  HE1 NDC D   2     118.449  91.096  20.381  1.00  0.00           H
ATOM   2092  HE2 NDC D   2     119.324  89.524  20.634  1.00  0.00           H
ATOM   2093  CZ  NDC D   2     117.590  89.764  21.767  1.00  0.00           C
ATOM   2094  HZ1 NDC D   2     117.885  89.021  22.539  1.00  0.00           H
ATOM   2095  HZ2 NDC D   2     116.944  90.542  22.227  1.00  0.00           H
ATOM   2096  CH  NDC D   2     116.689  89.052  20.794  1.00  0.00           C
ATOM   2097  HH1 NDC D   2     116.320  89.643  19.928  1.00  0.00           H
ATOM   2098  HH2 NDC D   2     117.325  88.256  20.351  1.00  0.00           H
ATOM   2099  CT  NDC D   2     115.644  88.419  21.661  1.00  0.00           C
ATOM   2100  HT5 NDC D   2     115.989  87.718  22.451  1.00  0.00           H
ATOM   2101  HT6 NDC D   2     115.082  89.126  22.308  1.00  0.00           H
ATOM   2102  CI  NDC D   2     114.571  87.731  20.795  1.00  0.00           C
ATOM   2103  HI1 NDC D   2     114.096  88.359  20.012  1.00  0.00           H
ATOM   2104  HI2 NDC D   2     115.157  87.065  20.126  1.00  0.00           H
ATOM   2105  CK  NDC D   2     113.424  87.101  21.520  1.00  0.00           C
ATOM   2106  HK1 NDC D   2     113.945  86.404  22.212  1.00  0.00           H
ATOM   2107  HK2 NDC D   2     112.737  86.570  20.827  1.00  0.00           H
ATOM   2108  HK3 NDC D   2     112.886  87.840  22.152  1.00  0.00           H
ATOM   2109  C   NDC D   2     126.016  92.211  21.208  1.00  0.00           C
ATOM   2110  O   NDC D   2     126.729  93.139  20.913  1.00  0.00           O
ATOM   2111  N   NDC D   3     126.373  90.941  20.633  1.00  0.00           N
ATOM   2112  CA  NDC D   3     125.714  89.677  21.044  1.00  0.00           C
ATOM   2113  HA1 NDC D   3     126.508  88.915  20.892  1.00  0.00           H
ATOM   2114  HA2 NDC D   3     125.356  89.738  22.094  1.00  0.00           H
ATOM   2115  CA5 NDC D   3     127.552  90.728  19.825  1.00  0.00           C
ATOM   2116  HA3 NDC D   3     127.152  90.076  19.020  1.00  0.00           H
ATOM   2117  HA4 NDC D   3     127.817  91.660  19.280  1.00  0.00           H
ATOM   2118  CB  NDC D   3     128.803  90.175  20.582  1.00  0.00           C
ATOM   2119  HB1 NDC D   3     129.156  90.969  21.275  1.00  0.00           H
ATOM   2120  HB2 NDC D   3     128.402  89.297  21.131  1.00  0.00           H
ATOM   2121  CG  NDC D   3     129.780  89.681  19.560  1.00  0.00           C
ATOM   2122  HG1 NDC D   3     129.139  89.122  18.845  1.00  0.00           H
ATOM   2123  HG2 NDC D   3     130.251  90.473  18.940  1.00  0.00           H
ATOM   2124  CD  NDC D   3     130.863  88.858  20.230  1.00  0.00           C
ATOM   2125  HD1 NDC D   3     131.514  89.508  20.852  1.00  0.00           H
ATOM   2126  HD2 NDC D   3     130.424  88.179  20.991  1.00  0.00           H
ATOM   2127  CE  NDC D   3     131.850  88.095  19.298  1.00  0.00           C
ATOM   2128  HE1 NDC D   3     131.439  87.312  18.625  1.00  0.00           H
ATOM   2129  HE2 NDC D   3     132.245  88.892  18.632  1.00  0.00           H
ATOM   2130  CZ  NDC D   3     133.010  87.476  20.193  1.00  0.00           C
ATOM   2131  HZ1 NDC D   3     133.442  88.063  21.030  1.00  0.00           H
ATOM   2132  HZ2 NDC D   3     132.508  86.648  20.739  1.00  0.00           H
ATOM   2133  CH  NDC D   3     134.176  86.788  19.405  1.00  0.00           C
ATOM   2134  HH1 NDC D   3     134.821  87.679  19.255  1.00  0.00           H
ATOM   2135  HH2 NDC D   3     133.723  86.414  18.461  1.00  0.00           H
ATOM   2136  CT  NDC D   3     134.896  85.673  20.184  1.00  0.00           C
ATOM   2137  HT5 NDC D   3     135.253  85.965  21.195  1.00  0.00           H
ATOM   2138  HT6 NDC D   3     134.145  84.862  20.295  1.00  0.00           H
ATOM   2139  CI  NDC D   3     136.056  85.206  19.293  1.00  0.00           C
ATOM   2140  HI1 NDC D   3     136.419  84.340  19.886  1.00  0.00           H
ATOM   2141  HI2 NDC D   3     135.576  84.897  18.340  1.00  0.00           H
ATOM   2142  CK  NDC D   3     137.289  86.108  19.026  1.00  0.00           C
ATOM   2143  HK1 NDC D   3     138.190  85.473  18.886  1.00  0.00           H
ATOM   2144  HK2 NDC D   3     137.495  86.893  19.785  1.00  0.00           H
ATOM   2145  HK3 NDC D   3     137.148  86.624  18.052  1.00  0.00           H
ATOM   2146  C   NDC D   3     124.551  89.443  20.146  1.00  0.00           C
ATOM   2147  O   NDC D   3     123.815  90.361  19.729  1.00  0.00           O
ATOM   2148  N   NDC D   4     124.282  88.162  19.683  1.00  0.00           N
ATOM   2149  CA  NDC D   4     125.055  86.968  19.887  1.00  0.00           C
ATOM   2150  HA1 NDC D   4     125.470  87.019  20.917  1.00  0.00           H
ATOM   2151  HA2 NDC D   4     124.367  86.095  19.895  1.00  0.00           H
ATOM   2152  CA5 NDC D   4     123.141  87.963  18.777  1.00  0.00           C
ATOM   2153  HA3 NDC D   4     122.941  88.805  18.079  1.00  0.00           H
ATOM   2154  HA4 NDC D   4     123.412  87.050  18.205  1.00  0.00           H
ATOM   2155  CB  NDC D   4     121.889  87.558  19.582  1.00  0.00           C
ATOM   2156  HB1 NDC D   4     122.223  86.783  20.305  1.00  0.00           H
ATOM   2157  HB2 NDC D   4     121.644  88.491  20.133  1.00  0.00           H
ATOM   2158  CG  NDC D   4     120.709  87.033  18.794  1.00  0.00           C
ATOM   2159  HG1 NDC D   4     120.339  87.899  18.204  1.00  0.00           H
ATOM   2160  HG2 NDC D   4     121.068  86.293  18.046  1.00  0.00           H
ATOM   2161  CD  NDC D   4     119.610  86.306  19.590  1.00  0.00           C
ATOM   2162  HD1 NDC D   4     120.057  85.537  20.255  1.00  0.00           H
ATOM   2163  HD2 NDC D   4     119.055  87.026  20.229  1.00  0.00           H
ATOM   2164  CE  NDC D   4     118.653  85.546  18.678  1.00  0.00           C
ATOM   2165  HE1 NDC D   4     118.313  86.254  17.893  1.00  0.00           H
ATOM   2166  HE2 NDC D   4     119.345  84.829  18.187  1.00  0.00           H
ATOM   2167  CZ  NDC D   4     117.543  84.834  19.489  1.00  0.00           C
ATOM   2168  HZ1 NDC D   4     117.982  84.116  20.214  1.00  0.00           H
ATOM   2169  HZ2 NDC D   4     117.070  85.693  20.011  1.00  0.00           H
ATOM   2170  CH  NDC D   4     116.492  84.178  18.570  1.00  0.00           C
ATOM   2171  HH1 NDC D   4     115.944  84.933  17.967  1.00  0.00           H
ATOM   2172  HH2 NDC D   4     116.902  83.376  17.920  1.00  0.00           H
ATOM   2173  CT  NDC D   4     115.415  83.665  19.461  1.00  0.00           C
ATOM   2174  HT5 NDC D   4     115.821  82.870  20.122  1.00  0.00           H
ATOM   2175  HT6 NDC D   4     115.094  84.482  20.141  1.00  0.00           H
ATOM   2176  CI  NDC D   4     114.191  83.159  18.647  1.00  0.00           C
ATOM   2177  HI1 NDC D   4     113.712  83.997  18.096  1.00  0.00           H
ATOM   2178  HI2 NDC D   4     114.531  82.439  17.872  1.00  0.00           H
ATOM   2179  CK  NDC D   4     113.090  82.521  19.534  1.00  0.00           C
ATOM   2180  HK1 NDC D   4     112.294  82.148  18.855  1.00  0.00           H
ATOM   2181  HK2 NDC D   4     112.613  83.341  20.112  1.00  0.00           H
ATOM   2182  HK3 NDC D   4     113.374  81.735  20.267  1.00  0.00           H
ATOM   2183  C   NDC D   4     126.158  86.791  18.912  1.00  0.00           C
ATOM   2184  O   NDC D   4     126.919  87.692  18.499  1.00  0.00           O
ATOM   2185  N   NDC D   5     126.581  85.458  18.524  1.00  0.00           N
ATOM   2186  CA  NDC D   5     125.874  84.254  18.945  1.00  0.00           C
ATOM   2187  HA1 NDC D   5     126.522  83.354  18.878  1.00  0.00           H
ATOM   2188  HA2 NDC D   5     125.489  84.319  19.985  1.00  0.00           H
ATOM   2189  CA5 NDC D   5     127.800  85.220  17.739  1.00  0.00           C
ATOM   2190  HA3 NDC D   5     127.682  84.409  16.988  1.00  0.00           H
ATOM   2191  HA4 NDC D   5     128.032  86.059  17.048  1.00  0.00           H
ATOM   2192  CB  NDC D   5     129.025  85.034  18.624  1.00  0.00           C
ATOM   2193  HB1 NDC D   5     129.401  85.965  19.099  1.00  0.00           H
ATOM   2194  HB2 NDC D   5     128.695  84.279  19.369  1.00  0.00           H
ATOM   2195  CG  NDC D   5     130.167  84.548  17.848  1.00  0.00           C
ATOM   2196  HG1 NDC D   5     130.114  85.087  16.878  1.00  0.00           H
ATOM   2197  HG2 NDC D   5     131.134  84.688  18.377  1.00  0.00           H
ATOM   2198  CD  NDC D   5     130.063  83.097  17.358  1.00  0.00           C
ATOM   2199  HD1 NDC D   5     129.659  82.383  18.107  1.00  0.00           H
ATOM   2200  HD2 NDC D   5     129.366  83.105  16.493  1.00  0.00           H
ATOM   2201  CE  NDC D   5     131.401  82.570  16.745  1.00  0.00           C
ATOM   2202  HE1 NDC D   5     131.086  81.804  16.005  1.00  0.00           H
ATOM   2203  HE2 NDC D   5     131.875  83.412  16.197  1.00  0.00           H
ATOM   2204  CZ  NDC D   5     132.365  81.895  17.713  1.00  0.00           C
ATOM   2205  HZ1 NDC D   5     132.612  82.508  18.607  1.00  0.00           H
ATOM   2206  HZ2 NDC D   5     131.995  80.948  18.161  1.00  0.00           H
ATOM   2207  CH  NDC D   5     133.786  81.607  17.102  1.00  0.00           C
ATOM   2208  HH1 NDC D   5     134.079  82.593  16.682  1.00  0.00           H
ATOM   2209  HH2 NDC D   5     133.680  80.789  16.358  1.00  0.00           H
ATOM   2210  CT  NDC D   5     134.893  81.063  18.077  1.00  0.00           C
ATOM   2211  HT5 NDC D   5     135.021  81.667  19.000  1.00  0.00           H
ATOM   2212  HT6 NDC D   5     134.513  80.081  18.433  1.00  0.00           H
ATOM   2213  CI  NDC D   5     136.261  80.913  17.368  1.00  0.00           C
ATOM   2214  HI1 NDC D   5     136.109  80.503  16.346  1.00  0.00           H
ATOM   2215  HI2 NDC D   5     136.742  81.914  17.337  1.00  0.00           H
ATOM   2216  CK  NDC D   5     137.317  80.050  18.126  1.00  0.00           C
ATOM   2217  HK1 NDC D   5     136.926  79.049  18.408  1.00  0.00           H
ATOM   2218  HK2 NDC D   5     137.675  80.525  19.064  1.00  0.00           H
ATOM   2219  HK3 NDC D   5     138.239  79.790  17.563  1.00  0.00           H
ATOM   2220  C   NDC D   5     124.635  84.063  18.089  1.00  0.00           C
ATOM   2221  O   NDC D   5     123.878  84.983  17.853  1.00  0.00           O
ATOM   2222  N   NDC D   6     124.235  82.848  17.719  1.00  0.00           N
ATOM   2223  CA  NDC D   6     124.896  81.586  17.987  1.00  0.00           C
ATOM   2224  HA1 NDC D   6     125.278  81.518  19.028  1.00  0.00           H
ATOM   2225  HA2 NDC D   6     124.197  80.741  17.804  1.00  0.00           H
ATOM   2226  CA5 NDC D   6     123.044  82.674  16.921  1.00  0.00           C
ATOM   2227  HA3 NDC D   6     122.734  83.617  16.421  1.00  0.00           H
ATOM   2228  HA4 NDC D   6     123.161  81.961  16.077  1.00  0.00           H
ATOM   2229  CB  NDC D   6     121.913  82.121  17.850  1.00  0.00           C
ATOM   2230  HB1 NDC D   6     122.041  81.041  18.076  1.00  0.00           H
ATOM   2231  HB2 NDC D   6     121.655  82.657  18.788  1.00  0.00           H
ATOM   2232  CG  NDC D   6     120.605  81.972  17.071  1.00  0.00           C
ATOM   2233  HG1 NDC D   6     120.232  82.980  16.788  1.00  0.00           H
ATOM   2234  HG2 NDC D   6     120.709  81.437  16.102  1.00  0.00           H
ATOM   2235  CD  NDC D   6     119.540  81.334  17.919  1.00  0.00           C
ATOM   2236  HD1 NDC D   6     120.025  80.410  18.298  1.00  0.00           H
ATOM   2237  HD2 NDC D   6     119.270  81.992  18.772  1.00  0.00           H
ATOM   2238  CE  NDC D   6     118.261  80.862  17.054  1.00  0.00           C
ATOM   2239  HE1 NDC D   6     118.128  81.710  16.349  1.00  0.00           H
ATOM   2240  HE2 NDC D   6     118.765  80.066  16.465  1.00  0.00           H
ATOM   2241  CZ  NDC D   6     117.100  80.388  17.828  1.00  0.00           C
ATOM   2242  HZ1 NDC D   6     117.389  79.578  18.531  1.00  0.00           H
ATOM   2243  HZ2 NDC D   6     116.667  81.264  18.356  1.00  0.00           H
ATOM   2244  CH  NDC D   6     116.011  79.706  16.960  1.00  0.00           C
ATOM   2245  HH1 NDC D   6     115.700  80.487  16.233  1.00  0.00           H
ATOM   2246  HH2 NDC D   6     116.254  78.832  16.319  1.00  0.00           H
ATOM   2247  CT  NDC D   6     114.764  79.357  17.815  1.00  0.00           C
ATOM   2248  HT5 NDC D   6     115.230  78.690  18.572  1.00  0.00           H
ATOM   2249  HT6 NDC D   6     114.355  80.269  18.299  1.00  0.00           H
ATOM   2250  CI  NDC D   6     113.679  78.522  17.074  1.00  0.00           C
ATOM   2251  HI1 NDC D   6     113.187  79.129  16.283  1.00  0.00           H
ATOM   2252  HI2 NDC D   6     114.170  77.646  16.599  1.00  0.00           H
ATOM   2253  CK  NDC D   6     112.644  77.919  18.021  1.00  0.00           C
ATOM   2254  HK1 NDC D   6     113.115  77.039  18.508  1.00  0.00           H
ATOM   2255  HK2 NDC D   6     111.725  77.676  17.446  1.00  0.00           H
ATOM   2256  HK3 NDC D   6     112.371  78.645  18.817  1.00  0.00           H
ATOM   2257  C   NDC D   6     126.061  81.376  17.083  1.00  0.00           C
ATOM   2258  O   NDC D   6     126.577  82.377  16.510  1.00  0.00           O
ATOM   2259  N   NDC D   7     126.449  80.150  16.554  1.00  0.00           N
ATOM   2260  CA  NDC D   7     125.699  78.922  16.754  1.00  0.00           C
ATOM   2261  HA1 NDC D   7     126.428  78.087  16.683  1.00  0.00           H
ATOM   2262  HA2 NDC D   7     125.262  78.923  17.776  1.00  0.00           H
ATOM   2263  CA5 NDC D   7     127.696  79.985  15.814  1.00  0.00           C
ATOM   2264  HA3 NDC D   7     127.532  79.352  14.916  1.00  0.00           H
ATOM   2265  HA4 NDC D   7     128.013  80.984  15.446  1.00  0.00           H
ATOM   2266  CB  NDC D   7     128.820  79.455  16.680  1.00  0.00           C
ATOM   2267  HB1 NDC D   7     129.300  80.255  17.283  1.00  0.00           H
ATOM   2268  HB2 NDC D   7     128.274  78.762  17.354  1.00  0.00           H
ATOM   2269  CG  NDC D   7     129.890  78.752  15.916  1.00  0.00           C
ATOM   2270  HG1 NDC D   7     129.433  77.858  15.440  1.00  0.00           H
ATOM   2271  HG2 NDC D   7     130.364  79.412  15.159  1.00  0.00           H
ATOM   2272  CD  NDC D   7     131.079  78.176  16.770  1.00  0.00           C
ATOM   2273  HD1 NDC D   7     131.450  79.017  17.394  1.00  0.00           H
ATOM   2274  HD2 NDC D   7     130.665  77.407  17.457  1.00  0.00           H
ATOM   2275  CE  NDC D   7     132.257  77.540  15.944  1.00  0.00           C
ATOM   2276  HE1 NDC D   7     131.831  76.644  15.442  1.00  0.00           H
ATOM   2277  HE2 NDC D   7     132.476  78.236  15.107  1.00  0.00           H
ATOM   2278  CZ  NDC D   7     133.475  77.183  16.827  1.00  0.00           C
ATOM   2279  HZ1 NDC D   7     133.732  78.184  17.235  1.00  0.00           H
ATOM   2280  HZ2 NDC D   7     133.171  76.442  17.598  1.00  0.00           H
ATOM   2281  CH  NDC D   7     134.722  76.607  16.048  1.00  0.00           C
ATOM   2282  HH1 NDC D   7     134.958  77.206  15.143  1.00  0.00           H
ATOM   2283  HH2 NDC D   7     134.569  75.586  15.637  1.00  0.00           H
ATOM   2284  CT  NDC D   7     135.955  76.698  16.935  1.00  0.00           C
ATOM   2285  HT5 NDC D   7     135.899  77.749  17.292  1.00  0.00           H
ATOM   2286  HT6 NDC D   7     135.912  76.015  17.810  1.00  0.00           H
ATOM   2287  CI  NDC D   7     137.302  76.224  16.399  1.00  0.00           C
ATOM   2288  HI1 NDC D   7     137.076  75.144  16.267  1.00  0.00           H
ATOM   2289  HI2 NDC D   7     137.619  76.727  15.460  1.00  0.00           H
ATOM   2290  CK  NDC D   7     138.300  76.211  17.542  1.00  0.00           C
ATOM   2291  HK1 NDC D   7     138.220  77.117  18.180  1.00  0.00           H
ATOM   2292  HK2 NDC D   7     139.354  76.064  17.223  1.00  0.00           H
ATOM   2293  HK3 NDC D   7     138.037  75.426  18.284  1.00  0.00           H
ATOM   2294  C   NDC D   7     124.554  78.704  15.817  1.00  0.00           C
ATOM   2295  O   NDC D   7     123.879  79.658  15.539  1.00  0.00           O
ATOM   2296  N   NDC D   8     124.000  77.463  15.631  1.00  0.00           N
ATOM   2297  CA  NDC D   8     124.740  76.247  15.881  1.00  0.00           C
ATOM   2298  HA1 NDC D   8     125.085  76.343  16.932  1.00  0.00           H
ATOM   2299  HA2 NDC D   8     123.995  75.427  15.800  1.00  0.00           H
ATOM   2300  CA5 NDC D   8     122.824  77.392  14.873  1.00  0.00           C
ATOM   2301  HA3 NDC D   8     122.550  78.294  14.285  1.00  0.00           H
ATOM   2302  HA4 NDC D   8     122.919  76.612  14.087  1.00  0.00           H
ATOM   2303  CB  NDC D   8     121.630  77.130  15.755  1.00  0.00           C
ATOM   2304  HB1 NDC D   8     121.792  76.311  16.489  1.00  0.00           H
ATOM   2305  HB2 NDC D   8     121.477  77.979  16.455  1.00  0.00           H
ATOM   2306  CG  NDC D   8     120.349  76.741  14.988  1.00  0.00           C
ATOM   2307  HG1 NDC D   8     120.102  77.500  14.215  1.00  0.00           H
ATOM   2308  HG2 NDC D   8     120.586  75.875  14.334  1.00  0.00           H
ATOM   2309  CD  NDC D   8     119.217  76.303  15.901  1.00  0.00           C
ATOM   2310  HD1 NDC D   8     119.533  75.535  16.638  1.00  0.00           H
ATOM   2311  HD2 NDC D   8     118.809  77.230  16.357  1.00  0.00           H
ATOM   2312  CE  NDC D   8     118.054  75.652  15.125  1.00  0.00           C
ATOM   2313  HE1 NDC D   8     117.756  76.383  14.343  1.00  0.00           H
ATOM   2314  HE2 NDC D   8     118.493  74.778  14.599  1.00  0.00           H
ATOM   2315  CZ  NDC D   8     116.811  75.161  15.916  1.00  0.00           C
ATOM   2316  HZ1 NDC D   8     117.209  74.451  16.672  1.00  0.00           H
ATOM   2317  HZ2 NDC D   8     116.310  76.065  16.324  1.00  0.00           H
ATOM   2318  CH  NDC D   8     115.734  74.566  15.036  1.00  0.00           C
ATOM   2319  HH1 NDC D   8     115.591  75.217  14.148  1.00  0.00           H
ATOM   2320  HH2 NDC D   8     115.803  73.508  14.706  1.00  0.00           H
ATOM   2321  CT  NDC D   8     114.373  74.542  15.814  1.00  0.00           C
ATOM   2322  HT5 NDC D   8     114.450  73.827  16.660  1.00  0.00           H
ATOM   2323  HT6 NDC D   8     114.346  75.561  16.256  1.00  0.00           H
ATOM   2324  CI  NDC D   8     113.271  74.331  14.804  1.00  0.00           C
ATOM   2325  HI1 NDC D   8     113.298  75.125  14.027  1.00  0.00           H
ATOM   2326  HI2 NDC D   8     113.509  73.364  14.313  1.00  0.00           H
ATOM   2327  CK  NDC D   8     111.864  74.328  15.440  1.00  0.00           C
ATOM   2328  HK1 NDC D   8     111.801  73.733  16.376  1.00  0.00           H
ATOM   2329  HK2 NDC D   8     111.113  73.993  14.694  1.00  0.00           H
ATOM   2330  HK3 NDC D   8     111.726  75.396  15.712  1.00  0.00           H
ATOM   2331  C   NDC D   8     125.828  76.044  14.878  1.00  0.00           C
ATOM   2332  O   NDC D   8     126.522  76.944  14.490  1.00  0.00           O
ATOM   2333  N   NDC D   9     126.074  74.752  14.401  1.00  0.00           N
ATOM   2334  CA  NDC D   9     125.238  73.501  14.705  1.00  0.00           C
ATOM   2335  HA1 NDC D   9     125.927  72.637  14.588  1.00  0.00           H
ATOM   2336  HA2 NDC D   9     124.973  73.519  15.784  1.00  0.00           H
ATOM   2337  CA5 NDC D   9     127.260  74.540  13.600  1.00  0.00           C
ATOM   2338  HA3 NDC D   9     126.948  73.814  12.819  1.00  0.00           H
ATOM   2339  HA4 NDC D   9     127.599  75.485  13.124  1.00  0.00           H
ATOM   2340  CB  NDC D   9     128.428  73.889  14.410  1.00  0.00           C
ATOM   2341  HB1 NDC D   9     128.525  74.416  15.384  1.00  0.00           H
ATOM   2342  HB2 NDC D   9     128.079  72.839  14.509  1.00  0.00           H
ATOM   2343  CG  NDC D   9     129.676  73.893  13.684  1.00  0.00           C
ATOM   2344  HG1 NDC D   9     129.434  73.222  12.832  1.00  0.00           H
ATOM   2345  HG2 NDC D   9     129.792  74.932  13.311  1.00  0.00           H
ATOM   2346  CD  NDC D   9     130.910  73.384  14.588  1.00  0.00           C
ATOM   2347  HD1 NDC D   9     131.113  74.246  15.259  1.00  0.00           H
ATOM   2348  HD2 NDC D   9     130.794  72.517  15.273  1.00  0.00           H
ATOM   2349  CE  NDC D   9     132.157  73.128  13.691  1.00  0.00           C
ATOM   2350  HE1 NDC D   9     131.912  72.237  13.074  1.00  0.00           H
ATOM   2351  HE2 NDC D   9     132.346  73.903  12.918  1.00  0.00           H
ATOM   2352  CZ  NDC D   9     133.494  73.008  14.492  1.00  0.00           C
ATOM   2353  HZ1 NDC D   9     133.750  74.044  14.801  1.00  0.00           H
ATOM   2354  HZ2 NDC D   9     133.385  72.402  15.417  1.00  0.00           H
ATOM   2355  CH  NDC D   9     134.594  72.378  13.580  1.00  0.00           C
ATOM   2356  HH1 NDC D   9     134.728  73.071  12.722  1.00  0.00           H
ATOM   2357  HH2 NDC D   9     134.233  71.419  13.151  1.00  0.00           H
ATOM   2358  CT  NDC D   9     135.827  72.088  14.386  1.00  0.00           C
ATOM   2359  HT5 NDC D   9     136.136  73.041  14.866  1.00  0.00           H
ATOM   2360  HT6 NDC D   9     135.574  71.341  15.168  1.00  0.00           H
ATOM   2361  CI  NDC D   9     136.967  71.638  13.501  1.00  0.00           C
ATOM   2362  HI1 NDC D   9     136.675  70.585  13.305  1.00  0.00           H
ATOM   2363  HI2 NDC D   9     136.978  72.267  12.585  1.00  0.00           H
ATOM   2364  CK  NDC D   9     138.343  71.582  14.083  1.00  0.00           C
ATOM   2365  HK1 NDC D   9     139.010  70.959  13.448  1.00  0.00           H
ATOM   2366  HK2 NDC D   9     138.389  70.964  15.005  1.00  0.00           H
ATOM   2367  HK3 NDC D   9     138.752  72.598  14.265  1.00  0.00           H
ATOM   2368  C   NDC D   9     124.000  73.264  13.871  1.00  0.00           C
ATOM   2369  O   NDC D   9     123.366  74.210  13.464  1.00  0.00           O
ATOM   2370  N   NDC D  10     123.618  71.908  13.530  1.00  0.00           N
ATOM   2371  CA  NDC D  10     124.334  70.645  13.726  1.00  0.00           C
ATOM   2372  HA1 NDC D  10     124.690  70.567  14.775  1.00  0.00           H
ATOM   2373  HA2 NDC D  10     123.611  69.813  13.583  1.00  0.00           H
ATOM   2374  CA5 NDC D  10     122.426  71.791  12.696  1.00  0.00           C
ATOM   2375  HA3 NDC D  10     122.145  72.712  12.143  1.00  0.00           H
ATOM   2376  HA4 NDC D  10     122.717  71.057  11.914  1.00  0.00           H
ATOM   2377  CB  NDC D  10     121.239  71.335  13.519  1.00  0.00           C
ATOM   2378  HB1 NDC D  10     121.488  70.612  14.325  1.00  0.00           H
ATOM   2379  HB2 NDC D  10     120.977  72.141  14.237  1.00  0.00           H
ATOM   2380  CG  NDC D  10     120.030  70.947  12.730  1.00  0.00           C
ATOM   2381  HG1 NDC D  10     119.921  71.742  11.962  1.00  0.00           H
ATOM   2382  HG2 NDC D  10     120.117  69.970  12.207  1.00  0.00           H
ATOM   2383  CD  NDC D  10     118.765  71.017  13.499  1.00  0.00           C
ATOM   2384  HD1 NDC D  10     118.873  70.390  14.410  1.00  0.00           H
ATOM   2385  HD2 NDC D  10     118.758  72.054  13.898  1.00  0.00           H
ATOM   2386  CE  NDC D  10     117.484  70.665  12.721  1.00  0.00           C
ATOM   2387  HE1 NDC D  10     117.180  71.424  11.969  1.00  0.00           H
ATOM   2388  HE2 NDC D  10     117.723  69.736  12.161  1.00  0.00           H
ATOM   2389  CZ  NDC D  10     116.248  70.381  13.557  1.00  0.00           C
ATOM   2390  HZ1 NDC D  10     116.488  69.585  14.294  1.00  0.00           H
ATOM   2391  HZ2 NDC D  10     116.081  71.283  14.183  1.00  0.00           H
ATOM   2392  CH  NDC D  10     115.005  69.842  12.730  1.00  0.00           C
ATOM   2393  HH1 NDC D  10     114.937  70.542  11.870  1.00  0.00           H
ATOM   2394  HH2 NDC D  10     114.963  68.796  12.360  1.00  0.00           H
ATOM   2395  CT  NDC D  10     113.701  69.896  13.569  1.00  0.00           C
ATOM   2396  HT5 NDC D  10     113.481  68.930  14.071  1.00  0.00           H
ATOM   2397  HT6 NDC D  10     114.023  70.585  14.379  1.00  0.00           H
ATOM   2398  CI  NDC D  10     112.463  70.412  12.908  1.00  0.00           C
ATOM   2399  HI1 NDC D  10     112.736  71.325  12.336  1.00  0.00           H
ATOM   2400  HI2 NDC D  10     111.973  69.696  12.213  1.00  0.00           H
ATOM   2401  CK  NDC D  10     111.456  70.840  13.867  1.00  0.00           C
ATOM   2402  HK1 NDC D  10     110.835  69.960  14.140  1.00  0.00           H
ATOM   2403  HK2 NDC D  10     110.848  71.649  13.409  1.00  0.00           H
ATOM   2404  HK3 NDC D  10     111.936  71.160  14.817  1.00  0.00           H
ATOM   2405  C   NDC D  10     125.532  70.339  12.807  1.00  0.00           C
ATOM   2406  O   NDC D  10     126.206  71.259  12.466  1.00  0.00           O
ATOM   2407  N   NDC D  11     125.907  69.036  12.527  1.00  0.00           N
ATOM   2408  CA  NDC D  11     125.070  67.827  12.794  1.00  0.00           C
ATOM   2409  HA1 NDC D  11     125.746  66.974  12.570  1.00  0.00           H
ATOM   2410  HA2 NDC D  11     124.728  67.743  13.848  1.00  0.00           H
ATOM   2411  CA5 NDC D  11     127.093  68.763  11.775  1.00  0.00           C
ATOM   2412  HA3 NDC D  11     127.028  67.829  11.178  1.00  0.00           H
ATOM   2413  HA4 NDC D  11     127.355  69.503  10.988  1.00  0.00           H
ATOM   2414  CB  NDC D  11     128.338  68.563  12.664  1.00  0.00           C
ATOM   2415  HB1 NDC D  11     128.380  69.437  13.349  1.00  0.00           H
ATOM   2416  HB2 NDC D  11     128.192  67.654  13.287  1.00  0.00           H
ATOM   2417  CG  NDC D  11     129.653  68.336  11.890  1.00  0.00           C
ATOM   2418  HG1 NDC D  11     129.633  67.451  11.218  1.00  0.00           H
ATOM   2419  HG2 NDC D  11     129.973  69.226  11.307  1.00  0.00           H
ATOM   2420  CD  NDC D  11     130.929  68.202  12.814  1.00  0.00           C
ATOM   2421  HD1 NDC D  11     131.079  69.071  13.491  1.00  0.00           H
ATOM   2422  HD2 NDC D  11     130.868  67.287  13.441  1.00  0.00           H
ATOM   2423  CE  NDC D  11     132.266  68.024  11.986  1.00  0.00           C
ATOM   2424  HE1 NDC D  11     132.020  67.286  11.193  1.00  0.00           H
ATOM   2425  HE2 NDC D  11     132.534  69.010  11.551  1.00  0.00           H
ATOM   2426  CZ  NDC D  11     133.512  67.663  12.910  1.00  0.00           C
ATOM   2427  HZ1 NDC D  11     133.584  68.265  13.841  1.00  0.00           H
ATOM   2428  HZ2 NDC D  11     133.309  66.626  13.253  1.00  0.00           H
ATOM   2429  CH  NDC D  11     134.782  67.651  12.118  1.00  0.00           C
ATOM   2430  HH1 NDC D  11     135.101  68.634  11.709  1.00  0.00           H
ATOM   2431  HH2 NDC D  11     134.541  67.002  11.249  1.00  0.00           H
ATOM   2432  CT  NDC D  11     135.927  67.055  12.899  1.00  0.00           C
ATOM   2433  HT5 NDC D  11     135.861  67.330  13.974  1.00  0.00           H
ATOM   2434  HT6 NDC D  11     135.946  65.952  12.766  1.00  0.00           H
ATOM   2435  CI  NDC D  11     137.346  67.512  12.398  1.00  0.00           C
ATOM   2436  HI1 NDC D  11     137.479  67.237  11.329  1.00  0.00           H
ATOM   2437  HI2 NDC D  11     137.554  68.598  12.503  1.00  0.00           H
ATOM   2438  CK  NDC D  11     138.500  66.884  13.188  1.00  0.00           C
ATOM   2439  HK1 NDC D  11     138.339  65.789  13.092  1.00  0.00           H
ATOM   2440  HK2 NDC D  11     138.512  67.043  14.287  1.00  0.00           H
ATOM   2441  HK3 NDC D  11     139.453  67.160  12.689  1.00  0.00           H
ATOM   2442  C   NDC D  11     123.781  67.750  11.919  1.00  0.00           C
ATOM   2443  O   NDC D  11     123.354  68.758  11.352  1.00  0.00           O
ATOM   2444  N   NTE D  12     123.250  66.479  11.640  1.00  0.00           N
ATOM   2445  CA  NTE D  12     123.694  65.216  12.249  1.00  0.00           C
ATOM   2446  HA1 NTE D  12     122.776  64.618  12.435  1.00  0.00           H
ATOM   2447  HA2 NTE D  12     124.198  65.443  13.213  1.00  0.00           H
ATOM   2448  CA5 NTE D  12     122.109  66.357  10.717  1.00  0.00           C
ATOM   2449  HA3 NTE D  12     122.295  66.747   9.694  1.00  0.00           H
ATOM   2450  HA4 NTE D  12     121.860  65.278  10.630  1.00  0.00           H
ATOM   2451  CB  NTE D  12     120.864  66.949  11.363  1.00  0.00           C
ATOM   2452  HB1 NTE D  12     120.893  68.049  11.206  1.00  0.00           H
ATOM   2453  HB2 NTE D  12     120.846  66.728  12.451  1.00  0.00           H
ATOM   2454  OG  NTE D  12     119.675  66.426  10.680  1.00  0.00           O
ATOM   2455  CD  NTE D  12     118.549  67.196  10.887  1.00  0.00           C
ATOM   2456  HD1 NTE D  12     118.580  68.183  10.377  1.00  0.00           H
ATOM   2457  HD2 NTE D  12     118.353  67.440  11.953  1.00  0.00           H
ATOM   2458  CE  NTE D  12     117.425  66.264  10.390  1.00  0.00           C
ATOM   2459  HE1 NTE D  12     117.360  65.377  11.056  1.00  0.00           H
ATOM   2460  HE2 NTE D  12     117.616  65.947   9.343  1.00  0.00           H
ATOM   2461  OZ  NTE D  12     116.137  66.804  10.434  1.00  0.00           O
ATOM   2462  CH  NTE D  12     115.200  65.864   9.907  1.00  0.00           C
ATOM   2463  HH1 NTE D  12     115.715  65.267   9.124  1.00  0.00           H
ATOM   2464  HH2 NTE D  12     114.340  66.395   9.447  1.00  0.00           H
ATOM   2465  CT  NTE D  12     114.524  64.918  10.895  1.00  0.00           C
ATOM   2466  HT5 NTE D  12     114.320  63.967  10.358  1.00  0.00           H
ATOM   2467  HT6 NTE D  12     115.259  64.538  11.637  1.00  0.00           H
ATOM   2468  OI  NTE D  12     113.286  65.336  11.404  1.00  0.00           O
ATOM   2469  CK  NTE D  12     113.509  65.934  12.692  1.00  0.00           C
ATOM   2470  HK1 NTE D  12     113.497  67.031  12.521  1.00  0.00           H
ATOM   2471  HK2 NTE D  12     112.700  65.511  13.326  1.00  0.00           H
ATOM   2472  HK3 NTE D  12     114.502  65.800  13.172  1.00  0.00           H
ATOM   2473  C   NTE D  12     124.660  64.453  11.283  1.00  0.00           C
ATOM   2474  O   NTE D  12     125.583  65.035  10.763  1.00  0.00           O
ATOM   2475  N   NTE D  13     124.490  63.102  11.067  1.00  0.00           N
ATOM   2476  CA  NTE D  13     123.339  62.313  11.446  1.00  0.00           C
ATOM   2477  HA1 NTE D  13     123.645  61.248  11.362  1.00  0.00           H
ATOM   2478  HA2 NTE D  13     122.976  62.395  12.492  1.00  0.00           H
ATOM   2479  CA5 NTE D  13     125.358  62.515  10.081  1.00  0.00           C
ATOM   2480  HA3 NTE D  13     124.820  61.712   9.534  1.00  0.00           H
ATOM   2481  HA4 NTE D  13     125.824  63.206   9.346  1.00  0.00           H
ATOM   2482  CB  NTE D  13     126.640  61.890  10.697  1.00  0.00           C
ATOM   2483  HB1 NTE D  13     127.238  62.656  11.236  1.00  0.00           H
ATOM   2484  HB2 NTE D  13     126.353  61.162  11.485  1.00  0.00           H
ATOM   2485  OG  NTE D  13     127.382  61.307   9.645  1.00  0.00           O
ATOM   2486  CD  NTE D  13     128.400  60.498  10.082  1.00  0.00           C
ATOM   2487  HD1 NTE D  13     129.128  61.068  10.698  1.00  0.00           H
ATOM   2488  HD2 NTE D  13     127.964  59.849  10.871  1.00  0.00           H
ATOM   2489  CE  NTE D  13     129.069  59.720   8.922  1.00  0.00           C
ATOM   2490  HE1 NTE D  13     128.214  59.460   8.263  1.00  0.00           H
ATOM   2491  HE2 NTE D  13     129.660  58.809   9.157  1.00  0.00           H
ATOM   2492  OZ  NTE D  13     129.848  60.617   8.208  1.00  0.00           O
ATOM   2493  CH  NTE D  13     131.189  60.448   8.606  1.00  0.00           C
ATOM   2494  HH1 NTE D  13     131.366  60.728   9.666  1.00  0.00           H
ATOM   2495  HH2 NTE D  13     131.405  59.372   8.429  1.00  0.00           H
ATOM   2496  CT  NTE D  13     132.260  61.168   7.793  1.00  0.00           C
ATOM   2497  HT5 NTE D  13     133.121  61.409   8.453  1.00  0.00           H
ATOM   2498  HT6 NTE D  13     131.880  62.140   7.411  1.00  0.00           H
ATOM   2499  OI  NTE D  13     132.563  60.337   6.622  1.00  0.00           O
ATOM   2500  CK  NTE D  13     133.756  60.637   5.973  1.00  0.00           C
ATOM   2501  HK1 NTE D  13     134.640  60.650   6.646  1.00  0.00           H
ATOM   2502  HK2 NTE D  13     133.575  61.585   5.423  1.00  0.00           H
ATOM   2503  HK3 NTE D  13     133.972  59.856   5.214  1.00  0.00           H
ATOM   2504  C   NTE D  13     122.191  62.430  10.480  1.00  0.00           C
ATOM   2505  O   NTE D  13     122.167  63.162   9.485  1.00  0.00           O
ATOM   2506  N   NTE D  14     120.999  61.760  10.759  1.00  0.00           N
ATOM   2507  CA  NTE D  14     120.637  61.056  12.003  1.00  0.00           C
ATOM   2508  HA1 NTE D  14     119.586  61.385  12.153  1.00  0.00           H
ATOM   2509  HA2 NTE D  14     121.211  61.396  12.891  1.00  0.00           H
ATOM   2510  CA5 NTE D  14     119.928  61.882   9.724  1.00  0.00           C
ATOM   2511  HA3 NTE D  14     120.339  61.968   8.696  1.00  0.00           H
ATOM   2512  HA4 NTE D  14     119.354  60.932   9.683  1.00  0.00           H
ATOM   2513  CB  NTE D  14     119.012  63.179   9.859  1.00  0.00           C
ATOM   2514  HB1 NTE D  14     119.737  64.020   9.865  1.00  0.00           H
ATOM   2515  HB2 NTE D  14     118.435  63.317  10.799  1.00  0.00           H
ATOM   2516  OG  NTE D  14     118.170  63.324   8.764  1.00  0.00           O
ATOM   2517  CD  NTE D  14     117.065  62.534   8.918  1.00  0.00           C
ATOM   2518  HD1 NTE D  14     116.463  62.863   9.792  1.00  0.00           H
ATOM   2519  HD2 NTE D  14     117.380  61.479   9.064  1.00  0.00           H
ATOM   2520  CE  NTE D  14     116.164  62.351   7.651  1.00  0.00           C
ATOM   2521  HE1 NTE D  14     116.774  62.358   6.723  1.00  0.00           H
ATOM   2522  HE2 NTE D  14     115.644  63.333   7.662  1.00  0.00           H
ATOM   2523  OZ  NTE D  14     115.216  61.253   7.785  1.00  0.00           O
ATOM   2524  CH  NTE D  14     114.744  60.817   6.461  1.00  0.00           C
ATOM   2525  HH1 NTE D  14     115.634  60.453   5.905  1.00  0.00           H
ATOM   2526  HH2 NTE D  14     114.412  61.685   5.851  1.00  0.00           H
ATOM   2527  CT  NTE D  14     113.840  59.550   6.653  1.00  0.00           C
ATOM   2528  HT5 NTE D  14     113.821  59.056   5.659  1.00  0.00           H
ATOM   2529  HT6 NTE D  14     114.319  58.899   7.415  1.00  0.00           H
ATOM   2530  OI  NTE D  14     112.471  59.811   6.957  1.00  0.00           O
ATOM   2531  CK  NTE D  14     111.712  60.548   6.001  1.00  0.00           C
ATOM   2532  HK1 NTE D  14     110.675  60.318   6.328  1.00  0.00           H
ATOM   2533  HK2 NTE D  14     111.943  61.631   6.089  1.00  0.00           H
ATOM   2534  HK3 NTE D  14     111.808  60.109   4.985  1.00  0.00           H
ATOM   2535  C   NTE D  14     120.692  59.635  11.771  1.00  0.00           C
ATOM   2536  O   NTE D  14     121.596  59.150  11.127  1.00  0.00           O
ATOM   2537  N   NTE D  15     119.978  58.816  12.636  1.00  0.00           N
ATOM   2538  CA  NTE D  15     119.030  59.293  13.656  1.00  0.00           C
ATOM   2539  HA1 NTE D  15     119.239  58.683  14.560  1.00  0.00           H
ATOM   2540  HA2 NTE D  15     119.269  60.342  13.935  1.00  0.00           H
ATOM   2541  CA5 NTE D  15     120.168  57.378  12.578  1.00  0.00           C
ATOM   2542  HA3 NTE D  15     119.427  56.818  13.188  1.00  0.00           H
ATOM   2543  HA4 NTE D  15     120.165  57.071  11.510  1.00  0.00           H
ATOM   2544  CB  NTE D  15     121.497  56.818  13.156  1.00  0.00           C
ATOM   2545  HB1 NTE D  15     121.701  55.838  12.675  1.00  0.00           H
ATOM   2546  HB2 NTE D  15     122.341  57.517  12.970  1.00  0.00           H
ATOM   2547  OG  NTE D  15     121.462  56.623  14.632  1.00  0.00           O
ATOM   2548  CD  NTE D  15     122.637  55.881  15.070  1.00  0.00           C
ATOM   2549  HD1 NTE D  15     123.535  56.342  14.606  1.00  0.00           H
ATOM   2550  HD2 NTE D  15     122.684  56.226  16.124  1.00  0.00           H
ATOM   2551  CE  NTE D  15     122.783  54.320  15.042  1.00  0.00           C
ATOM   2552  HE1 NTE D  15     121.917  53.845  15.549  1.00  0.00           H
ATOM   2553  HE2 NTE D  15     123.546  53.960  15.765  1.00  0.00           H
ATOM   2554  OZ  NTE D  15     123.134  53.829  13.772  1.00  0.00           O
ATOM   2555  CH  NTE D  15     123.650  52.537  13.871  1.00  0.00           C
ATOM   2556  HH1 NTE D  15     124.462  52.512  14.630  1.00  0.00           H
ATOM   2557  HH2 NTE D  15     122.813  51.907  14.240  1.00  0.00           H
ATOM   2558  CT  NTE D  15     124.008  51.802  12.559  1.00  0.00           C
ATOM   2559  HT5 NTE D  15     124.915  52.228  12.080  1.00  0.00           H
ATOM   2560  HT6 NTE D  15     123.152  51.650  11.867  1.00  0.00           H
ATOM   2561  OI  NTE D  15     124.354  50.475  12.980  1.00  0.00           O
ATOM   2562  CK  NTE D  15     124.485  49.655  11.823  1.00  0.00           C
ATOM   2563  HK1 NTE D  15     123.484  49.579  11.347  1.00  0.00           H
ATOM   2564  HK2 NTE D  15     124.815  48.647  12.152  1.00  0.00           H
ATOM   2565  HK3 NTE D  15     125.208  49.979  11.044  1.00  0.00           H
ATOM   2566  C   NTE D  15     117.683  59.287  13.194  1.00  0.00           C
ATOM   2567  O   NTE D  15     117.386  59.708  12.042  1.00  0.00           O
ATOM   2568  N   NTE D  16     116.627  58.849  13.982  1.00  0.00           N
ATOM   2569  CA  NTE D  16     116.771  58.540  15.425  1.00  0.00           C
ATOM   2570  HA1 NTE D  16     115.811  58.850  15.889  1.00  0.00           H
ATOM   2571  HA2 NTE D  16     117.545  59.219  15.842  1.00  0.00           H
ATOM   2572  CA5 NTE D  16     115.268  58.947  13.584  1.00  0.00           C
ATOM   2573  HA3 NTE D  16     115.124  58.713  12.508  1.00  0.00           H
ATOM   2574  HA4 NTE D  16     114.611  58.157  14.006  1.00  0.00           H
ATOM   2575  CB  NTE D  16     114.573  60.279  13.862  1.00  0.00           C
ATOM   2576  HB1 NTE D  16     114.995  60.934  13.070  1.00  0.00           H
ATOM   2577  HB2 NTE D  16     114.885  60.639  14.865  1.00  0.00           H
ATOM   2578  OG  NTE D  16     113.203  60.258  13.639  1.00  0.00           O
ATOM   2579  CD  NTE D  16     112.552  61.257  14.492  1.00  0.00           C
ATOM   2580  HD1 NTE D  16     112.816  61.130  15.564  1.00  0.00           H
ATOM   2581  HD2 NTE D  16     111.457  61.111  14.374  1.00  0.00           H
ATOM   2582  CE  NTE D  16     112.852  62.818  14.294  1.00  0.00           C
ATOM   2583  HE1 NTE D  16     112.404  63.082  13.312  1.00  0.00           H
ATOM   2584  HE2 NTE D  16     113.958  62.920  14.304  1.00  0.00           H
ATOM   2585  OZ  NTE D  16     112.193  63.631  15.310  1.00  0.00           O
ATOM   2586  CH  NTE D  16     110.768  63.712  15.148  1.00  0.00           C
ATOM   2587  HH1 NTE D  16     110.344  62.711  15.380  1.00  0.00           H
ATOM   2588  HH2 NTE D  16     110.566  64.028  14.103  1.00  0.00           H
ATOM   2589  CT  NTE D  16     110.235  64.748  16.095  1.00  0.00           C
ATOM   2590  HT5 NTE D  16     109.197  64.451  16.355  1.00  0.00           H
ATOM   2591  HT6 NTE D  16     110.814  64.781  17.044  1.00  0.00           H
ATOM   2592  OI  NTE D  16     110.316  66.086  15.634  1.00  0.00           O
ATOM   2593  CK  NTE D  16     110.060  67.051  16.694  1.00  0.00           C
ATOM   2594  HK1 NTE D  16     109.095  66.762  17.162  1.00  0.00           H
ATOM   2595  HK2 NTE D  16     110.856  67.035  17.468  1.00  0.00           H
ATOM   2596  HK3 NTE D  16     109.871  68.077  16.312  1.00  0.00           H
ATOM   2597  C   NTE D  16     116.978  57.113  15.762  1.00  0.00           C
ATOM   2598  O   NTE D  16     117.876  56.494  15.195  1.00  0.00           O
ATOM   2599  N   NTE D  17     116.495  56.652  16.992  1.00  0.00           N
ATOM   2600  CA  NTE D  17     115.667  57.391  17.961  1.00  0.00           C
ATOM   2601  HA1 NTE D  17     115.788  57.032  19.005  1.00  0.00           H
ATOM   2602  HA2 NTE D  17     116.162  58.377  18.087  1.00  0.00           H
ATOM   2603  CA5 NTE D  17     116.935  55.339  17.485  1.00  0.00           C
ATOM   2604  HA3 NTE D  17     117.761  54.851  16.926  1.00  0.00           H
ATOM   2605  HA4 NTE D  17     117.498  55.495  18.430  1.00  0.00           H
ATOM   2606  CB  NTE D  17     115.873  54.249  17.761  1.00  0.00           C
ATOM   2607  HB1 NTE D  17     114.984  54.591  18.334  1.00  0.00           H
ATOM   2608  HB2 NTE D  17     115.379  54.094  16.778  1.00  0.00           H
ATOM   2609  OG  NTE D  17     116.359  53.074  18.343  1.00  0.00           O
ATOM   2610  CD  NTE D  17     115.283  52.156  18.563  1.00  0.00           C
ATOM   2611  HD1 NTE D  17     114.567  52.047  17.721  1.00  0.00           H
ATOM   2612  HD2 NTE D  17     115.731  51.140  18.535  1.00  0.00           H
ATOM   2613  CE  NTE D  17     114.553  52.293  19.795  1.00  0.00           C
ATOM   2614  HE1 NTE D  17     113.697  51.584  19.818  1.00  0.00           H
ATOM   2615  HE2 NTE D  17     114.153  53.327  19.853  1.00  0.00           H
ATOM   2616  OZ  NTE D  17     115.358  51.953  20.980  1.00  0.00           O
ATOM   2617  CH  NTE D  17     114.702  52.212  22.173  1.00  0.00           C
ATOM   2618  HH1 NTE D  17     115.261  52.962  22.774  1.00  0.00           H
ATOM   2619  HH2 NTE D  17     113.709  52.695  22.052  1.00  0.00           H
ATOM   2620  CT  NTE D  17     114.380  50.873  22.968  1.00  0.00           C
ATOM   2621  HT5 NTE D  17     113.847  51.057  23.926  1.00  0.00           H
ATOM   2622  HT6 NTE D  17     115.314  50.341  23.251  1.00  0.00           H
ATOM   2623  OI  NTE D  17     113.601  50.026  22.182  1.00  0.00           O
ATOM   2624  CK  NTE D  17     112.374  49.704  22.812  1.00  0.00           C
ATOM   2625  HK1 NTE D  17     111.916  49.043  22.046  1.00  0.00           H
ATOM   2626  HK2 NTE D  17     111.726  50.553  23.119  1.00  0.00           H
ATOM   2627  HK3 NTE D  17     112.372  49.100  23.745  1.00  0.00           H
ATOM   2628  C   NTE D  17     114.220  57.354  17.608  1.00  0.00           C
ATOM   2629  O   NTE D  17     113.958  57.438  16.405  1.00  0.00           O
ATOM   2630  N   NTE D  18     113.288  57.718  18.482  1.00  0.00           N
ATOM   2631  CA  NTE D  18     113.691  58.323  19.756  1.00  0.00           C
ATOM   2632  HA1 NTE D  18     112.833  58.936  20.105  1.00  0.00           H
ATOM   2633  HA2 NTE D  18     114.496  59.083  19.664  1.00  0.00           H
ATOM   2634  CA5 NTE D  18     111.866  57.657  18.127  1.00  0.00           C
ATOM   2635  HA3 NTE D  18     111.657  56.773  17.487  1.00  0.00           H
ATOM   2636  HA4 NTE D  18     111.259  57.435  19.030  1.00  0.00           H
ATOM   2637  CB  NTE D  18     111.159  58.845  17.478  1.00  0.00           C
ATOM   2638  HB1 NTE D  18     110.170  58.494  17.112  1.00  0.00           H
ATOM   2639  HB2 NTE D  18     111.626  59.193  16.531  1.00  0.00           H
ATOM   2640  OG  NTE D  18     111.052  59.930  18.331  1.00  0.00           O
ATOM   2641  CD  NTE D  18     110.225  61.064  17.944  1.00  0.00           C
ATOM   2642  HD1 NTE D  18     109.390  60.502  17.474  1.00  0.00           H
ATOM   2643  HD2 NTE D  18     110.629  61.593  17.054  1.00  0.00           H
ATOM   2644  CE  NTE D  18     109.950  61.971  19.118  1.00  0.00           C
ATOM   2645  HE1 NTE D  18     109.787  61.332  20.013  1.00  0.00           H
ATOM   2646  HE2 NTE D  18     109.015  62.508  18.850  1.00  0.00           H
ATOM   2647  OZ  NTE D  18     111.066  62.890  19.293  1.00  0.00           O
ATOM   2648  CH  NTE D  18     110.861  63.783  20.357  1.00  0.00           C
ATOM   2649  HH1 NTE D  18     111.818  64.080  20.837  1.00  0.00           H
ATOM   2650  HH2 NTE D  18     110.298  63.210  21.125  1.00  0.00           H
ATOM   2651  CT  NTE D  18     110.119  65.060  20.034  1.00  0.00           C
ATOM   2652  HT5 NTE D  18     110.719  65.616  19.283  1.00  0.00           H
ATOM   2653  HT6 NTE D  18     109.110  64.849  19.620  1.00  0.00           H
ATOM   2654  OI  NTE D  18     109.942  65.817  21.236  1.00  0.00           O
ATOM   2655  CK  NTE D  18     109.347  67.074  20.990  1.00  0.00           C
ATOM   2656  HK1 NTE D  18     110.005  67.746  20.399  1.00  0.00           H
ATOM   2657  HK2 NTE D  18     108.394  66.959  20.429  1.00  0.00           H
ATOM   2658  HK3 NTE D  18     109.157  67.575  21.963  1.00  0.00           H
ATOM   2659  C   NTE D  18     113.807  57.421  20.909  1.00  0.00           C
ATOM   2660  O   NTE D  18     113.891  56.184  20.682  1.00  0.00           O
ATOM   2661  N   NTE D  19     113.885  57.906  22.173  1.00  0.00           N
ATOM   2662  CA  NTE D  19     113.849  59.275  22.547  1.00  0.00           C
ATOM   2663  HA1 NTE D  19     114.606  59.497  23.329  1.00  0.00           H
ATOM   2664  HA2 NTE D  19     114.227  59.930  21.734  1.00  0.00           H
ATOM   2665  CA5 NTE D  19     114.190  56.917  23.169  1.00  0.00           C
ATOM   2666  HA3 NTE D  19     115.015  56.213  22.926  1.00  0.00           H
ATOM   2667  HA4 NTE D  19     114.585  57.419  24.078  1.00  0.00           H
ATOM   2668  CB  NTE D  19     113.026  55.999  23.584  1.00  0.00           C
ATOM   2669  HB1 NTE D  19     112.150  56.638  23.824  1.00  0.00           H
ATOM   2670  HB2 NTE D  19     112.661  55.346  22.762  1.00  0.00           H
ATOM   2671  OG  NTE D  19     113.461  55.271  24.700  1.00  0.00           O
ATOM   2672  CD  NTE D  19     112.479  54.394  25.276  1.00  0.00           C
ATOM   2673  HD1 NTE D  19     111.478  54.852  25.427  1.00  0.00           H
ATOM   2674  HD2 NTE D  19     112.370  53.471  24.668  1.00  0.00           H
ATOM   2675  CE  NTE D  19     113.001  53.792  26.643  1.00  0.00           C
ATOM   2676  HE1 NTE D  19     112.106  53.504  27.234  1.00  0.00           H
ATOM   2677  HE2 NTE D  19     113.705  54.529  27.083  1.00  0.00           H
ATOM   2678  OZ  NTE D  19     113.843  52.642  26.431  1.00  0.00           O
ATOM   2679  CH  NTE D  19     114.255  52.189  27.736  1.00  0.00           C
ATOM   2680  HH1 NTE D  19     114.889  52.915  28.289  1.00  0.00           H
ATOM   2681  HH2 NTE D  19     113.337  51.969  28.323  1.00  0.00           H
ATOM   2682  CT  NTE D  19     114.907  50.795  27.516  1.00  0.00           C
ATOM   2683  HT5 NTE D  19     115.432  50.422  28.421  1.00  0.00           H
ATOM   2684  HT6 NTE D  19     115.657  50.846  26.698  1.00  0.00           H
ATOM   2685  OI  NTE D  19     113.947  49.828  27.147  1.00  0.00           O
ATOM   2686  CK  NTE D  19     114.601  48.591  26.734  1.00  0.00           C
ATOM   2687  HK1 NTE D  19     115.409  48.891  26.032  1.00  0.00           H
ATOM   2688  HK2 NTE D  19     113.861  47.866  26.332  1.00  0.00           H
ATOM   2689  HK3 NTE D  19     115.138  48.095  27.570  1.00  0.00           H
ATOM   2690  C   NTE D  19     112.470  59.712  22.961  1.00  0.00           C
ATOM   2691  O   NTE D  19     111.533  59.462  22.231  1.00  0.00           O
ATOM   2692  N   NTE D  20     112.273  60.667  23.940  1.00  0.00           N
ATOM   2693  CA  NTE D  20     113.413  61.133  24.804  1.00  0.00           C
ATOM   2694  HA1 NTE D  20     113.205  62.129  25.252  1.00  0.00           H
ATOM   2695  HA2 NTE D  20     114.245  61.455  24.141  1.00  0.00           H
ATOM   2696  CA5 NTE D  20     111.000  61.333  24.022  1.00  0.00           C
ATOM   2697  HA3 NTE D  20     111.154  62.425  24.159  1.00  0.00           H
ATOM   2698  HA4 NTE D  20     110.451  61.370  23.057  1.00  0.00           H
ATOM   2699  CB  NTE D  20     110.090  60.822  25.155  1.00  0.00           C
ATOM   2700  HB1 NTE D  20     110.198  59.718  25.097  1.00  0.00           H
ATOM   2701  HB2 NTE D  20     109.024  61.121  25.060  1.00  0.00           H
ATOM   2702  OG  NTE D  20     110.568  61.184  26.418  1.00  0.00           O
ATOM   2703  CD  NTE D  20     109.795  60.659  27.440  1.00  0.00           C
ATOM   2704  HD1 NTE D  20     110.296  60.818  28.419  1.00  0.00           H
ATOM   2705  HD2 NTE D  20     109.653  59.575  27.243  1.00  0.00           H
ATOM   2706  CE  NTE D  20     108.439  61.326  27.612  1.00  0.00           C
ATOM   2707  HE1 NTE D  20     107.800  60.590  28.145  1.00  0.00           H
ATOM   2708  HE2 NTE D  20     107.931  61.606  26.665  1.00  0.00           H
ATOM   2709  OZ  NTE D  20     108.638  62.523  28.340  1.00  0.00           O
ATOM   2710  CH  NTE D  20     107.471  63.361  28.549  1.00  0.00           C
ATOM   2711  HH1 NTE D  20     106.815  62.883  29.308  1.00  0.00           H
ATOM   2712  HH2 NTE D  20     106.879  63.507  27.621  1.00  0.00           H
ATOM   2713  CT  NTE D  20     107.950  64.726  28.969  1.00  0.00           C
ATOM   2714  HT5 NTE D  20     107.288  65.581  28.714  1.00  0.00           H
ATOM   2715  HT6 NTE D  20     108.117  64.738  30.067  1.00  0.00           H
ATOM   2716  OI  NTE D  20     109.128  65.080  28.278  1.00  0.00           O
ATOM   2717  CK  NTE D  20     109.809  66.097  29.061  1.00  0.00           C
ATOM   2718  HK1 NTE D  20     109.135  66.948  29.297  1.00  0.00           H
ATOM   2719  HK2 NTE D  20     110.066  65.694  30.065  1.00  0.00           H
ATOM   2720  HK3 NTE D  20     110.646  66.601  28.531  1.00  0.00           H
ATOM   2721  C   NTE D  20     113.814  60.237  25.865  1.00  0.00           C
ATOM   2722  O   NTE D  20     113.474  59.087  25.822  1.00  0.00           O
ATOM   2723  N   NTE D  21     114.739  60.614  26.814  1.00  0.00           N
ATOM   2724  CA  NTE D  21     115.302  62.011  26.975  1.00  0.00           C
ATOM   2725  HA1 NTE D  21     114.587  62.849  26.831  1.00  0.00           H
ATOM   2726  HA2 NTE D  21     115.607  62.134  28.037  1.00  0.00           H
ATOM   2727  CA5 NTE D  21     115.305  59.547  27.598  1.00  0.00           C
ATOM   2728  HA3 NTE D  21     115.452  58.583  27.064  1.00  0.00           H
ATOM   2729  HA4 NTE D  21     116.352  59.840  27.826  1.00  0.00           H
ATOM   2730  CB  NTE D  21     114.514  59.170  28.861  1.00  0.00           C
ATOM   2731  HB1 NTE D  21     114.282  60.116  29.397  1.00  0.00           H
ATOM   2732  HB2 NTE D  21     113.536  58.713  28.600  1.00  0.00           H
ATOM   2733  OG  NTE D  21     115.273  58.343  29.749  1.00  0.00           O
ATOM   2734  CD  NTE D  21     116.288  58.999  30.484  1.00  0.00           C
ATOM   2735  HD1 NTE D  21     117.255  58.858  29.955  1.00  0.00           H
ATOM   2736  HD2 NTE D  21     116.080  60.083  30.610  1.00  0.00           H
ATOM   2737  CE  NTE D  21     116.471  58.266  31.872  1.00  0.00           C
ATOM   2738  HE1 NTE D  21     115.441  58.322  32.286  1.00  0.00           H
ATOM   2739  HE2 NTE D  21     117.185  58.790  32.543  1.00  0.00           H
ATOM   2740  OZ  NTE D  21     116.898  56.953  31.679  1.00  0.00           O
ATOM   2741  CH  NTE D  21     116.563  56.068  32.756  1.00  0.00           C
ATOM   2742  HH1 NTE D  21     117.038  55.092  32.519  1.00  0.00           H
ATOM   2743  HH2 NTE D  21     116.802  56.551  33.727  1.00  0.00           H
ATOM   2744  CT  NTE D  21     115.037  55.755  32.688  1.00  0.00           C
ATOM   2745  HT5 NTE D  21     114.774  54.697  32.899  1.00  0.00           H
ATOM   2746  HT6 NTE D  21     114.690  55.857  31.638  1.00  0.00           H
ATOM   2747  OI  NTE D  21     114.282  56.582  33.596  1.00  0.00           O
ATOM   2748  CK  NTE D  21     112.930  56.817  33.198  1.00  0.00           C
ATOM   2749  HK1 NTE D  21     112.400  55.891  32.889  1.00  0.00           H
ATOM   2750  HK2 NTE D  21     113.084  57.330  32.224  1.00  0.00           H
ATOM   2751  HK3 NTE D  21     112.337  57.354  33.969  1.00  0.00           H
ATOM   2752  C   NTE D  21     116.432  62.396  26.004  1.00  0.00           C
ATOM   2753  NT  NTE D  21     117.473  63.090  26.566  1.00  0.00           N
ATOM   2754  HT1 NTE D  21     117.653  63.087  27.549  1.00  0.00           H
ATOM   2755  HT2 NTE D  21     118.256  63.315  25.986  1.00  0.00           H
ATOM   2756  O   NTE D  21     116.488  62.110  24.850  1.00  0.00           O
ATOM   2757  CAY ACT E   1      95.153  59.699  14.479  1.00  0.00           C
ATOM   2758  HY1 ACT E   1      94.973  59.145  15.425  1.00  0.00           H
ATOM   2759  HY2 ACT E   1      95.501  59.009  13.680  1.00  0.00           H
ATOM   2760  HY3 ACT E   1      94.210  60.247  14.267  1.00  0.00           H
ATOM   2761  CY  ACT E   1      96.278  60.623  14.798  1.00  0.00           C
ATOM   2762  OY  ACT E   1      97.350  60.141  14.483  1.00  0.00           O
ATOM   2763  N   NDC E   2      95.987  61.886  15.233  1.00  0.00           N
ATOM   2764  CA  NDC E   2      96.886  62.962  15.046  1.00  0.00           C
ATOM   2765  HA1 NDC E   2      97.358  63.011  14.041  1.00  0.00           H
ATOM   2766  HA2 NDC E   2      96.294  63.900  15.097  1.00  0.00           H
ATOM   2767  CA5 NDC E   2      94.866  62.232  16.124  1.00  0.00           C
ATOM   2768  HA3 NDC E   2      94.292  61.363  16.510  1.00  0.00           H
ATOM   2769  HA4 NDC E   2      95.322  62.650  17.048  1.00  0.00           H
ATOM   2770  CB  NDC E   2      93.837  63.133  15.398  1.00  0.00           C
ATOM   2771  HB1 NDC E   2      94.349  63.968  14.874  1.00  0.00           H
ATOM   2772  HB2 NDC E   2      93.226  62.478  14.740  1.00  0.00           H
ATOM   2773  CG  NDC E   2      92.873  63.783  16.360  1.00  0.00           C
ATOM   2774  HG1 NDC E   2      92.427  63.007  17.019  1.00  0.00           H
ATOM   2775  HG2 NDC E   2      93.435  64.378  17.112  1.00  0.00           H
ATOM   2776  CD  NDC E   2      91.774  64.603  15.716  1.00  0.00           C
ATOM   2777  HD1 NDC E   2      92.211  65.416  15.097  1.00  0.00           H
ATOM   2778  HD2 NDC E   2      91.076  64.086  15.024  1.00  0.00           H
ATOM   2779  CE  NDC E   2      90.840  65.404  16.662  1.00  0.00           C
ATOM   2780  HE1 NDC E   2      90.430  64.790  17.492  1.00  0.00           H
ATOM   2781  HE2 NDC E   2      91.404  66.133  17.282  1.00  0.00           H
ATOM   2782  CZ  NDC E   2      89.672  66.130  15.865  1.00  0.00           C
ATOM   2783  HZ1 NDC E   2      90.218  66.752  15.124  1.00  0.00           H
ATOM   2784  HZ2 NDC E   2      89.058  65.376  15.329  1.00  0.00           H
ATOM   2785  CH  NDC E   2      88.751  66.949  16.730  1.00  0.00           C
ATOM   2786  HH1 NDC E   2      87.969  66.409  17.306  1.00  0.00           H
ATOM   2787  HH2 NDC E   2      89.319  67.527  17.490  1.00  0.00           H
ATOM   2788  CT  NDC E   2      87.997  67.933  15.822  1.00  0.00           C
ATOM   2789  HT5 NDC E   2      88.631  68.767  15.451  1.00  0.00           H
ATOM   2790  HT6 NDC E   2      87.736  67.300  14.947  1.00  0.00           H
ATOM   2791  CI  NDC E   2      86.783  68.565  16.467  1.00  0.00           C
ATOM   2792  HI1 NDC E   2      86.198  67.700  16.848  1.00  0.00           H
ATOM   2793  HI2 NDC E   2      87.143  69.153  17.338  1.00  0.00           H
ATOM   2794  CK  NDC E   2      85.773  69.297  15.565  1.00  0.00           C
ATOM   2795  HK1 NDC E   2      84.790  69.308  16.081  1.00  0.00           H
ATOM   2796  HK2 NDC E   2      85.529  68.725  14.644  1.00  0.00           H
ATOM   2797  HK3 NDC E   2      86.107  70.327  15.314  1.00  0.00           H
ATOM   2798  C   NDC E   2      97.884  63.105  16.113  1.00  0.00           C
ATOM   2799  O   NDC E   2      98.720  62.208  16.269  1.00  0.00           O
ATOM   2800  N   NDC E   3      98.252  64.322  16.512  1.00  0.00           N
ATOM   2801  CA  NDC E   3      97.570  65.589  16.286  1.00  0.00           C
ATOM   2802  HA1 NDC E   3      98.330  66.348  16.570  1.00  0.00           H
ATOM   2803  HA2 NDC E   3      97.465  65.644  15.181  1.00  0.00           H
ATOM   2804  CA5 NDC E   3      99.472  64.406  17.328  1.00  0.00           C
ATOM   2805  HA3 NDC E   3      99.283  65.157  18.124  1.00  0.00           H
ATOM   2806  HA4 NDC E   3      99.654  63.523  17.978  1.00  0.00           H
ATOM   2807  CB  NDC E   3     100.717  64.870  16.486  1.00  0.00           C
ATOM   2808  HB1 NDC E   3     101.158  63.979  15.988  1.00  0.00           H
ATOM   2809  HB2 NDC E   3     100.387  65.586  15.703  1.00  0.00           H
ATOM   2810  CG  NDC E   3     101.762  65.512  17.294  1.00  0.00           C
ATOM   2811  HG1 NDC E   3     101.379  66.446  17.759  1.00  0.00           H
ATOM   2812  HG2 NDC E   3     102.211  64.792  18.011  1.00  0.00           H
ATOM   2813  CD  NDC E   3     102.830  66.165  16.448  1.00  0.00           C
ATOM   2814  HD1 NDC E   3     103.163  65.317  15.813  1.00  0.00           H
ATOM   2815  HD2 NDC E   3     102.446  67.031  15.867  1.00  0.00           H
ATOM   2816  CE  NDC E   3     104.049  66.501  17.238  1.00  0.00           C
ATOM   2817  HE1 NDC E   3     103.838  67.218  18.060  1.00  0.00           H
ATOM   2818  HE2 NDC E   3     104.461  65.613  17.763  1.00  0.00           H
ATOM   2819  CZ  NDC E   3     105.219  67.123  16.478  1.00  0.00           C
ATOM   2820  HZ1 NDC E   3     105.943  66.427  16.004  1.00  0.00           H
ATOM   2821  HZ2 NDC E   3     104.672  67.665  15.677  1.00  0.00           H
ATOM   2822  CH  NDC E   3     106.025  68.122  17.423  1.00  0.00           C
ATOM   2823  HH1 NDC E   3     106.739  67.515  18.020  1.00  0.00           H
ATOM   2824  HH2 NDC E   3     105.360  68.692  18.106  1.00  0.00           H
ATOM   2825  CT  NDC E   3     106.846  69.185  16.765  1.00  0.00           C
ATOM   2826  HT5 NDC E   3     107.402  68.747  15.909  1.00  0.00           H
ATOM   2827  HT6 NDC E   3     106.186  69.945  16.294  1.00  0.00           H
ATOM   2828  CI  NDC E   3     107.846  69.952  17.630  1.00  0.00           C
ATOM   2829  HI1 NDC E   3     107.267  70.327  18.501  1.00  0.00           H
ATOM   2830  HI2 NDC E   3     108.576  69.307  18.163  1.00  0.00           H
ATOM   2831  CK  NDC E   3     108.563  71.242  17.043  1.00  0.00           C
ATOM   2832  HK1 NDC E   3     109.270  70.841  16.285  1.00  0.00           H
ATOM   2833  HK2 NDC E   3     109.097  71.831  17.819  1.00  0.00           H
ATOM   2834  HK3 NDC E   3     107.809  71.881  16.534  1.00  0.00           H
ATOM   2835  C   NDC E   3      96.291  65.943  17.074  1.00  0.00           C
ATOM   2836  O   NDC E   3      95.666  65.047  17.654  1.00  0.00           O
ATOM   2837  N   NDC E   4      96.148  67.255  17.472  1.00  0.00           N
ATOM   2838  CA  NDC E   4      96.928  68.490  17.243  1.00  0.00           C
ATOM   2839  HA1 NDC E   4      97.289  68.562  16.195  1.00  0.00           H
ATOM   2840  HA2 NDC E   4      96.244  69.364  17.298  1.00  0.00           H
ATOM   2841  CA5 NDC E   4      94.902  67.592  18.209  1.00  0.00           C
ATOM   2842  HA3 NDC E   4      94.702  66.732  18.884  1.00  0.00           H
ATOM   2843  HA4 NDC E   4      95.201  68.394  18.917  1.00  0.00           H
ATOM   2844  CB  NDC E   4      93.816  68.122  17.300  1.00  0.00           C
ATOM   2845  HB1 NDC E   4      94.292  68.682  16.467  1.00  0.00           H
ATOM   2846  HB2 NDC E   4      93.276  67.278  16.820  1.00  0.00           H
ATOM   2847  CG  NDC E   4      92.924  69.112  18.122  1.00  0.00           C
ATOM   2848  HG1 NDC E   4      92.418  68.540  18.930  1.00  0.00           H
ATOM   2849  HG2 NDC E   4      93.625  69.782  18.663  1.00  0.00           H
ATOM   2850  CD  NDC E   4      91.872  69.929  17.398  1.00  0.00           C
ATOM   2851  HD1 NDC E   4      92.371  70.794  16.910  1.00  0.00           H
ATOM   2852  HD2 NDC E   4      91.412  69.300  16.606  1.00  0.00           H
ATOM   2853  CE  NDC E   4      90.779  70.482  18.355  1.00  0.00           C
ATOM   2854  HE1 NDC E   4      90.397  69.681  19.024  1.00  0.00           H
ATOM   2855  HE2 NDC E   4      91.424  71.257  18.820  1.00  0.00           H
ATOM   2856  CZ  NDC E   4      89.634  71.208  17.663  1.00  0.00           C
ATOM   2857  HZ1 NDC E   4      90.134  71.807  16.872  1.00  0.00           H
ATOM   2858  HZ2 NDC E   4      88.998  70.473  17.126  1.00  0.00           H
ATOM   2859  CH  NDC E   4      88.766  72.115  18.496  1.00  0.00           C
ATOM   2860  HH1 NDC E   4      88.221  71.522  19.261  1.00  0.00           H
ATOM   2861  HH2 NDC E   4      89.347  72.938  18.965  1.00  0.00           H
ATOM   2862  CT  NDC E   4      87.676  72.835  17.623  1.00  0.00           C
ATOM   2863  HT5 NDC E   4      88.023  73.588  16.883  1.00  0.00           H
ATOM   2864  HT6 NDC E   4      87.107  72.047  17.085  1.00  0.00           H
ATOM   2865  CI  NDC E   4      86.662  73.693  18.495  1.00  0.00           C
ATOM   2866  HI1 NDC E   4      86.156  72.944  19.141  1.00  0.00           H
ATOM   2867  HI2 NDC E   4      87.234  74.338  19.197  1.00  0.00           H
ATOM   2868  CK  NDC E   4      85.657  74.396  17.601  1.00  0.00           C
ATOM   2869  HK1 NDC E   4      85.293  73.729  16.790  1.00  0.00           H
ATOM   2870  HK2 NDC E   4      86.069  75.338  17.183  1.00  0.00           H
ATOM   2871  HK3 NDC E   4      84.782  74.718  18.205  1.00  0.00           H
ATOM   2872  C   NDC E   4      98.055  68.658  18.142  1.00  0.00           C
ATOM   2873  O   NDC E   4      98.565  67.557  18.439  1.00  0.00           O
ATOM   2874  N   NDC E   5      98.603  69.892  18.380  1.00  0.00           N
ATOM   2875  CA  NDC E   5      97.779  71.124  18.313  1.00  0.00           C
ATOM   2876  HA1 NDC E   5      98.499  71.967  18.386  1.00  0.00           H
ATOM   2877  HA2 NDC E   5      97.421  71.193  17.264  1.00  0.00           H
ATOM   2878  CA5 NDC E   5      99.904  69.967  19.112  1.00  0.00           C
ATOM   2879  HA3 NDC E   5      99.805  70.662  19.973  1.00  0.00           H
ATOM   2880  HA4 NDC E   5     100.248  68.965  19.446  1.00  0.00           H
ATOM   2881  CB  NDC E   5     101.080  70.565  18.211  1.00  0.00           C
ATOM   2882  HB1 NDC E   5     101.454  69.864  17.434  1.00  0.00           H
ATOM   2883  HB2 NDC E   5     100.656  71.492  17.771  1.00  0.00           H
ATOM   2884  CG  NDC E   5     102.312  70.904  19.078  1.00  0.00           C
ATOM   2885  HG1 NDC E   5     102.058  71.404  20.038  1.00  0.00           H
ATOM   2886  HG2 NDC E   5     102.795  69.958  19.401  1.00  0.00           H
ATOM   2887  CD  NDC E   5     103.388  71.732  18.339  1.00  0.00           C
ATOM   2888  HD1 NDC E   5     103.842  71.228  17.459  1.00  0.00           H
ATOM   2889  HD2 NDC E   5     102.919  72.653  17.932  1.00  0.00           H
ATOM   2890  CE  NDC E   5     104.485  72.283  19.223  1.00  0.00           C
ATOM   2891  HE1 NDC E   5     104.070  72.842  20.089  1.00  0.00           H
ATOM   2892  HE2 NDC E   5     105.000  71.474  19.782  1.00  0.00           H
ATOM   2893  CZ  NDC E   5     105.400  73.164  18.452  1.00  0.00           C
ATOM   2894  HZ1 NDC E   5     105.979  72.459  17.819  1.00  0.00           H
ATOM   2895  HZ2 NDC E   5     104.837  73.903  17.842  1.00  0.00           H
ATOM   2896  CH  NDC E   5     106.255  74.019  19.360  1.00  0.00           C
ATOM   2897  HH1 NDC E   5     106.699  73.387  20.159  1.00  0.00           H
ATOM   2898  HH2 NDC E   5     105.553  74.730  19.845  1.00  0.00           H
ATOM   2899  CT  NDC E   5     107.357  74.810  18.617  1.00  0.00           C
ATOM   2900  HT5 NDC E   5     107.915  74.250  17.837  1.00  0.00           H
ATOM   2901  HT6 NDC E   5     106.915  75.634  18.018  1.00  0.00           H
ATOM   2902  CI  NDC E   5     108.337  75.301  19.643  1.00  0.00           C
ATOM   2903  HI1 NDC E   5     107.752  75.850  20.412  1.00  0.00           H
ATOM   2904  HI2 NDC E   5     109.007  74.518  20.057  1.00  0.00           H
ATOM   2905  CK  NDC E   5     109.283  76.222  18.940  1.00  0.00           C
ATOM   2906  HK1 NDC E   5     109.866  76.829  19.666  1.00  0.00           H
ATOM   2907  HK2 NDC E   5     108.824  76.964  18.252  1.00  0.00           H
ATOM   2908  HK3 NDC E   5     109.910  75.603  18.263  1.00  0.00           H
ATOM   2909  C   NDC E   5      96.657  71.416  19.319  1.00  0.00           C
ATOM   2910  O   NDC E   5      95.905  70.482  19.603  1.00  0.00           O
ATOM   2911  N   NDC E   6      96.245  72.671  19.621  1.00  0.00           N
ATOM   2912  CA  NDC E   6      96.996  73.904  19.371  1.00  0.00           C
ATOM   2913  HA1 NDC E   6      97.287  73.996  18.303  1.00  0.00           H
ATOM   2914  HA2 NDC E   6      96.284  74.752  19.461  1.00  0.00           H
ATOM   2915  CA5 NDC E   6      95.032  72.902  20.440  1.00  0.00           C
ATOM   2916  HA3 NDC E   6      94.720  72.000  21.008  1.00  0.00           H
ATOM   2917  HA4 NDC E   6      95.077  73.695  21.217  1.00  0.00           H
ATOM   2918  CB  NDC E   6      93.891  73.370  19.552  1.00  0.00           C
ATOM   2919  HB1 NDC E   6      94.245  74.052  18.750  1.00  0.00           H
ATOM   2920  HB2 NDC E   6      93.467  72.483  19.035  1.00  0.00           H
ATOM   2921  CG  NDC E   6      92.808  74.114  20.325  1.00  0.00           C
ATOM   2922  HG1 NDC E   6      92.327  73.452  21.076  1.00  0.00           H
ATOM   2923  HG2 NDC E   6      93.380  74.886  20.883  1.00  0.00           H
ATOM   2924  CD  NDC E   6      91.830  74.777  19.512  1.00  0.00           C
ATOM   2925  HD1 NDC E   6      92.330  75.393  18.735  1.00  0.00           H
ATOM   2926  HD2 NDC E   6      91.348  73.931  18.977  1.00  0.00           H
ATOM   2927  CE  NDC E   6      90.882  75.731  20.289  1.00  0.00           C
ATOM   2928  HE1 NDC E   6      90.276  75.207  21.059  1.00  0.00           H
ATOM   2929  HE2 NDC E   6      91.530  76.458  20.824  1.00  0.00           H
ATOM   2930  CZ  NDC E   6      89.867  76.472  19.418  1.00  0.00           C
ATOM   2931  HZ1 NDC E   6      90.475  77.132  18.764  1.00  0.00           H
ATOM   2932  HZ2 NDC E   6      89.444  75.761  18.677  1.00  0.00           H
ATOM   2933  CH  NDC E   6      88.755  77.007  20.301  1.00  0.00           C
ATOM   2934  HH1 NDC E   6      88.255  76.157  20.814  1.00  0.00           H
ATOM   2935  HH2 NDC E   6      89.181  77.672  21.082  1.00  0.00           H
ATOM   2936  CT  NDC E   6      87.690  77.793  19.590  1.00  0.00           C
ATOM   2937  HT5 NDC E   6      88.163  78.727  19.221  1.00  0.00           H
ATOM   2938  HT6 NDC E   6      87.312  77.248  18.698  1.00  0.00           H
ATOM   2939  CI  NDC E   6      86.407  78.027  20.434  1.00  0.00           C
ATOM   2940  HI1 NDC E   6      85.983  77.033  20.693  1.00  0.00           H
ATOM   2941  HI2 NDC E   6      86.620  78.637  21.337  1.00  0.00           H
ATOM   2942  CK  NDC E   6      85.347  78.814  19.601  1.00  0.00           C
ATOM   2943  HK1 NDC E   6      85.087  78.282  18.661  1.00  0.00           H
ATOM   2944  HK2 NDC E   6      85.731  79.812  19.298  1.00  0.00           H
ATOM   2945  HK3 NDC E   6      84.391  78.895  20.161  1.00  0.00           H
ATOM   2946  C   NDC E   6      98.256  74.147  20.181  1.00  0.00           C
ATOM   2947  O   NDC E   6      98.943  73.164  20.450  1.00  0.00           O
ATOM   2948  N   NDC E   7      98.598  75.380  20.622  1.00  0.00           N
ATOM   2949  CA  NDC E   7      97.884  76.595  20.327  1.00  0.00           C
ATOM   2950  HA1 NDC E   7      98.631  77.392  20.528  1.00  0.00           H
ATOM   2951  HA2 NDC E   7      97.578  76.646  19.260  1.00  0.00           H
ATOM   2952  CA5 NDC E   7      99.678  75.435  21.473  1.00  0.00           C
ATOM   2953  HA3 NDC E   7      99.559  76.256  22.211  1.00  0.00           H
ATOM   2954  HA4 NDC E   7      99.793  74.548  22.133  1.00  0.00           H
ATOM   2955  CB  NDC E   7     101.098  75.576  20.804  1.00  0.00           C
ATOM   2956  HB1 NDC E   7     101.422  74.624  20.333  1.00  0.00           H
ATOM   2957  HB2 NDC E   7     100.970  76.319  19.989  1.00  0.00           H
ATOM   2958  CG  NDC E   7     102.110  76.013  21.888  1.00  0.00           C
ATOM   2959  HG1 NDC E   7     101.639  76.925  22.312  1.00  0.00           H
ATOM   2960  HG2 NDC E   7     102.123  75.201  22.647  1.00  0.00           H
ATOM   2961  CD  NDC E   7     103.504  76.282  21.258  1.00  0.00           C
ATOM   2962  HD1 NDC E   7     104.107  75.351  21.198  1.00  0.00           H
ATOM   2963  HD2 NDC E   7     103.430  76.790  20.272  1.00  0.00           H
ATOM   2964  CE  NDC E   7     104.486  77.211  22.054  1.00  0.00           C
ATOM   2965  HE1 NDC E   7     103.867  77.895  22.673  1.00  0.00           H
ATOM   2966  HE2 NDC E   7     105.151  76.695  22.780  1.00  0.00           H
ATOM   2967  CZ  NDC E   7     105.519  77.928  21.199  1.00  0.00           C
ATOM   2968  HZ1 NDC E   7     105.930  77.156  20.515  1.00  0.00           H
ATOM   2969  HZ2 NDC E   7     105.035  78.617  20.475  1.00  0.00           H
ATOM   2970  CH  NDC E   7     106.594  78.716  21.973  1.00  0.00           C
ATOM   2971  HH1 NDC E   7     107.209  77.976  22.528  1.00  0.00           H
ATOM   2972  HH2 NDC E   7     106.149  79.442  22.686  1.00  0.00           H
ATOM   2973  CT  NDC E   7     107.522  79.377  21.096  1.00  0.00           C
ATOM   2974  HT5 NDC E   7     108.110  78.669  20.475  1.00  0.00           H
ATOM   2975  HT6 NDC E   7     106.988  80.007  20.353  1.00  0.00           H
ATOM   2976  CI  NDC E   7     108.450  80.149  21.954  1.00  0.00           C
ATOM   2977  HI1 NDC E   7     107.870  80.764  22.675  1.00  0.00           H
ATOM   2978  HI2 NDC E   7     109.094  79.623  22.691  1.00  0.00           H
ATOM   2979  CK  NDC E   7     109.376  81.086  21.120  1.00  0.00           C
ATOM   2980  HK1 NDC E   7     109.812  81.762  21.887  1.00  0.00           H
ATOM   2981  HK2 NDC E   7     108.808  81.646  20.346  1.00  0.00           H
ATOM   2982  HK3 NDC E   7     110.236  80.552  20.663  1.00  0.00           H
ATOM   2983  C   NDC E   7      96.743  76.813  21.265  1.00  0.00           C
ATOM   2984  O   NDC E   7      96.112  75.844  21.722  1.00  0.00           O
ATOM   2985  N   NDC E   8      96.269  78.057  21.452  1.00  0.00           N
ATOM   2986  CA  NDC E   8      97.094  79.255  21.276  1.00  0.00           C
ATOM   2987  HA1 NDC E   8      97.473  79.490  20.258  1.00  0.00           H
ATOM   2988  HA2 NDC E   8      96.370  80.069  21.495  1.00  0.00           H
ATOM   2989  CA5 NDC E   8      95.054  78.403  22.178  1.00  0.00           C
ATOM   2990  HA3 NDC E   8      94.663  77.523  22.732  1.00  0.00           H
ATOM   2991  HA4 NDC E   8      95.173  79.215  22.927  1.00  0.00           H
ATOM   2992  CB  NDC E   8      93.931  78.798  21.279  1.00  0.00           C
ATOM   2993  HB1 NDC E   8      94.110  79.746  20.727  1.00  0.00           H
ATOM   2994  HB2 NDC E   8      93.776  78.058  20.466  1.00  0.00           H
ATOM   2995  CG  NDC E   8      92.602  79.036  22.124  1.00  0.00           C
ATOM   2996  HG1 NDC E   8      92.180  78.060  22.444  1.00  0.00           H
ATOM   2997  HG2 NDC E   8      92.900  79.572  23.051  1.00  0.00           H
ATOM   2998  CD  NDC E   8      91.538  79.836  21.407  1.00  0.00           C
ATOM   2999  HD1 NDC E   8      91.984  80.766  20.995  1.00  0.00           H
ATOM   3000  HD2 NDC E   8      91.078  79.146  20.668  1.00  0.00           H
ATOM   3001  CE  NDC E   8      90.388  80.190  22.327  1.00  0.00           C
ATOM   3002  HE1 NDC E   8      89.875  79.329  22.806  1.00  0.00           H
ATOM   3003  HE2 NDC E   8      90.858  80.640  23.228  1.00  0.00           H
ATOM   3004  CZ  NDC E   8      89.311  81.019  21.610  1.00  0.00           C
ATOM   3005  HZ1 NDC E   8      89.815  81.918  21.196  1.00  0.00           H
ATOM   3006  HZ2 NDC E   8      88.807  80.348  20.881  1.00  0.00           H
ATOM   3007  CH  NDC E   8      88.242  81.513  22.558  1.00  0.00           C
ATOM   3008  HH1 NDC E   8      87.704  80.587  22.854  1.00  0.00           H
ATOM   3009  HH2 NDC E   8      88.622  82.026  23.467  1.00  0.00           H
ATOM   3010  CT  NDC E   8      87.258  82.466  21.794  1.00  0.00           C
ATOM   3011  HT5 NDC E   8      87.798  83.299  21.296  1.00  0.00           H
ATOM   3012  HT6 NDC E   8      86.916  81.829  20.951  1.00  0.00           H
ATOM   3013  CI  NDC E   8      86.134  83.021  22.707  1.00  0.00           C
ATOM   3014  HI1 NDC E   8      85.660  82.142  23.194  1.00  0.00           H
ATOM   3015  HI2 NDC E   8      86.584  83.664  23.492  1.00  0.00           H
ATOM   3016  CK  NDC E   8      85.104  83.731  21.768  1.00  0.00           C
ATOM   3017  HK1 NDC E   8      84.196  84.105  22.287  1.00  0.00           H
ATOM   3018  HK2 NDC E   8      84.631  83.101  20.985  1.00  0.00           H
ATOM   3019  HK3 NDC E   8      85.675  84.559  21.295  1.00  0.00           H
ATOM   3020  C   NDC E   8      98.245  79.620  22.254  1.00  0.00           C
ATOM   3021  O   NDC E   8      98.845  78.674  22.828  1.00  0.00           O
ATOM   3022  N   NDC E   9      98.478  80.864  22.648  1.00  0.00           N
ATOM   3023  CA  NDC E   9      97.753  82.129  22.276  1.00  0.00           C
ATOM   3024  HA1 NDC E   9      98.468  82.977  22.342  1.00  0.00           H
ATOM   3025  HA2 NDC E   9      97.296  82.183  21.265  1.00  0.00           H
ATOM   3026  CA5 NDC E   9      99.640  81.077  23.448  1.00  0.00           C
ATOM   3027  HA3 NDC E   9      99.362  81.978  24.035  1.00  0.00           H
ATOM   3028  HA4 NDC E   9     100.000  80.282  24.135  1.00  0.00           H
ATOM   3029  CB  NDC E   9     100.951  81.396  22.607  1.00  0.00           C
ATOM   3030  HB1 NDC E   9     101.255  80.565  21.935  1.00  0.00           H
ATOM   3031  HB2 NDC E   9     100.853  82.233  21.884  1.00  0.00           H
ATOM   3032  CG  NDC E   9     102.249  81.581  23.465  1.00  0.00           C
ATOM   3033  HG1 NDC E   9     101.969  82.369  24.196  1.00  0.00           H
ATOM   3034  HG2 NDC E   9     102.527  80.669  24.036  1.00  0.00           H
ATOM   3035  CD  NDC E   9     103.488  82.046  22.632  1.00  0.00           C
ATOM   3036  HD1 NDC E   9     103.920  81.234  22.008  1.00  0.00           H
ATOM   3037  HD2 NDC E   9     103.130  82.838  21.939  1.00  0.00           H
ATOM   3038  CE  NDC E   9     104.556  82.598  23.601  1.00  0.00           C
ATOM   3039  HE1 NDC E   9     104.034  83.445  24.095  1.00  0.00           H
ATOM   3040  HE2 NDC E   9     104.861  81.861  24.375  1.00  0.00           H
ATOM   3041  CZ  NDC E   9     105.832  83.221  22.909  1.00  0.00           C
ATOM   3042  HZ1 NDC E   9     106.276  82.477  22.213  1.00  0.00           H
ATOM   3043  HZ2 NDC E   9     105.370  83.949  22.208  1.00  0.00           H
ATOM   3044  CH  NDC E   9     106.923  83.740  23.787  1.00  0.00           C
ATOM   3045  HH1 NDC E   9     107.341  82.874  24.343  1.00  0.00           H
ATOM   3046  HH2 NDC E   9     106.532  84.446  24.550  1.00  0.00           H
ATOM   3047  CT  NDC E   9     108.111  84.327  23.060  1.00  0.00           C
ATOM   3048  HT5 NDC E   9     108.571  83.495  22.486  1.00  0.00           H
ATOM   3049  HT6 NDC E   9     107.666  85.098  22.395  1.00  0.00           H
ATOM   3050  CI  NDC E   9     109.117  84.979  24.042  1.00  0.00           C
ATOM   3051  HI1 NDC E   9     108.604  85.668  24.746  1.00  0.00           H
ATOM   3052  HI2 NDC E   9     109.590  84.234  24.718  1.00  0.00           H
ATOM   3053  CK  NDC E   9     110.260  85.615  23.327  1.00  0.00           C
ATOM   3054  HK1 NDC E   9     109.921  86.511  22.765  1.00  0.00           H
ATOM   3055  HK2 NDC E   9     110.916  84.954  22.721  1.00  0.00           H
ATOM   3056  HK3 NDC E   9     110.851  86.050  24.161  1.00  0.00           H
ATOM   3057  C   NDC E   9      96.580  82.344  23.235  1.00  0.00           C
ATOM   3058  O   NDC E   9      96.089  81.370  23.777  1.00  0.00           O
ATOM   3059  N   NDC E  10      96.195  83.577  23.610  1.00  0.00           N
ATOM   3060  CA  NDC E  10      96.858  84.855  23.346  1.00  0.00           C
ATOM   3061  HA1 NDC E  10      97.277  85.030  22.332  1.00  0.00           H
ATOM   3062  HA2 NDC E  10      96.092  85.647  23.484  1.00  0.00           H
ATOM   3063  CA5 NDC E  10      95.137  83.620  24.624  1.00  0.00           C
ATOM   3064  HA3 NDC E  10      95.316  82.997  25.526  1.00  0.00           H
ATOM   3065  HA4 NDC E  10      95.195  84.586  25.171  1.00  0.00           H
ATOM   3066  CB  NDC E  10      93.696  83.467  24.078  1.00  0.00           C
ATOM   3067  HB1 NDC E  10      93.773  83.961  23.086  1.00  0.00           H
ATOM   3068  HB2 NDC E  10      93.451  82.386  23.994  1.00  0.00           H
ATOM   3069  CG  NDC E  10      92.525  84.231  24.747  1.00  0.00           C
ATOM   3070  HG1 NDC E  10      92.069  83.668  25.590  1.00  0.00           H
ATOM   3071  HG2 NDC E  10      92.920  85.194  25.135  1.00  0.00           H
ATOM   3072  CD  NDC E  10      91.368  84.588  23.784  1.00  0.00           C
ATOM   3073  HD1 NDC E  10      91.713  85.163  22.898  1.00  0.00           H
ATOM   3074  HD2 NDC E  10      91.023  83.644  23.311  1.00  0.00           H
ATOM   3075  CE  NDC E  10      90.077  85.023  24.572  1.00  0.00           C
ATOM   3076  HE1 NDC E  10      89.569  84.203  25.122  1.00  0.00           H
ATOM   3077  HE2 NDC E  10      90.385  85.705  25.393  1.00  0.00           H
ATOM   3078  CZ  NDC E  10      89.062  85.839  23.714  1.00  0.00           C
ATOM   3079  HZ1 NDC E  10      89.540  86.671  23.152  1.00  0.00           H
ATOM   3080  HZ2 NDC E  10      88.562  85.303  22.879  1.00  0.00           H
ATOM   3081  CH  NDC E  10      87.765  86.245  24.503  1.00  0.00           C
ATOM   3082  HH1 NDC E  10      87.294  85.365  24.991  1.00  0.00           H
ATOM   3083  HH2 NDC E  10      88.041  86.912  25.348  1.00  0.00           H
ATOM   3084  CT  NDC E  10      86.651  86.888  23.671  1.00  0.00           C
ATOM   3085  HT5 NDC E  10      87.142  87.586  22.960  1.00  0.00           H
ATOM   3086  HT6 NDC E  10      86.160  86.079  23.089  1.00  0.00           H
ATOM   3087  CI  NDC E  10      85.693  87.630  24.545  1.00  0.00           C
ATOM   3088  HI1 NDC E  10      85.293  86.887  25.268  1.00  0.00           H
ATOM   3089  HI2 NDC E  10      86.163  88.517  25.020  1.00  0.00           H
ATOM   3090  CK  NDC E  10      84.518  88.136  23.742  1.00  0.00           C
ATOM   3091  HK1 NDC E  10      84.898  88.841  22.973  1.00  0.00           H
ATOM   3092  HK2 NDC E  10      83.757  88.686  24.337  1.00  0.00           H
ATOM   3093  HK3 NDC E  10      83.811  87.370  23.359  1.00  0.00           H
ATOM   3094  C   NDC E  10      98.024  85.054  24.294  1.00  0.00           C
ATOM   3095  O   NDC E  10      98.878  84.197  24.462  1.00  0.00           O
ATOM   3096  N   NDC E  11      98.382  86.265  24.602  1.00  0.00           N
ATOM   3097  CA  NDC E  11      97.642  87.526  24.284  1.00  0.00           C
ATOM   3098  HA1 NDC E  11      98.447  88.291  24.313  1.00  0.00           H
ATOM   3099  HA2 NDC E  11      97.290  87.521  23.230  1.00  0.00           H
ATOM   3100  CA5 NDC E  11      99.575  86.451  25.439  1.00  0.00           C
ATOM   3101  HA3 NDC E  11      99.295  87.250  26.158  1.00  0.00           H
ATOM   3102  HA4 NDC E  11      99.896  85.588  26.061  1.00  0.00           H
ATOM   3103  CB  NDC E  11     100.745  86.932  24.607  1.00  0.00           C
ATOM   3104  HB1 NDC E  11     101.258  86.061  24.145  1.00  0.00           H
ATOM   3105  HB2 NDC E  11     100.436  87.561  23.746  1.00  0.00           H
ATOM   3106  CG  NDC E  11     101.844  87.652  25.473  1.00  0.00           C
ATOM   3107  HG1 NDC E  11     101.525  88.679  25.755  1.00  0.00           H
ATOM   3108  HG2 NDC E  11     102.132  87.094  26.389  1.00  0.00           H
ATOM   3109  CD  NDC E  11     103.127  87.764  24.643  1.00  0.00           C
ATOM   3110  HD1 NDC E  11     103.369  86.735  24.300  1.00  0.00           H
ATOM   3111  HD2 NDC E  11     102.948  88.455  23.791  1.00  0.00           H
ATOM   3112  CE  NDC E  11     104.348  88.188  25.450  1.00  0.00           C
ATOM   3113  HE1 NDC E  11     104.198  89.193  25.898  1.00  0.00           H
ATOM   3114  HE2 NDC E  11     104.475  87.418  26.241  1.00  0.00           H
ATOM   3115  CZ  NDC E  11     105.582  88.374  24.532  1.00  0.00           C
ATOM   3116  HZ1 NDC E  11     105.737  87.349  24.133  1.00  0.00           H
ATOM   3117  HZ2 NDC E  11     105.318  89.164  23.796  1.00  0.00           H
ATOM   3118  CH  NDC E  11     106.787  88.703  25.471  1.00  0.00           C
ATOM   3119  HH1 NDC E  11     106.901  87.964  26.292  1.00  0.00           H
ATOM   3120  HH2 NDC E  11     106.540  89.693  25.911  1.00  0.00           H
ATOM   3121  CT  NDC E  11     107.985  89.030  24.666  1.00  0.00           C
ATOM   3122  HT5 NDC E  11     108.210  88.246  23.912  1.00  0.00           H
ATOM   3123  HT6 NDC E  11     107.703  89.969  24.145  1.00  0.00           H
ATOM   3124  CI  NDC E  11     109.284  89.201  25.472  1.00  0.00           C
ATOM   3125  HI1 NDC E  11     109.133  89.918  26.307  1.00  0.00           H
ATOM   3126  HI2 NDC E  11     109.681  88.253  25.894  1.00  0.00           H
ATOM   3127  CK  NDC E  11     110.472  89.812  24.724  1.00  0.00           C
ATOM   3128  HK1 NDC E  11     111.269  90.107  25.439  1.00  0.00           H
ATOM   3129  HK2 NDC E  11     110.313  90.797  24.236  1.00  0.00           H
ATOM   3130  HK3 NDC E  11     110.975  89.160  23.978  1.00  0.00           H
ATOM   3131  C   NDC E  11      96.482  87.838  25.278  1.00  0.00           C
ATOM   3132  O   NDC E  11      96.050  86.861  25.805  1.00  0.00           O
ATOM   3133  N   NTE E  12      96.249  89.103  25.711  1.00  0.00           N
ATOM   3134  CA  NTE E  12      97.053  90.277  25.391  1.00  0.00           C
ATOM   3135  HA1 NTE E  12      96.274  91.069  25.406  1.00  0.00           H
ATOM   3136  HA2 NTE E  12      97.329  90.176  24.319  1.00  0.00           H
ATOM   3137  CA5 NTE E  12      95.017  89.295  26.511  1.00  0.00           C
ATOM   3138  HA3 NTE E  12      94.874  88.363  27.099  1.00  0.00           H
ATOM   3139  HA4 NTE E  12      95.241  90.107  27.235  1.00  0.00           H
ATOM   3140  CB  NTE E  12      93.815  89.629  25.671  1.00  0.00           C
ATOM   3141  HB1 NTE E  12      93.541  88.794  24.991  1.00  0.00           H
ATOM   3142  HB2 NTE E  12      94.021  90.544  25.076  1.00  0.00           H
ATOM   3143  OG  NTE E  12      92.674  89.837  26.489  1.00  0.00           O
ATOM   3144  CD  NTE E  12      91.673  90.546  25.696  1.00  0.00           C
ATOM   3145  HD1 NTE E  12      91.175  89.886  24.954  1.00  0.00           H
ATOM   3146  HD2 NTE E  12      92.137  91.317  25.045  1.00  0.00           H
ATOM   3147  CE  NTE E  12      90.511  90.993  26.589  1.00  0.00           C
ATOM   3148  HE1 NTE E  12      91.061  91.290  27.507  1.00  0.00           H
ATOM   3149  HE2 NTE E  12      89.771  90.182  26.757  1.00  0.00           H
ATOM   3150  OZ  NTE E  12      89.902  92.101  25.998  1.00  0.00           O
ATOM   3151  CH  NTE E  12      88.790  92.572  26.771  1.00  0.00           C
ATOM   3152  HH1 NTE E  12      88.406  93.486  26.271  1.00  0.00           H
ATOM   3153  HH2 NTE E  12      89.069  92.761  27.830  1.00  0.00           H
ATOM   3154  CT  NTE E  12      87.558  91.718  26.763  1.00  0.00           C
ATOM   3155  HT5 NTE E  12      87.798  90.644  26.912  1.00  0.00           H
ATOM   3156  HT6 NTE E  12      87.030  92.065  27.678  1.00  0.00           H
ATOM   3157  OI  NTE E  12      86.720  91.951  25.654  1.00  0.00           O
ATOM   3158  CK  NTE E  12      85.397  91.578  25.970  1.00  0.00           C
ATOM   3159  HK1 NTE E  12      84.864  92.166  26.748  1.00  0.00           H
ATOM   3160  HK2 NTE E  12      84.725  91.628  25.086  1.00  0.00           H
ATOM   3161  HK3 NTE E  12      85.487  90.517  26.286  1.00  0.00           H
ATOM   3162  C   NTE E  12      98.254  90.476  26.306  1.00  0.00           C
ATOM   3163  O   NTE E  12      98.860  89.479  26.662  1.00  0.00           O
ATOM   3164  N   NTE E  13      98.733  91.796  26.542  1.00  0.00           N
ATOM   3165  CA  NTE E  13      97.982  93.051  26.306  1.00  0.00           C
ATOM   3166  HA1 NTE E  13      98.644  93.934  26.436  1.00  0.00           H
ATOM   3167  HA2 NTE E  13      97.567  93.083  25.276  1.00  0.00           H
ATOM   3168  CA5 NTE E  13      99.951  91.871  27.334  1.00  0.00           C
ATOM   3169  HA3 NTE E  13      99.966  92.915  27.715  1.00  0.00           H
ATOM   3170  HA4 NTE E  13      99.995  91.224  28.236  1.00  0.00           H
ATOM   3171  CB  NTE E  13     101.238  91.804  26.542  1.00  0.00           C
ATOM   3172  HB1 NTE E  13     101.256  90.793  26.083  1.00  0.00           H
ATOM   3173  HB2 NTE E  13     101.256  92.666  25.842  1.00  0.00           H
ATOM   3174  OG  NTE E  13     102.372  91.824  27.472  1.00  0.00           O
ATOM   3175  CD  NTE E  13     103.581  92.262  26.859  1.00  0.00           C
ATOM   3176  HD1 NTE E  13     103.859  91.654  25.971  1.00  0.00           H
ATOM   3177  HD2 NTE E  13     103.485  93.345  26.628  1.00  0.00           H
ATOM   3178  CE  NTE E  13     104.611  92.113  27.998  1.00  0.00           C
ATOM   3179  HE1 NTE E  13     104.820  91.026  28.102  1.00  0.00           H
ATOM   3180  HE2 NTE E  13     104.189  92.635  28.883  1.00  0.00           H
ATOM   3181  OZ  NTE E  13     105.929  92.585  27.583  1.00  0.00           O
ATOM   3182  CH  NTE E  13     106.890  92.689  28.688  1.00  0.00           C
ATOM   3183  HH1 NTE E  13     106.573  93.609  29.226  1.00  0.00           H
ATOM   3184  HH2 NTE E  13     106.859  91.849  29.414  1.00  0.00           H
ATOM   3185  CT  NTE E  13     108.353  92.814  28.310  1.00  0.00           C
ATOM   3186  HT5 NTE E  13     108.636  92.025  27.582  1.00  0.00           H
ATOM   3187  HT6 NTE E  13     108.955  92.635  29.227  1.00  0.00           H
ATOM   3188  OI  NTE E  13     108.613  94.032  27.577  1.00  0.00           O
ATOM   3189  CK  NTE E  13     110.026  94.121  27.302  1.00  0.00           C
ATOM   3190  HK1 NTE E  13     110.366  93.442  26.491  1.00  0.00           H
ATOM   3191  HK2 NTE E  13     110.702  93.969  28.171  1.00  0.00           H
ATOM   3192  HK3 NTE E  13     110.259  95.142  26.932  1.00  0.00           H
ATOM   3193  C   NTE E  13      96.807  93.206  27.269  1.00  0.00           C
ATOM   3194  O   NTE E  13      96.253  92.188  27.660  1.00  0.00           O
ATOM   3195  N   NTE E  14      96.225  94.417  27.571  1.00  0.00           N
ATOM   3196  CA  NTE E  14      96.684  95.708  27.097  1.00  0.00           C
ATOM   3197  HA1 NTE E  14      95.790  96.368  27.090  1.00  0.00           H
ATOM   3198  HA2 NTE E  14      97.104  95.710  26.069  1.00  0.00           H
ATOM   3199  CA5 NTE E  14      95.146  94.367  28.539  1.00  0.00           C
ATOM   3200  HA3 NTE E  14      95.249  93.611  29.347  1.00  0.00           H
ATOM   3201  HA4 NTE E  14      95.074  95.359  29.034  1.00  0.00           H
ATOM   3202  CB  NTE E  14      93.808  94.193  27.781  1.00  0.00           C
ATOM   3203  HB1 NTE E  14      93.583  93.117  27.620  1.00  0.00           H
ATOM   3204  HB2 NTE E  14      93.917  94.627  26.764  1.00  0.00           H
ATOM   3205  OG  NTE E  14      92.834  95.004  28.541  1.00  0.00           O
ATOM   3206  CD  NTE E  14      91.511  94.790  28.064  1.00  0.00           C
ATOM   3207  HD1 NTE E  14      91.174  93.788  28.407  1.00  0.00           H
ATOM   3208  HD2 NTE E  14      91.540  94.794  26.954  1.00  0.00           H
ATOM   3209  CE  NTE E  14      90.562  95.861  28.612  1.00  0.00           C
ATOM   3210  HE1 NTE E  14      90.877  96.870  28.270  1.00  0.00           H
ATOM   3211  HE2 NTE E  14      90.549  95.745  29.716  1.00  0.00           H
ATOM   3212  OZ  NTE E  14      89.317  95.506  28.227  1.00  0.00           O
ATOM   3213  CH  NTE E  14      88.338  96.390  28.644  1.00  0.00           C
ATOM   3214  HH1 NTE E  14      88.432  97.436  28.282  1.00  0.00           H
ATOM   3215  HH2 NTE E  14      88.388  96.353  29.753  1.00  0.00           H
ATOM   3216  CT  NTE E  14      86.866  96.076  28.153  1.00  0.00           C
ATOM   3217  HT5 NTE E  14      86.280  97.009  28.300  1.00  0.00           H
ATOM   3218  HT6 NTE E  14      86.927  95.837  27.070  1.00  0.00           H
ATOM   3219  OI  NTE E  14      86.237  95.153  29.061  1.00  0.00           O
ATOM   3220  CK  NTE E  14      85.062  94.682  28.503  1.00  0.00           C
ATOM   3221  HK1 NTE E  14      85.318  94.127  27.576  1.00  0.00           H
ATOM   3222  HK2 NTE E  14      84.585  93.902  29.135  1.00  0.00           H
ATOM   3223  HK3 NTE E  14      84.335  95.522  28.484  1.00  0.00           H
ATOM   3224  C   NTE E  14      97.794  96.244  28.068  1.00  0.00           C
ATOM   3225  O   NTE E  14      98.534  95.386  28.563  1.00  0.00           O
ATOM   3226  N   NTE E  15      98.124  97.554  28.131  1.00  0.00           N
ATOM   3227  CA  NTE E  15      97.161  98.659  27.867  1.00  0.00           C
ATOM   3228  HA1 NTE E  15      97.723  99.616  27.829  1.00  0.00           H
ATOM   3229  HA2 NTE E  15      96.626  98.572  26.897  1.00  0.00           H
ATOM   3230  CA5 NTE E  15      99.268  97.969  28.923  1.00  0.00           C
ATOM   3231  HA3 NTE E  15      98.994  98.979  29.295  1.00  0.00           H
ATOM   3232  HA4 NTE E  15      99.568  97.336  29.785  1.00  0.00           H
ATOM   3233  CB  NTE E  15     100.497  98.234  28.054  1.00  0.00           C
ATOM   3234  HB1 NTE E  15     100.300  98.940  27.220  1.00  0.00           H
ATOM   3235  HB2 NTE E  15     101.212  98.768  28.716  1.00  0.00           H
ATOM   3236  OG  NTE E  15     101.159  97.132  27.497  1.00  0.00           O
ATOM   3237  CD  NTE E  15     102.373  97.534  26.900  1.00  0.00           C
ATOM   3238  HD1 NTE E  15     102.333  97.663  25.798  1.00  0.00           H
ATOM   3239  HD2 NTE E  15     102.722  98.509  27.301  1.00  0.00           H
ATOM   3240  CE  NTE E  15     103.389  96.406  27.194  1.00  0.00           C
ATOM   3241  HE1 NTE E  15     104.104  96.673  26.387  1.00  0.00           H
ATOM   3242  HE2 NTE E  15     102.908  95.408  27.098  1.00  0.00           H
ATOM   3243  OZ  NTE E  15     103.989  96.600  28.490  1.00  0.00           O
ATOM   3244  CH  NTE E  15     105.115  95.898  28.764  1.00  0.00           C
ATOM   3245  HH1 NTE E  15     105.040  95.457  29.780  1.00  0.00           H
ATOM   3246  HH2 NTE E  15     105.306  95.117  27.998  1.00  0.00           H
ATOM   3247  CT  NTE E  15     106.295  96.879  28.726  1.00  0.00           C
ATOM   3248  HT5 NTE E  15     106.395  97.322  27.712  1.00  0.00           H
ATOM   3249  HT6 NTE E  15     107.245  96.394  29.037  1.00  0.00           H
ATOM   3250  OI  NTE E  15     106.079  97.911  29.707  1.00  0.00           O
ATOM   3251  CK  NTE E  15     106.925  97.679  30.810  1.00  0.00           C
ATOM   3252  HK1 NTE E  15     107.975  97.567  30.465  1.00  0.00           H
ATOM   3253  HK2 NTE E  15     106.718  96.730  31.350  1.00  0.00           H
ATOM   3254  HK3 NTE E  15     106.910  98.536  31.517  1.00  0.00           H
ATOM   3255  C   NTE E  15      96.134  98.696  28.977  1.00  0.00           C
ATOM   3256  O   NTE E  15      95.600  97.641  29.304  1.00  0.00           O
ATOM   3257  N   NTE E  16      95.342  99.760  28.997  1.00  0.00           N
ATOM   3258  CA  NTE E  16      95.660 101.038  28.559  1.00  0.00           C
ATOM   3259  HA1 NTE E  16      94.767 101.695  28.484  1.00  0.00           H
ATOM   3260  HA2 NTE E  16      95.993 101.046  27.499  1.00  0.00           H
ATOM   3261  CA5 NTE E  16      94.166  99.661  29.876  1.00  0.00           C
ATOM   3262  HA3 NTE E  16      94.212  98.789  30.563  1.00  0.00           H
ATOM   3263  HA4 NTE E  16      93.989 100.592  30.457  1.00  0.00           H
ATOM   3264  CB  NTE E  16      92.860  99.424  29.220  1.00  0.00           C
ATOM   3265  HB1 NTE E  16      92.976  98.421  28.757  1.00  0.00           H
ATOM   3266  HB2 NTE E  16      92.743 100.202  28.436  1.00  0.00           H
ATOM   3267  OG  NTE E  16      91.746  99.436  30.139  1.00  0.00           O
ATOM   3268  CD  NTE E  16      90.567 100.107  29.629  1.00  0.00           C
ATOM   3269  HD1 NTE E  16      90.299  99.734  28.617  1.00  0.00           H
ATOM   3270  HD2 NTE E  16      90.922 101.156  29.544  1.00  0.00           H
ATOM   3271  CE  NTE E  16      89.405 100.094  30.683  1.00  0.00           C
ATOM   3272  HE1 NTE E  16      89.013 101.115  30.489  1.00  0.00           H
ATOM   3273  HE2 NTE E  16      89.769 100.028  31.731  1.00  0.00           H
ATOM   3274  OZ  NTE E  16      88.365  99.177  30.448  1.00  0.00           O
ATOM   3275  CH  NTE E  16      87.583  99.048  31.636  1.00  0.00           C
ATOM   3276  HH1 NTE E  16      87.533 100.082  32.039  1.00  0.00           H
ATOM   3277  HH2 NTE E  16      88.136  98.538  32.454  1.00  0.00           H
ATOM   3278  CT  NTE E  16      86.118  98.524  31.373  1.00  0.00           C
ATOM   3279  HT5 NTE E  16      86.275  97.488  31.005  1.00  0.00           H
ATOM   3280  HT6 NTE E  16      85.598  98.289  32.326  1.00  0.00           H
ATOM   3281  OI  NTE E  16      85.345  99.299  30.438  1.00  0.00           O
ATOM   3282  CK  NTE E  16      83.969  99.039  30.645  1.00  0.00           C
ATOM   3283  HK1 NTE E  16      83.579  99.396  31.622  1.00  0.00           H
ATOM   3284  HK2 NTE E  16      83.422  99.637  29.885  1.00  0.00           H
ATOM   3285  HK3 NTE E  16      83.791  97.962  30.440  1.00  0.00           H
ATOM   3286  C   NTE E  16      96.605 101.783  29.504  1.00  0.00           C
ATOM   3287  O   NTE E  16      97.538 101.171  30.075  1.00  0.00           O
ATOM   3288  N   NTE E  17      96.760 103.158  29.294  1.00  0.00           N
ATOM   3289  CA  NTE E  17      95.719 104.002  28.711  1.00  0.00           C
ATOM   3290  HA1 NTE E  17      96.157 104.994  28.470  1.00  0.00           H
ATOM   3291  HA2 NTE E  17      95.305 103.597  27.763  1.00  0.00           H
ATOM   3292  CA5 NTE E  17      97.812 103.943  29.982  1.00  0.00           C
ATOM   3293  HA3 NTE E  17      97.383 104.760  30.601  1.00  0.00           H
ATOM   3294  HA4 NTE E  17      98.430 103.288  30.633  1.00  0.00           H
ATOM   3295  CB  NTE E  17      98.708 104.614  29.014  1.00  0.00           C
ATOM   3296  HB1 NTE E  17      98.927 103.907  28.186  1.00  0.00           H
ATOM   3297  HB2 NTE E  17      98.233 105.522  28.583  1.00  0.00           H
ATOM   3298  OG  NTE E  17      99.941 104.986  29.682  1.00  0.00           O
ATOM   3299  CD  NTE E  17     100.821 105.817  28.946  1.00  0.00           C
ATOM   3300  HD1 NTE E  17     100.335 106.563  28.281  1.00  0.00           H
ATOM   3301  HD2 NTE E  17     101.483 106.451  29.574  1.00  0.00           H
ATOM   3302  CE  NTE E  17     101.768 104.944  28.077  1.00  0.00           C
ATOM   3303  HE1 NTE E  17     102.025 105.621  27.235  1.00  0.00           H
ATOM   3304  HE2 NTE E  17     101.111 104.143  27.675  1.00  0.00           H
ATOM   3305  OZ  NTE E  17     102.986 104.600  28.515  1.00  0.00           O
ATOM   3306  CH  NTE E  17     103.066 103.298  28.964  1.00  0.00           C
ATOM   3307  HH1 NTE E  17     102.585 103.368  29.963  1.00  0.00           H
ATOM   3308  HH2 NTE E  17     102.455 102.670  28.281  1.00  0.00           H
ATOM   3309  CT  NTE E  17     104.526 102.935  29.157  1.00  0.00           C
ATOM   3310  HT5 NTE E  17     105.166 103.194  28.286  1.00  0.00           H
ATOM   3311  HT6 NTE E  17     104.641 101.867  29.444  1.00  0.00           H
ATOM   3312  OI  NTE E  17     105.215 103.573  30.198  1.00  0.00           O
ATOM   3313  CK  NTE E  17     106.548 103.129  30.355  1.00  0.00           C
ATOM   3314  HK1 NTE E  17     107.099 103.499  29.464  1.00  0.00           H
ATOM   3315  HK2 NTE E  17     106.698 102.029  30.414  1.00  0.00           H
ATOM   3316  HK3 NTE E  17     106.871 103.600  31.308  1.00  0.00           H
ATOM   3317  C   NTE E  17      94.564 104.403  29.597  1.00  0.00           C
ATOM   3318  O   NTE E  17      94.280 103.718  30.591  1.00  0.00           O
ATOM   3319  N   NTE E  18      93.693 105.315  29.170  1.00  0.00           N
ATOM   3320  CA  NTE E  18      93.867 106.153  28.001  1.00  0.00           C
ATOM   3321  HA1 NTE E  18      92.837 106.130  27.585  1.00  0.00           H
ATOM   3322  HA2 NTE E  18      94.599 105.871  27.214  1.00  0.00           H
ATOM   3323  CA5 NTE E  18      92.611 105.530  30.085  1.00  0.00           C
ATOM   3324  HA3 NTE E  18      92.856 105.575  31.168  1.00  0.00           H
ATOM   3325  HA4 NTE E  18      92.183 106.528  29.849  1.00  0.00           H
ATOM   3326  CB  NTE E  18      91.467 104.563  29.915  1.00  0.00           C
ATOM   3327  HB1 NTE E  18      91.656 103.689  30.575  1.00  0.00           H
ATOM   3328  HB2 NTE E  18      91.418 104.166  28.879  1.00  0.00           H
ATOM   3329  OG  NTE E  18      90.277 105.239  30.287  1.00  0.00           O
ATOM   3330  CD  NTE E  18      89.190 104.371  30.689  1.00  0.00           C
ATOM   3331  HD1 NTE E  18      89.517 103.672  31.488  1.00  0.00           H
ATOM   3332  HD2 NTE E  18      88.917 103.798  29.776  1.00  0.00           H
ATOM   3333  CE  NTE E  18      87.982 105.214  31.085  1.00  0.00           C
ATOM   3334  HE1 NTE E  18      88.043 105.909  31.949  1.00  0.00           H
ATOM   3335  HE2 NTE E  18      87.206 104.552  31.525  1.00  0.00           H
ATOM   3336  OZ  NTE E  18      87.470 105.957  29.985  1.00  0.00           O
ATOM   3337  CH  NTE E  18      86.670 107.053  30.442  1.00  0.00           C
ATOM   3338  HH1 NTE E  18      87.313 107.792  30.964  1.00  0.00           H
ATOM   3339  HH2 NTE E  18      86.007 106.817  31.302  1.00  0.00           H
ATOM   3340  CT  NTE E  18      85.931 107.838  29.317  1.00  0.00           C
ATOM   3341  HT5 NTE E  18      85.498 108.777  29.725  1.00  0.00           H
ATOM   3342  HT6 NTE E  18      86.568 108.179  28.474  1.00  0.00           H
ATOM   3343  OI  NTE E  18      84.851 107.085  28.830  1.00  0.00           O
ATOM   3344  CK  NTE E  18      84.173 107.771  27.799  1.00  0.00           C
ATOM   3345  HK1 NTE E  18      84.879 107.935  26.957  1.00  0.00           H
ATOM   3346  HK2 NTE E  18      83.308 107.135  27.513  1.00  0.00           H
ATOM   3347  HK3 NTE E  18      83.659 108.675  28.190  1.00  0.00           H
ATOM   3348  C   NTE E  18      94.170 107.541  28.530  1.00  0.00           C
ATOM   3349  O   NTE E  18      94.829 107.691  29.609  1.00  0.00           O
ATOM   3350  N   NTE E  19      93.660 108.626  27.845  1.00  0.00           N
ATOM   3351  CA  NTE E  19      93.002 108.555  26.598  1.00  0.00           C
ATOM   3352  HA1 NTE E  19      93.176 109.405  25.904  1.00  0.00           H
ATOM   3353  HA2 NTE E  19      93.342 107.688  25.992  1.00  0.00           H
ATOM   3354  CA5 NTE E  19      93.912 109.972  28.326  1.00  0.00           C
ATOM   3355  HA3 NTE E  19      94.893 110.031  28.845  1.00  0.00           H
ATOM   3356  HA4 NTE E  19      94.039 110.632  27.442  1.00  0.00           H
ATOM   3357  CB  NTE E  19      92.763 110.498  29.138  1.00  0.00           C
ATOM   3358  HB1 NTE E  19      91.800 110.675  28.613  1.00  0.00           H
ATOM   3359  HB2 NTE E  19      92.610 109.750  29.945  1.00  0.00           H
ATOM   3360  OG  NTE E  19      93.156 111.707  29.803  1.00  0.00           O
ATOM   3361  CD  NTE E  19      93.263 112.759  28.885  1.00  0.00           C
ATOM   3362  HD1 NTE E  19      94.181 112.598  28.280  1.00  0.00           H
ATOM   3363  HD2 NTE E  19      92.446 112.698  28.134  1.00  0.00           H
ATOM   3364  CE  NTE E  19      93.167 114.095  29.651  1.00  0.00           C
ATOM   3365  HE1 NTE E  19      93.436 114.886  28.920  1.00  0.00           H
ATOM   3366  HE2 NTE E  19      94.038 114.085  30.341  1.00  0.00           H
ATOM   3367  OZ  NTE E  19      91.927 114.293  30.217  1.00  0.00           O
ATOM   3368  CH  NTE E  19      91.889 115.560  30.979  1.00  0.00           C
ATOM   3369  HH1 NTE E  19      91.139 115.432  31.790  1.00  0.00           H
ATOM   3370  HH2 NTE E  19      92.881 115.747  31.443  1.00  0.00           H
ATOM   3371  CT  NTE E  19      91.377 116.696  30.136  1.00  0.00           C
ATOM   3372  HT5 NTE E  19      91.977 116.781  29.205  1.00  0.00           H
ATOM   3373  HT6 NTE E  19      91.235 117.627  30.726  1.00  0.00           H
ATOM   3374  OI  NTE E  19      90.131 116.283  29.641  1.00  0.00           O
ATOM   3375  CK  NTE E  19      89.618 117.218  28.633  1.00  0.00           C
ATOM   3376  HK1 NTE E  19      89.368 118.161  29.164  1.00  0.00           H
ATOM   3377  HK2 NTE E  19      88.711 116.826  28.124  1.00  0.00           H
ATOM   3378  HK3 NTE E  19      90.387 117.330  27.839  1.00  0.00           H
ATOM   3379  C   NTE E  19      91.421 108.526  26.751  1.00  0.00           C
ATOM   3380  O   NTE E  19      90.882 107.910  27.666  1.00  0.00           O
ATOM   3381  N   NTE E  20      90.650 109.090  25.814  1.00  0.00           N
ATOM   3382  CA  NTE E  20      91.144 109.787  24.570  1.00  0.00           C
ATOM   3383  HA1 NTE E  20      90.414 109.561  23.764  1.00  0.00           H
ATOM   3384  HA2 NTE E  20      92.017 109.239  24.158  1.00  0.00           H
ATOM   3385  CA5 NTE E  20      89.212 109.042  25.984  1.00  0.00           C
ATOM   3386  HA3 NTE E  20      88.860 109.408  24.995  1.00  0.00           H
ATOM   3387  HA4 NTE E  20      88.858 107.994  26.085  1.00  0.00           H
ATOM   3388  CB  NTE E  20      88.640 109.819  27.164  1.00  0.00           C
ATOM   3389  HB1 NTE E  20      89.208 110.765  27.294  1.00  0.00           H
ATOM   3390  HB2 NTE E  20      88.769 109.256  28.113  1.00  0.00           H
ATOM   3391  OG  NTE E  20      87.247 110.158  26.929  1.00  0.00           O
ATOM   3392  CD  NTE E  20      86.732 111.052  27.911  1.00  0.00           C
ATOM   3393  HD1 NTE E  20      87.497 111.802  28.207  1.00  0.00           H
ATOM   3394  HD2 NTE E  20      86.485 110.547  28.869  1.00  0.00           H
ATOM   3395  CE  NTE E  20      85.448 111.783  27.441  1.00  0.00           C
ATOM   3396  HE1 NTE E  20      85.623 112.195  26.424  1.00  0.00           H
ATOM   3397  HE2 NTE E  20      85.275 112.581  28.195  1.00  0.00           H
ATOM   3398  OZ  NTE E  20      84.356 110.946  27.374  1.00  0.00           O
ATOM   3399  CH  NTE E  20      83.241 111.709  26.914  1.00  0.00           C
ATOM   3400  HH1 NTE E  20      83.589 112.121  25.943  1.00  0.00           H
ATOM   3401  HH2 NTE E  20      83.018 112.523  27.638  1.00  0.00           H
ATOM   3402  CT  NTE E  20      82.098 110.751  26.813  1.00  0.00           C
ATOM   3403  HT5 NTE E  20      81.291 111.283  26.265  1.00  0.00           H
ATOM   3404  HT6 NTE E  20      82.503 109.939  26.172  1.00  0.00           H
ATOM   3405  OI  NTE E  20      81.773 110.145  28.036  1.00  0.00           O
ATOM   3406  CK  NTE E  20      80.605 109.294  28.017  1.00  0.00           C
ATOM   3407  HK1 NTE E  20      80.502 108.836  29.023  1.00  0.00           H
ATOM   3408  HK2 NTE E  20      79.702 109.888  27.760  1.00  0.00           H
ATOM   3409  HK3 NTE E  20      80.827 108.516  27.256  1.00  0.00           H
ATOM   3410  C   NTE E  20      91.460 111.284  24.636  1.00  0.00           C
ATOM   3411  O   NTE E  20      91.920 111.708  25.632  1.00  0.00           O
ATOM   3412  N   NTE E  21      91.319 112.138  23.591  1.00  0.00           N
ATOM   3413  CA  NTE E  21      90.514 111.812  22.445  1.00  0.00           C
ATOM   3414  HA1 NTE E  21      90.980 112.287  21.556  1.00  0.00           H
ATOM   3415  HA2 NTE E  21      90.617 110.763  22.094  1.00  0.00           H
ATOM   3416  CA5 NTE E  21      91.909 113.464  23.739  1.00  0.00           C
ATOM   3417  HA3 NTE E  21      92.827 113.439  24.364  1.00  0.00           H
ATOM   3418  HA4 NTE E  21      92.428 113.845  22.834  1.00  0.00           H
ATOM   3419  CB  NTE E  21      91.025 114.487  24.503  1.00  0.00           C
ATOM   3420  HB1 NTE E  21      90.137 114.788  23.908  1.00  0.00           H
ATOM   3421  HB2 NTE E  21      90.717 114.081  25.490  1.00  0.00           H
ATOM   3422  OG  NTE E  21      91.731 115.695  24.611  1.00  0.00           O
ATOM   3423  CD  NTE E  21      92.521 115.808  25.759  1.00  0.00           C
ATOM   3424  HD1 NTE E  21      92.023 115.381  26.656  1.00  0.00           H
ATOM   3425  HD2 NTE E  21      93.398 115.146  25.594  1.00  0.00           H
ATOM   3426  CE  NTE E  21      93.024 117.201  26.113  1.00  0.00           C
ATOM   3427  HE1 NTE E  21      93.650 117.525  25.254  1.00  0.00           H
ATOM   3428  HE2 NTE E  21      93.626 117.020  27.029  1.00  0.00           H
ATOM   3429  OZ  NTE E  21      92.005 118.230  26.185  1.00  0.00           O
ATOM   3430  CH  NTE E  21      92.485 119.356  26.856  1.00  0.00           C
ATOM   3431  HH1 NTE E  21      92.848 119.161  27.888  1.00  0.00           H
ATOM   3432  HH2 NTE E  21      93.511 119.531  26.468  1.00  0.00           H
ATOM   3433  CT  NTE E  21      91.666 120.651  26.925  1.00  0.00           C
ATOM   3434  HT5 NTE E  21      92.120 121.455  27.543  1.00  0.00           H
ATOM   3435  HT6 NTE E  21      90.628 120.496  27.288  1.00  0.00           H
ATOM   3436  OI  NTE E  21      91.452 121.141  25.576  1.00  0.00           O
ATOM   3437  CK  NTE E  21      90.349 122.057  25.543  1.00  0.00           C
ATOM   3438  HK1 NTE E  21      90.523 122.660  24.626  1.00  0.00           H
ATOM   3439  HK2 NTE E  21      90.324 122.732  26.425  1.00  0.00           H
ATOM   3440  HK3 NTE E  21      89.380 121.515  25.511  1.00  0.00           H
ATOM   3441  C   NTE E  21      89.115 112.211  22.686  1.00  0.00           C
ATOM   3442  NT  NTE E  21      88.728 113.433  22.150  1.00  0.00           N
ATOM   3443  HT1 NTE E  21      87.847 113.818  22.423  1.00  0.00           H
ATOM   3444  HT2 NTE E  21      89.174 113.810  21.338  1.00  0.00           H
ATOM   3445  O   NTE E  21      88.407 111.622  23.471  1.00  0.00           O
ATOM   3446  CAY ACT F   1     123.528  96.000  26.899  1.00  0.00           C
ATOM   3447  HY1 ACT F   1     122.507  95.703  27.222  1.00  0.00           H
ATOM   3448  HY2 ACT F   1     123.525  96.403  25.863  1.00  0.00           H
ATOM   3449  HY3 ACT F   1     123.858  96.883  27.486  1.00  0.00           H
ATOM   3450  CY  ACT F   1     124.430  94.867  27.120  1.00  0.00           C
ATOM   3451  OY  ACT F   1     125.396  95.084  27.851  1.00  0.00           O
ATOM   3452  N   NDC F   2     124.238  93.679  26.445  1.00  0.00           N
ATOM   3453  CA  NDC F   2     124.958  92.519  26.775  1.00  0.00           C
ATOM   3454  HA1 NDC F   2     125.206  92.497  27.857  1.00  0.00           H
ATOM   3455  HA2 NDC F   2     124.166  91.750  26.652  1.00  0.00           H
ATOM   3456  CA5 NDC F   2     123.060  93.473  25.648  1.00  0.00           C
ATOM   3457  HA3 NDC F   2     122.707  94.420  25.186  1.00  0.00           H
ATOM   3458  HA4 NDC F   2     123.315  92.865  24.753  1.00  0.00           H
ATOM   3459  CB  NDC F   2     121.829  92.901  26.452  1.00  0.00           C
ATOM   3460  HB1 NDC F   2     122.186  92.114  27.151  1.00  0.00           H
ATOM   3461  HB2 NDC F   2     121.344  93.668  27.093  1.00  0.00           H
ATOM   3462  CG  NDC F   2     120.762  92.336  25.507  1.00  0.00           C
ATOM   3463  HG1 NDC F   2     120.304  93.215  25.005  1.00  0.00           H
ATOM   3464  HG2 NDC F   2     121.217  91.706  24.713  1.00  0.00           H
ATOM   3465  CD  NDC F   2     119.702  91.499  26.240  1.00  0.00           C
ATOM   3466  HD1 NDC F   2     120.138  90.555  26.633  1.00  0.00           H
ATOM   3467  HD2 NDC F   2     119.348  92.075  27.121  1.00  0.00           H
ATOM   3468  CE  NDC F   2     118.399  91.143  25.410  1.00  0.00           C
ATOM   3469  HE1 NDC F   2     117.922  92.102  25.115  1.00  0.00           H
ATOM   3470  HE2 NDC F   2     118.578  90.537  24.496  1.00  0.00           H
ATOM   3471  CZ  NDC F   2     117.377  90.320  26.197  1.00  0.00           C
ATOM   3472  HZ1 NDC F   2     117.940  89.481  26.659  1.00  0.00           H
ATOM   3473  HZ2 NDC F   2     117.003  90.888  27.075  1.00  0.00           H
ATOM   3474  CH  NDC F   2     116.180  89.788  25.370  1.00  0.00           C
ATOM   3475  HH1 NDC F   2     115.569  90.660  25.050  1.00  0.00           H
ATOM   3476  HH2 NDC F   2     116.611  89.276  24.483  1.00  0.00           H
ATOM   3477  CT  NDC F   2     115.322  88.798  26.120  1.00  0.00           C
ATOM   3478  HT5 NDC F   2     115.937  88.108  26.737  1.00  0.00           H
ATOM   3479  HT6 NDC F   2     114.658  89.252  26.886  1.00  0.00           H
ATOM   3480  CI  NDC F   2     114.380  87.952  25.121  1.00  0.00           C
ATOM   3481  HI1 NDC F   2     114.159  88.630  24.270  1.00  0.00           H
ATOM   3482  HI2 NDC F   2     114.950  87.095  24.703  1.00  0.00           H
ATOM   3483  CK  NDC F   2     113.062  87.611  25.798  1.00  0.00           C
ATOM   3484  HK1 NDC F   2     112.274  87.148  25.166  1.00  0.00           H
ATOM   3485  HK2 NDC F   2     112.606  88.532  26.220  1.00  0.00           H
ATOM   3486  HK3 NDC F   2     113.338  86.977  26.667  1.00  0.00           H
ATOM   3487  C   NDC F   2     126.216  92.221  25.963  1.00  0.00           C
ATOM   3488  O   NDC F   2     127.060  93.090  25.848  1.00  0.00           O
ATOM   3489  N   NDC F   3     126.383  90.979  25.527  1.00  0.00           N
ATOM   3490  CA  NDC F   3     125.439  89.822  25.741  1.00  0.00           C
ATOM   3491  HA1 NDC F   3     126.064  88.909  25.840  1.00  0.00           H
ATOM   3492  HA2 NDC F   3     124.927  89.869  26.726  1.00  0.00           H
ATOM   3493  CA5 NDC F   3     127.525  90.677  24.784  1.00  0.00           C
ATOM   3494  HA3 NDC F   3     127.234  90.072  23.899  1.00  0.00           H
ATOM   3495  HA4 NDC F   3     128.017  91.543  24.292  1.00  0.00           H
ATOM   3496  CB  NDC F   3     128.719  90.018  25.564  1.00  0.00           C
ATOM   3497  HB1 NDC F   3     129.304  90.724  26.192  1.00  0.00           H
ATOM   3498  HB2 NDC F   3     128.316  89.226  26.231  1.00  0.00           H
ATOM   3499  CG  NDC F   3     129.680  89.475  24.512  1.00  0.00           C
ATOM   3500  HG1 NDC F   3     129.102  88.966  23.712  1.00  0.00           H
ATOM   3501  HG2 NDC F   3     130.218  90.265  23.947  1.00  0.00           H
ATOM   3502  CD  NDC F   3     130.654  88.320  25.002  1.00  0.00           C
ATOM   3503  HD1 NDC F   3     131.399  88.805  25.669  1.00  0.00           H
ATOM   3504  HD2 NDC F   3     130.021  87.548  25.488  1.00  0.00           H
ATOM   3505  CE  NDC F   3     131.510  87.625  23.924  1.00  0.00           C
ATOM   3506  HE1 NDC F   3     130.802  87.141  23.218  1.00  0.00           H
ATOM   3507  HE2 NDC F   3     132.148  88.285  23.298  1.00  0.00           H
ATOM   3508  CZ  NDC F   3     132.515  86.596  24.576  1.00  0.00           C
ATOM   3509  HZ1 NDC F   3     132.930  87.104  25.472  1.00  0.00           H
ATOM   3510  HZ2 NDC F   3     131.936  85.716  24.929  1.00  0.00           H
ATOM   3511  CH  NDC F   3     133.630  86.089  23.657  1.00  0.00           C
ATOM   3512  HH1 NDC F   3     134.008  86.935  23.044  1.00  0.00           H
ATOM   3513  HH2 NDC F   3     133.151  85.356  22.973  1.00  0.00           H
ATOM   3514  CT  NDC F   3     134.826  85.349  24.320  1.00  0.00           C
ATOM   3515  HT5 NDC F   3     135.285  85.915  25.159  1.00  0.00           H
ATOM   3516  HT6 NDC F   3     134.317  84.434  24.692  1.00  0.00           H
ATOM   3517  CI  NDC F   3     135.890  84.732  23.502  1.00  0.00           C
ATOM   3518  HI1 NDC F   3     135.526  84.338  22.529  1.00  0.00           H
ATOM   3519  HI2 NDC F   3     136.692  85.464  23.267  1.00  0.00           H
ATOM   3520  CK  NDC F   3     136.496  83.555  24.321  1.00  0.00           C
ATOM   3521  HK1 NDC F   3     136.958  82.873  23.575  1.00  0.00           H
ATOM   3522  HK2 NDC F   3     135.700  82.977  24.839  1.00  0.00           H
ATOM   3523  HK3 NDC F   3     137.161  84.000  25.092  1.00  0.00           H
ATOM   3524  C   NDC F   3     124.421  89.568  24.680  1.00  0.00           C
ATOM   3525  O   NDC F   3     123.562  90.406  24.468  1.00  0.00           O
ATOM   3526  N   NDC F   4     124.130  88.266  24.155  1.00  0.00           N
ATOM   3527  CA  NDC F   4     124.899  87.098  24.518  1.00  0.00           C
ATOM   3528  HA1 NDC F   4     125.276  87.166  25.561  1.00  0.00           H
ATOM   3529  HA2 NDC F   4     124.214  86.224  24.543  1.00  0.00           H
ATOM   3530  CA5 NDC F   4     122.981  88.017  23.297  1.00  0.00           C
ATOM   3531  HA3 NDC F   4     122.635  88.943  22.791  1.00  0.00           H
ATOM   3532  HA4 NDC F   4     123.377  87.374  22.482  1.00  0.00           H
ATOM   3533  CB  NDC F   4     121.808  87.340  24.120  1.00  0.00           C
ATOM   3534  HB1 NDC F   4     122.054  86.459  24.751  1.00  0.00           H
ATOM   3535  HB2 NDC F   4     121.294  88.049  24.803  1.00  0.00           H
ATOM   3536  CG  NDC F   4     120.658  86.803  23.235  1.00  0.00           C
ATOM   3537  HG1 NDC F   4     120.090  87.625  22.749  1.00  0.00           H
ATOM   3538  HG2 NDC F   4     121.105  86.115  22.486  1.00  0.00           H
ATOM   3539  CD  NDC F   4     119.558  86.016  23.991  1.00  0.00           C
ATOM   3540  HD1 NDC F   4     120.043  85.050  24.248  1.00  0.00           H
ATOM   3541  HD2 NDC F   4     119.281  86.428  24.985  1.00  0.00           H
ATOM   3542  CE  NDC F   4     118.415  85.501  23.159  1.00  0.00           C
ATOM   3543  HE1 NDC F   4     117.981  86.347  22.584  1.00  0.00           H
ATOM   3544  HE2 NDC F   4     118.824  84.800  22.400  1.00  0.00           H
ATOM   3545  CZ  NDC F   4     117.448  84.773  24.021  1.00  0.00           C
ATOM   3546  HZ1 NDC F   4     118.019  83.978  24.546  1.00  0.00           H
ATOM   3547  HZ2 NDC F   4     116.979  85.507  24.710  1.00  0.00           H
ATOM   3548  CH  NDC F   4     116.299  84.252  23.256  1.00  0.00           C
ATOM   3549  HH1 NDC F   4     115.850  85.068  22.650  1.00  0.00           H
ATOM   3550  HH2 NDC F   4     116.714  83.437  22.626  1.00  0.00           H
ATOM   3551  CT  NDC F   4     115.170  83.664  24.123  1.00  0.00           C
ATOM   3552  HT5 NDC F   4     115.535  82.963  24.904  1.00  0.00           H
ATOM   3553  HT6 NDC F   4     114.823  84.554  24.690  1.00  0.00           H
ATOM   3554  CI  NDC F   4     113.972  82.989  23.370  1.00  0.00           C
ATOM   3555  HI1 NDC F   4     113.947  83.572  22.425  1.00  0.00           H
ATOM   3556  HI2 NDC F   4     114.168  81.959  23.002  1.00  0.00           H
ATOM   3557  CK  NDC F   4     112.614  82.982  24.170  1.00  0.00           C
ATOM   3558  HK1 NDC F   4     111.748  82.676  23.545  1.00  0.00           H
ATOM   3559  HK2 NDC F   4     112.297  83.987  24.520  1.00  0.00           H
ATOM   3560  HK3 NDC F   4     112.784  82.374  25.084  1.00  0.00           H
ATOM   3561  C   NDC F   4     125.988  86.809  23.535  1.00  0.00           C
ATOM   3562  O   NDC F   4     126.736  87.751  23.179  1.00  0.00           O
ATOM   3563  N   NDC F   5     126.309  85.474  23.171  1.00  0.00           N
ATOM   3564  CA  NDC F   5     125.562  84.318  23.455  1.00  0.00           C
ATOM   3565  HA1 NDC F   5     126.232  83.433  23.438  1.00  0.00           H
ATOM   3566  HA2 NDC F   5     125.149  84.260  24.485  1.00  0.00           H
ATOM   3567  CA5 NDC F   5     127.512  85.288  22.408  1.00  0.00           C
ATOM   3568  HA3 NDC F   5     127.296  84.636  21.535  1.00  0.00           H
ATOM   3569  HA4 NDC F   5     127.887  86.183  21.868  1.00  0.00           H
ATOM   3570  CB  NDC F   5     128.723  84.774  23.197  1.00  0.00           C
ATOM   3571  HB1 NDC F   5     129.087  85.496  23.958  1.00  0.00           H
ATOM   3572  HB2 NDC F   5     128.306  83.974  23.845  1.00  0.00           H
ATOM   3573  CG  NDC F   5     129.821  84.254  22.328  1.00  0.00           C
ATOM   3574  HG1 NDC F   5     129.900  84.799  21.363  1.00  0.00           H
ATOM   3575  HG2 NDC F   5     130.765  84.363  22.904  1.00  0.00           H
ATOM   3576  CD  NDC F   5     129.618  82.814  21.908  1.00  0.00           C
ATOM   3577  HD1 NDC F   5     129.428  82.154  22.781  1.00  0.00           H
ATOM   3578  HD2 NDC F   5     128.801  82.807  21.155  1.00  0.00           H
ATOM   3579  CE  NDC F   5     130.814  82.252  21.235  1.00  0.00           C
ATOM   3580  HE1 NDC F   5     130.499  81.435  20.550  1.00  0.00           H
ATOM   3581  HE2 NDC F   5     131.302  82.998  20.572  1.00  0.00           H
ATOM   3582  CZ  NDC F   5     131.830  81.768  22.310  1.00  0.00           C
ATOM   3583  HZ1 NDC F   5     132.183  82.572  22.992  1.00  0.00           H
ATOM   3584  HZ2 NDC F   5     131.275  80.953  22.822  1.00  0.00           H
ATOM   3585  CH  NDC F   5     133.064  81.233  21.471  1.00  0.00           C
ATOM   3586  HH1 NDC F   5     133.370  82.008  20.736  1.00  0.00           H
ATOM   3587  HH2 NDC F   5     132.698  80.348  20.908  1.00  0.00           H
ATOM   3588  CT  NDC F   5     134.159  80.868  22.422  1.00  0.00           C
ATOM   3589  HT5 NDC F   5     134.638  81.766  22.866  1.00  0.00           H
ATOM   3590  HT6 NDC F   5     133.666  80.253  23.205  1.00  0.00           H
ATOM   3591  CI  NDC F   5     135.375  80.108  21.755  1.00  0.00           C
ATOM   3592  HI1 NDC F   5     135.069  79.118  21.354  1.00  0.00           H
ATOM   3593  HI2 NDC F   5     135.661  80.624  20.814  1.00  0.00           H
ATOM   3594  CK  NDC F   5     136.630  79.756  22.648  1.00  0.00           C
ATOM   3595  HK1 NDC F   5     136.355  78.931  23.339  1.00  0.00           H
ATOM   3596  HK2 NDC F   5     136.718  80.708  23.214  1.00  0.00           H
ATOM   3597  HK3 NDC F   5     137.542  79.437  22.100  1.00  0.00           H
ATOM   3598  C   NDC F   5     124.481  84.134  22.470  1.00  0.00           C
ATOM   3599  O   NDC F   5     123.927  85.117  22.096  1.00  0.00           O
ATOM   3600  N   NDC F   6     123.889  82.955  22.292  1.00  0.00           N
ATOM   3601  CA  NDC F   6     124.571  81.679  22.502  1.00  0.00           C
ATOM   3602  HA1 NDC F   6     124.813  81.524  23.575  1.00  0.00           H
ATOM   3603  HA2 NDC F   6     123.807  80.901  22.287  1.00  0.00           H
ATOM   3604  CA5 NDC F   6     122.706  82.925  21.447  1.00  0.00           C
ATOM   3605  HA3 NDC F   6     122.395  83.928  21.084  1.00  0.00           H
ATOM   3606  HA4 NDC F   6     122.901  82.322  20.535  1.00  0.00           H
ATOM   3607  CB  NDC F   6     121.494  82.578  22.324  1.00  0.00           C
ATOM   3608  HB1 NDC F   6     121.844  81.617  22.760  1.00  0.00           H
ATOM   3609  HB2 NDC F   6     121.275  83.300  23.139  1.00  0.00           H
ATOM   3610  CG  NDC F   6     120.293  82.300  21.502  1.00  0.00           C
ATOM   3611  HG1 NDC F   6     119.782  83.260  21.272  1.00  0.00           H
ATOM   3612  HG2 NDC F   6     120.492  81.663  20.614  1.00  0.00           H
ATOM   3613  CD  NDC F   6     119.280  81.388  22.365  1.00  0.00           C
ATOM   3614  HD1 NDC F   6     119.946  80.652  22.863  1.00  0.00           H
ATOM   3615  HD2 NDC F   6     118.744  82.131  22.993  1.00  0.00           H
ATOM   3616  CE  NDC F   6     118.360  80.678  21.516  1.00  0.00           C
ATOM   3617  HE1 NDC F   6     117.753  81.282  20.809  1.00  0.00           H
ATOM   3618  HE2 NDC F   6     118.973  80.031  20.853  1.00  0.00           H
ATOM   3619  CZ  NDC F   6     117.376  79.745  22.237  1.00  0.00           C
ATOM   3620  HZ1 NDC F   6     117.949  78.863  22.596  1.00  0.00           H
ATOM   3621  HZ2 NDC F   6     116.983  80.363  23.072  1.00  0.00           H
ATOM   3622  CH  NDC F   6     116.204  79.413  21.335  1.00  0.00           C
ATOM   3623  HH1 NDC F   6     115.801  80.346  20.887  1.00  0.00           H
ATOM   3624  HH2 NDC F   6     116.523  78.743  20.508  1.00  0.00           H
ATOM   3625  CT  NDC F   6     115.015  78.734  22.042  1.00  0.00           C
ATOM   3626  HT5 NDC F   6     115.337  77.711  22.330  1.00  0.00           H
ATOM   3627  HT6 NDC F   6     114.734  79.325  22.940  1.00  0.00           H
ATOM   3628  CI  NDC F   6     113.824  78.619  21.171  1.00  0.00           C
ATOM   3629  HI1 NDC F   6     113.643  79.512  20.536  1.00  0.00           H
ATOM   3630  HI2 NDC F   6     114.049  77.757  20.507  1.00  0.00           H
ATOM   3631  CK  NDC F   6     112.571  78.214  21.964  1.00  0.00           C
ATOM   3632  HK1 NDC F   6     112.226  79.131  22.487  1.00  0.00           H
ATOM   3633  HK2 NDC F   6     112.691  77.437  22.749  1.00  0.00           H
ATOM   3634  HK3 NDC F   6     111.770  77.919  21.252  1.00  0.00           H
ATOM   3635  C   NDC F   6     125.846  81.404  21.736  1.00  0.00           C
ATOM   3636  O   NDC F   6     126.517  82.361  21.361  1.00  0.00           O
ATOM   3637  N   NDC F   7     126.158  80.096  21.343  1.00  0.00           N
ATOM   3638  CA  NDC F   7     125.361  78.888  21.517  1.00  0.00           C
ATOM   3639  HA1 NDC F   7     126.103  78.067  21.413  1.00  0.00           H
ATOM   3640  HA2 NDC F   7     124.846  78.894  22.502  1.00  0.00           H
ATOM   3641  CA5 NDC F   7     127.342  79.887  20.598  1.00  0.00           C
ATOM   3642  HA3 NDC F   7     127.196  79.132  19.796  1.00  0.00           H
ATOM   3643  HA4 NDC F   7     127.721  80.758  20.022  1.00  0.00           H
ATOM   3644  CB  NDC F   7     128.511  79.226  21.421  1.00  0.00           C
ATOM   3645  HB1 NDC F   7     128.876  80.017  22.110  1.00  0.00           H
ATOM   3646  HB2 NDC F   7     128.179  78.379  22.059  1.00  0.00           H
ATOM   3647  CG  NDC F   7     129.763  78.668  20.593  1.00  0.00           C
ATOM   3648  HG1 NDC F   7     129.458  77.951  19.801  1.00  0.00           H
ATOM   3649  HG2 NDC F   7     130.225  79.561  20.120  1.00  0.00           H
ATOM   3650  CD  NDC F   7     130.768  77.951  21.488  1.00  0.00           C
ATOM   3651  HD1 NDC F   7     131.185  78.740  22.149  1.00  0.00           H
ATOM   3652  HD2 NDC F   7     130.228  77.198  22.101  1.00  0.00           H
ATOM   3653  CE  NDC F   7     131.826  77.285  20.511  1.00  0.00           C
ATOM   3654  HE1 NDC F   7     131.308  76.488  19.937  1.00  0.00           H
ATOM   3655  HE2 NDC F   7     132.242  78.060  19.832  1.00  0.00           H
ATOM   3656  CZ  NDC F   7     133.008  76.804  21.340  1.00  0.00           C
ATOM   3657  HZ1 NDC F   7     133.497  77.679  21.819  1.00  0.00           H
ATOM   3658  HZ2 NDC F   7     132.689  76.183  22.204  1.00  0.00           H
ATOM   3659  CH  NDC F   7     134.123  76.185  20.492  1.00  0.00           C
ATOM   3660  HH1 NDC F   7     134.400  76.910  19.696  1.00  0.00           H
ATOM   3661  HH2 NDC F   7     133.900  75.278  19.891  1.00  0.00           H
ATOM   3662  CT  NDC F   7     135.386  75.966  21.370  1.00  0.00           C
ATOM   3663  HT5 NDC F   7     135.398  76.842  22.053  1.00  0.00           H
ATOM   3664  HT6 NDC F   7     135.281  74.996  21.902  1.00  0.00           H
ATOM   3665  CI  NDC F   7     136.669  75.955  20.549  1.00  0.00           C
ATOM   3666  HI1 NDC F   7     136.661  75.118  19.818  1.00  0.00           H
ATOM   3667  HI2 NDC F   7     136.680  76.902  19.968  1.00  0.00           H
ATOM   3668  CK  NDC F   7     137.951  75.930  21.368  1.00  0.00           C
ATOM   3669  HK1 NDC F   7     138.822  76.014  20.684  1.00  0.00           H
ATOM   3670  HK2 NDC F   7     137.981  74.948  21.887  1.00  0.00           H
ATOM   3671  HK3 NDC F   7     137.989  76.704  22.165  1.00  0.00           H
ATOM   3672  C   NDC F   7     124.251  78.694  20.489  1.00  0.00           C
ATOM   3673  O   NDC F   7     123.579  79.712  20.244  1.00  0.00           O
ATOM   3674  N   NDC F   8     123.866  77.476  20.081  1.00  0.00           N
ATOM   3675  CA  NDC F   8     124.573  76.227  20.417  1.00  0.00           C
ATOM   3676  HA1 NDC F   8     124.957  76.174  21.458  1.00  0.00           H
ATOM   3677  HA2 NDC F   8     123.814  75.442  20.216  1.00  0.00           H
ATOM   3678  CA5 NDC F   8     122.595  77.373  19.336  1.00  0.00           C
ATOM   3679  HA3 NDC F   8     122.363  78.303  18.775  1.00  0.00           H
ATOM   3680  HA4 NDC F   8     122.686  76.486  18.673  1.00  0.00           H
ATOM   3681  CB  NDC F   8     121.324  77.133  20.218  1.00  0.00           C
ATOM   3682  HB1 NDC F   8     121.389  76.141  20.714  1.00  0.00           H
ATOM   3683  HB2 NDC F   8     121.269  77.957  20.962  1.00  0.00           H
ATOM   3684  CG  NDC F   8     120.071  77.045  19.283  1.00  0.00           C
ATOM   3685  HG1 NDC F   8     119.810  77.889  18.609  1.00  0.00           H
ATOM   3686  HG2 NDC F   8     120.044  76.116  18.675  1.00  0.00           H
ATOM   3687  CD  NDC F   8     118.785  76.903  20.172  1.00  0.00           C
ATOM   3688  HD1 NDC F   8     118.949  76.083  20.904  1.00  0.00           H
ATOM   3689  HD2 NDC F   8     118.569  77.899  20.614  1.00  0.00           H
ATOM   3690  CE  NDC F   8     117.644  76.344  19.316  1.00  0.00           C
ATOM   3691  HE1 NDC F   8     117.272  77.172  18.675  1.00  0.00           H
ATOM   3692  HE2 NDC F   8     118.039  75.603  18.589  1.00  0.00           H
ATOM   3693  CZ  NDC F   8     116.688  75.552  20.183  1.00  0.00           C
ATOM   3694  HZ1 NDC F   8     117.081  74.578  20.544  1.00  0.00           H
ATOM   3695  HZ2 NDC F   8     116.341  76.117  21.075  1.00  0.00           H
ATOM   3696  CH  NDC F   8     115.426  75.235  19.377  1.00  0.00           C
ATOM   3697  HH1 NDC F   8     115.044  76.181  18.939  1.00  0.00           H
ATOM   3698  HH2 NDC F   8     115.858  74.582  18.588  1.00  0.00           H
ATOM   3699  CT  NDC F   8     114.271  74.530  20.173  1.00  0.00           C
ATOM   3700  HT5 NDC F   8     114.783  73.605  20.514  1.00  0.00           H
ATOM   3701  HT6 NDC F   8     113.899  75.090  21.058  1.00  0.00           H
ATOM   3702  CI  NDC F   8     113.001  74.152  19.431  1.00  0.00           C
ATOM   3703  HI1 NDC F   8     112.574  75.019  18.883  1.00  0.00           H
ATOM   3704  HI2 NDC F   8     113.294  73.445  18.626  1.00  0.00           H
ATOM   3705  CK  NDC F   8     111.962  73.586  20.425  1.00  0.00           C
ATOM   3706  HK1 NDC F   8     112.380  72.798  21.088  1.00  0.00           H
ATOM   3707  HK2 NDC F   8     111.118  73.056  19.934  1.00  0.00           H
ATOM   3708  HK3 NDC F   8     111.572  74.372  21.107  1.00  0.00           H
ATOM   3709  C   NDC F   8     125.722  76.048  19.493  1.00  0.00           C
ATOM   3710  O   NDC F   8     126.391  77.058  19.214  1.00  0.00           O
ATOM   3711  N   NDC F   9     126.117  74.830  19.100  1.00  0.00           N
ATOM   3712  CA  NDC F   9     125.418  73.548  19.372  1.00  0.00           C
ATOM   3713  HA1 NDC F   9     126.130  72.705  19.246  1.00  0.00           H
ATOM   3714  HA2 NDC F   9     125.185  73.578  20.458  1.00  0.00           H
ATOM   3715  CA5 NDC F   9     127.252  74.746  18.216  1.00  0.00           C
ATOM   3716  HA3 NDC F   9     127.139  73.869  17.544  1.00  0.00           H
ATOM   3717  HA4 NDC F   9     127.406  75.623  17.552  1.00  0.00           H
ATOM   3718  CB  NDC F   9     128.488  74.471  19.014  1.00  0.00           C
ATOM   3719  HB1 NDC F   9     128.756  75.288  19.718  1.00  0.00           H
ATOM   3720  HB2 NDC F   9     128.285  73.650  19.734  1.00  0.00           H
ATOM   3721  CG  NDC F   9     129.650  73.939  18.196  1.00  0.00           C
ATOM   3722  HG1 NDC F   9     129.269  73.162  17.500  1.00  0.00           H
ATOM   3723  HG2 NDC F   9     130.070  74.770  17.590  1.00  0.00           H
ATOM   3724  CD  NDC F   9     130.755  73.409  19.124  1.00  0.00           C
ATOM   3725  HD1 NDC F   9     130.870  74.091  19.994  1.00  0.00           H
ATOM   3726  HD2 NDC F   9     130.305  72.495  19.564  1.00  0.00           H
ATOM   3727  CE  NDC F   9     132.169  73.258  18.512  1.00  0.00           C
ATOM   3728  HE1 NDC F   9     131.999  72.670  17.585  1.00  0.00           H
ATOM   3729  HE2 NDC F   9     132.648  74.236  18.288  1.00  0.00           H
ATOM   3730  CZ  NDC F   9     133.106  72.438  19.432  1.00  0.00           C
ATOM   3731  HZ1 NDC F   9     133.439  73.002  20.329  1.00  0.00           H
ATOM   3732  HZ2 NDC F   9     132.576  71.574  19.888  1.00  0.00           H
ATOM   3733  CH  NDC F   9     134.299  71.862  18.531  1.00  0.00           C
ATOM   3734  HH1 NDC F   9     133.924  71.426  17.581  1.00  0.00           H
ATOM   3735  HH2 NDC F   9     134.831  71.052  19.076  1.00  0.00           H
ATOM   3736  CT  NDC F   9     135.323  72.974  18.136  1.00  0.00           C
ATOM   3737  HT5 NDC F   9     134.928  73.511  17.247  1.00  0.00           H
ATOM   3738  HT6 NDC F   9     135.381  73.724  18.953  1.00  0.00           H
ATOM   3739  CI  NDC F   9     136.662  72.374  17.748  1.00  0.00           C
ATOM   3740  HI1 NDC F   9     136.575  71.401  17.218  1.00  0.00           H
ATOM   3741  HI2 NDC F   9     137.140  73.114  17.070  1.00  0.00           H
ATOM   3742  CK  NDC F   9     137.496  72.142  19.001  1.00  0.00           C
ATOM   3743  HK1 NDC F   9     138.522  71.764  18.803  1.00  0.00           H
ATOM   3744  HK2 NDC F   9     136.992  71.437  19.697  1.00  0.00           H
ATOM   3745  HK3 NDC F   9     137.668  73.100  19.537  1.00  0.00           H
ATOM   3746  C   NDC F   9     124.254  73.261  18.517  1.00  0.00           C
ATOM   3747  O   NDC F   9     123.565  74.131  18.046  1.00  0.00           O
ATOM   3748  N   NDC F  10     123.990  71.968  18.270  1.00  0.00           N
ATOM   3749  CA  NDC F  10     124.700  70.751  18.500  1.00  0.00           C
ATOM   3750  HA1 NDC F  10     125.325  70.735  19.418  1.00  0.00           H
ATOM   3751  HA2 NDC F  10     123.988  69.898  18.498  1.00  0.00           H
ATOM   3752  CA5 NDC F  10     122.724  71.783  17.555  1.00  0.00           C
ATOM   3753  HA3 NDC F  10     122.575  72.507  16.726  1.00  0.00           H
ATOM   3754  HA4 NDC F  10     122.876  70.874  16.934  1.00  0.00           H
ATOM   3755  CB  NDC F  10     121.544  71.473  18.438  1.00  0.00           C
ATOM   3756  HB1 NDC F  10     121.817  70.699  19.187  1.00  0.00           H
ATOM   3757  HB2 NDC F  10     121.392  72.310  19.152  1.00  0.00           H
ATOM   3758  CG  NDC F  10     120.283  71.285  17.591  1.00  0.00           C
ATOM   3759  HG1 NDC F  10     120.007  72.240  17.096  1.00  0.00           H
ATOM   3760  HG2 NDC F  10     120.423  70.494  16.824  1.00  0.00           H
ATOM   3761  CD  NDC F  10     119.110  70.738  18.404  1.00  0.00           C
ATOM   3762  HD1 NDC F  10     119.335  69.758  18.875  1.00  0.00           H
ATOM   3763  HD2 NDC F  10     118.785  71.449  19.193  1.00  0.00           H
ATOM   3764  CE  NDC F  10     117.766  70.542  17.513  1.00  0.00           C
ATOM   3765  HE1 NDC F  10     117.551  71.467  16.937  1.00  0.00           H
ATOM   3766  HE2 NDC F  10     117.781  69.677  16.816  1.00  0.00           H
ATOM   3767  CZ  NDC F  10     116.566  70.302  18.462  1.00  0.00           C
ATOM   3768  HZ1 NDC F  10     116.750  69.296  18.896  1.00  0.00           H
ATOM   3769  HZ2 NDC F  10     116.545  71.123  19.210  1.00  0.00           H
ATOM   3770  CH  NDC F  10     115.251  70.195  17.642  1.00  0.00           C
ATOM   3771  HH1 NDC F  10     115.047  71.181  17.172  1.00  0.00           H
ATOM   3772  HH2 NDC F  10     115.524  69.558  16.773  1.00  0.00           H
ATOM   3773  CT  NDC F  10     114.063  69.818  18.463  1.00  0.00           C
ATOM   3774  HT5 NDC F  10     114.127  68.730  18.680  1.00  0.00           H
ATOM   3775  HT6 NDC F  10     114.079  70.410  19.402  1.00  0.00           H
ATOM   3776  CI  NDC F  10     112.820  70.083  17.621  1.00  0.00           C
ATOM   3777  HI1 NDC F  10     112.698  71.171  17.431  1.00  0.00           H
ATOM   3778  HI2 NDC F  10     112.957  69.547  16.658  1.00  0.00           H
ATOM   3779  CK  NDC F  10     111.605  69.601  18.454  1.00  0.00           C
ATOM   3780  HK1 NDC F  10     110.627  69.733  17.943  1.00  0.00           H
ATOM   3781  HK2 NDC F  10     111.594  70.082  19.455  1.00  0.00           H
ATOM   3782  HK3 NDC F  10     111.600  68.495  18.553  1.00  0.00           H
ATOM   3783  C   NDC F  10     125.693  70.559  17.376  1.00  0.00           C
ATOM   3784  O   NDC F  10     126.198  71.572  16.829  1.00  0.00           O
ATOM   3785  N   NDC F  11     126.196  69.288  17.171  1.00  0.00           N
ATOM   3786  CA  NDC F  11     125.635  67.991  17.656  1.00  0.00           C
ATOM   3787  HA1 NDC F  11     126.434  67.224  17.571  1.00  0.00           H
ATOM   3788  HA2 NDC F  11     125.270  68.054  18.704  1.00  0.00           H
ATOM   3789  CA5 NDC F  11     127.394  69.189  16.296  1.00  0.00           C
ATOM   3790  HA3 NDC F  11     127.459  68.196  15.803  1.00  0.00           H
ATOM   3791  HA4 NDC F  11     127.513  69.954  15.499  1.00  0.00           H
ATOM   3792  CB  NDC F  11     128.622  69.169  17.187  1.00  0.00           C
ATOM   3793  HB1 NDC F  11     128.775  70.149  17.688  1.00  0.00           H
ATOM   3794  HB2 NDC F  11     128.449  68.433  18.002  1.00  0.00           H
ATOM   3795  CG  NDC F  11     129.822  68.754  16.322  1.00  0.00           C
ATOM   3796  HG1 NDC F  11     129.710  67.914  15.604  1.00  0.00           H
ATOM   3797  HG2 NDC F  11     129.973  69.533  15.544  1.00  0.00           H
ATOM   3798  CD  NDC F  11     131.066  68.621  17.157  1.00  0.00           C
ATOM   3799  HD1 NDC F  11     131.253  69.527  17.772  1.00  0.00           H
ATOM   3800  HD2 NDC F  11     130.867  67.706  17.754  1.00  0.00           H
ATOM   3801  CE  NDC F  11     132.296  68.332  16.331  1.00  0.00           C
ATOM   3802  HE1 NDC F  11     132.202  67.343  15.835  1.00  0.00           H
ATOM   3803  HE2 NDC F  11     132.557  69.044  15.518  1.00  0.00           H
ATOM   3804  CZ  NDC F  11     133.500  68.314  17.249  1.00  0.00           C
ATOM   3805  HZ1 NDC F  11     133.655  69.201  17.900  1.00  0.00           H
ATOM   3806  HZ2 NDC F  11     133.190  67.588  18.030  1.00  0.00           H
ATOM   3807  CH  NDC F  11     134.748  68.091  16.483  1.00  0.00           C
ATOM   3808  HH1 NDC F  11     134.727  68.872  15.694  1.00  0.00           H
ATOM   3809  HH2 NDC F  11     134.668  67.072  16.048  1.00  0.00           H
ATOM   3810  CT  NDC F  11     135.922  68.264  17.406  1.00  0.00           C
ATOM   3811  HT5 NDC F  11     135.867  69.238  17.938  1.00  0.00           H
ATOM   3812  HT6 NDC F  11     135.826  67.365  18.051  1.00  0.00           H
ATOM   3813  CI  NDC F  11     137.392  68.087  16.858  1.00  0.00           C
ATOM   3814  HI1 NDC F  11     137.392  67.054  16.448  1.00  0.00           H
ATOM   3815  HI2 NDC F  11     137.630  68.908  16.148  1.00  0.00           H
ATOM   3816  CK  NDC F  11     138.461  68.076  18.005  1.00  0.00           C
ATOM   3817  HK1 NDC F  11     138.033  67.786  18.988  1.00  0.00           H
ATOM   3818  HK2 NDC F  11     138.774  69.112  18.253  1.00  0.00           H
ATOM   3819  HK3 NDC F  11     139.414  67.617  17.665  1.00  0.00           H
ATOM   3820  C   NDC F  11     124.528  67.469  16.743  1.00  0.00           C
ATOM   3821  O   NDC F  11     123.710  68.301  16.333  1.00  0.00           O
ATOM   3822  N   NTE F  12     124.398  66.120  16.523  1.00  0.00           N
ATOM   3823  CA  NTE F  12     125.410  65.036  16.692  1.00  0.00           C
ATOM   3824  HA1 NTE F  12     124.946  64.027  16.646  1.00  0.00           H
ATOM   3825  HA2 NTE F  12     125.813  65.120  17.724  1.00  0.00           H
ATOM   3826  CA5 NTE F  12     123.205  65.730  15.739  1.00  0.00           C
ATOM   3827  HA3 NTE F  12     122.958  66.537  15.017  1.00  0.00           H
ATOM   3828  HA4 NTE F  12     123.229  64.815  15.109  1.00  0.00           H
ATOM   3829  CB  NTE F  12     121.999  65.318  16.649  1.00  0.00           C
ATOM   3830  HB1 NTE F  12     122.095  66.070  17.461  1.00  0.00           H
ATOM   3831  HB2 NTE F  12     122.291  64.309  17.012  1.00  0.00           H
ATOM   3832  OG  NTE F  12     120.685  65.417  16.278  1.00  0.00           O
ATOM   3833  CD  NTE F  12     120.282  66.770  16.198  1.00  0.00           C
ATOM   3834  HD1 NTE F  12     121.022  67.288  15.552  1.00  0.00           H
ATOM   3835  HD2 NTE F  12     120.204  67.138  17.244  1.00  0.00           H
ATOM   3836  CE  NTE F  12     118.935  66.895  15.378  1.00  0.00           C
ATOM   3837  HE1 NTE F  12     119.176  66.434  14.396  1.00  0.00           H
ATOM   3838  HE2 NTE F  12     118.769  67.981  15.214  1.00  0.00           H
ATOM   3839  OZ  NTE F  12     117.785  66.245  16.048  1.00  0.00           O
ATOM   3840  CH  NTE F  12     116.518  66.776  15.595  1.00  0.00           C
ATOM   3841  HH1 NTE F  12     116.643  66.972  14.509  1.00  0.00           H
ATOM   3842  HH2 NTE F  12     116.409  67.782  16.053  1.00  0.00           H
ATOM   3843  CT  NTE F  12     115.194  66.100  16.006  1.00  0.00           C
ATOM   3844  HT5 NTE F  12     114.343  66.557  15.457  1.00  0.00           H
ATOM   3845  HT6 NTE F  12     115.242  65.038  15.682  1.00  0.00           H
ATOM   3846  OI  NTE F  12     114.996  66.134  17.392  1.00  0.00           O
ATOM   3847  CK  NTE F  12     113.764  65.442  17.618  1.00  0.00           C
ATOM   3848  HK1 NTE F  12     113.505  65.453  18.698  1.00  0.00           H
ATOM   3849  HK2 NTE F  12     112.900  65.850  17.052  1.00  0.00           H
ATOM   3850  HK3 NTE F  12     113.827  64.369  17.337  1.00  0.00           H
ATOM   3851  C   NTE F  12     126.594  65.211  15.738  1.00  0.00           C
ATOM   3852  O   NTE F  12     126.454  66.061  14.833  1.00  0.00           O
ATOM   3853  N   NTE F  13     127.527  64.260  15.598  1.00  0.00           N
ATOM   3854  CA  NTE F  13     127.174  62.879  15.881  1.00  0.00           C
ATOM   3855  HA1 NTE F  13     128.083  62.240  15.886  1.00  0.00           H
ATOM   3856  HA2 NTE F  13     126.780  62.836  16.919  1.00  0.00           H
ATOM   3857  CA5 NTE F  13     128.831  64.512  14.988  1.00  0.00           C
ATOM   3858  HA3 NTE F  13     128.955  63.978  14.022  1.00  0.00           H
ATOM   3859  HA4 NTE F  13     128.954  65.582  14.717  1.00  0.00           H
ATOM   3860  CB  NTE F  13     129.954  64.253  15.993  1.00  0.00           C
ATOM   3861  HB1 NTE F  13     130.039  65.075  16.735  1.00  0.00           H
ATOM   3862  HB2 NTE F  13     129.882  63.243  16.450  1.00  0.00           H
ATOM   3863  OG  NTE F  13     131.238  64.294  15.373  1.00  0.00           O
ATOM   3864  CD  NTE F  13     132.319  63.832  16.222  1.00  0.00           C
ATOM   3865  HD1 NTE F  13     132.299  64.325  17.218  1.00  0.00           H
ATOM   3866  HD2 NTE F  13     132.274  62.723  16.270  1.00  0.00           H
ATOM   3867  CE  NTE F  13     133.610  64.228  15.549  1.00  0.00           C
ATOM   3868  HE1 NTE F  13     133.545  65.323  15.372  1.00  0.00           H
ATOM   3869  HE2 NTE F  13     133.544  63.644  14.606  1.00  0.00           H
ATOM   3870  OZ  NTE F  13     134.797  63.902  16.208  1.00  0.00           O
ATOM   3871  CH  NTE F  13     135.891  64.143  15.341  1.00  0.00           C
ATOM   3872  HH1 NTE F  13     136.002  63.339  14.582  1.00  0.00           H
ATOM   3873  HH2 NTE F  13     135.735  65.035  14.697  1.00  0.00           H
ATOM   3874  CT  NTE F  13     137.171  64.230  16.253  1.00  0.00           C
ATOM   3875  HT5 NTE F  13     137.094  63.374  16.957  1.00  0.00           H
ATOM   3876  HT6 NTE F  13     137.109  65.107  16.931  1.00  0.00           H
ATOM   3877  OI  NTE F  13     138.450  64.136  15.596  1.00  0.00           O
ATOM   3878  CK  NTE F  13     139.524  64.523  16.400  1.00  0.00           C
ATOM   3879  HK1 NTE F  13     139.485  65.581  16.737  1.00  0.00           H
ATOM   3880  HK2 NTE F  13     140.471  64.423  15.829  1.00  0.00           H
ATOM   3881  HK3 NTE F  13     139.559  63.974  17.366  1.00  0.00           H
ATOM   3882  C   NTE F  13     126.206  62.161  14.930  1.00  0.00           C
ATOM   3883  O   NTE F  13     125.122  62.684  14.689  1.00  0.00           O
ATOM   3884  N   NTE F  14     126.468  60.776  14.600  1.00  0.00           N
ATOM   3885  CA  NTE F  14     127.737  59.987  14.796  1.00  0.00           C
ATOM   3886  HA1 NTE F  14     127.506  58.904  14.698  1.00  0.00           H
ATOM   3887  HA2 NTE F  14     128.185  60.247  15.778  1.00  0.00           H
ATOM   3888  CA5 NTE F  14     125.469  60.103  13.821  1.00  0.00           C
ATOM   3889  HA3 NTE F  14     124.808  60.720  13.176  1.00  0.00           H
ATOM   3890  HA4 NTE F  14     126.040  59.459  13.118  1.00  0.00           H
ATOM   3891  CB  NTE F  14     124.609  59.289  14.714  1.00  0.00           C
ATOM   3892  HB1 NTE F  14     125.324  58.752  15.373  1.00  0.00           H
ATOM   3893  HB2 NTE F  14     124.036  58.502  14.178  1.00  0.00           H
ATOM   3894  OG  NTE F  14     123.691  60.214  15.329  1.00  0.00           O
ATOM   3895  CD  NTE F  14     122.502  59.530  15.671  1.00  0.00           C
ATOM   3896  HD1 NTE F  14     122.649  58.749  16.447  1.00  0.00           H
ATOM   3897  HD2 NTE F  14     122.026  59.112  14.759  1.00  0.00           H
ATOM   3898  CE  NTE F  14     121.431  60.431  16.345  1.00  0.00           C
ATOM   3899  HE1 NTE F  14     121.943  61.131  17.039  1.00  0.00           H
ATOM   3900  HE2 NTE F  14     120.641  59.887  16.905  1.00  0.00           H
ATOM   3901  OZ  NTE F  14     120.764  61.240  15.317  1.00  0.00           O
ATOM   3902  CH  NTE F  14     119.806  62.109  15.995  1.00  0.00           C
ATOM   3903  HH1 NTE F  14     120.373  62.699  16.746  1.00  0.00           H
ATOM   3904  HH2 NTE F  14     119.120  61.488  16.609  1.00  0.00           H
ATOM   3905  CT  NTE F  14     118.907  62.941  15.066  1.00  0.00           C
ATOM   3906  HT5 NTE F  14     118.533  63.794  15.670  1.00  0.00           H
ATOM   3907  HT6 NTE F  14     119.578  63.311  14.261  1.00  0.00           H
ATOM   3908  OI  NTE F  14     117.772  62.260  14.458  1.00  0.00           O
ATOM   3909  CK  NTE F  14     116.925  63.261  13.911  1.00  0.00           C
ATOM   3910  HK1 NTE F  14     116.190  63.552  14.691  1.00  0.00           H
ATOM   3911  HK2 NTE F  14     117.517  64.082  13.453  1.00  0.00           H
ATOM   3912  HK3 NTE F  14     116.384  62.668  13.143  1.00  0.00           H
ATOM   3913  C   NTE F  14     128.811  60.444  13.879  1.00  0.00           C
ATOM   3914  O   NTE F  14     128.689  61.506  13.253  1.00  0.00           O
ATOM   3915  N   NTE F  15     129.904  59.697  13.562  1.00  0.00           N
ATOM   3916  CA  NTE F  15     130.004  58.304  13.908  1.00  0.00           C
ATOM   3917  HA1 NTE F  15     130.960  57.976  14.369  1.00  0.00           H
ATOM   3918  HA2 NTE F  15     129.344  58.051  14.765  1.00  0.00           H
ATOM   3919  CA5 NTE F  15     131.059  60.257  12.909  1.00  0.00           C
ATOM   3920  HA3 NTE F  15     131.367  59.595  12.072  1.00  0.00           H
ATOM   3921  HA4 NTE F  15     130.858  61.152  12.282  1.00  0.00           H
ATOM   3922  CB  NTE F  15     132.328  60.582  13.789  1.00  0.00           C
ATOM   3923  HB1 NTE F  15     132.274  61.648  14.098  1.00  0.00           H
ATOM   3924  HB2 NTE F  15     132.365  59.937  14.693  1.00  0.00           H
ATOM   3925  OG  NTE F  15     133.557  60.252  13.007  1.00  0.00           O
ATOM   3926  CD  NTE F  15     134.654  60.522  13.787  1.00  0.00           C
ATOM   3927  HD1 NTE F  15     134.445  61.507  14.259  1.00  0.00           H
ATOM   3928  HD2 NTE F  15     134.762  59.721  14.549  1.00  0.00           H
ATOM   3929  CE  NTE F  15     136.075  60.656  13.126  1.00  0.00           C
ATOM   3930  HE1 NTE F  15     136.387  59.737  12.585  1.00  0.00           H
ATOM   3931  HE2 NTE F  15     136.780  60.787  13.975  1.00  0.00           H
ATOM   3932  OZ  NTE F  15     136.183  61.731  12.204  1.00  0.00           O
ATOM   3933  CH  NTE F  15     137.423  61.711  11.480  1.00  0.00           C
ATOM   3934  HH1 NTE F  15     138.238  62.127  12.110  1.00  0.00           H
ATOM   3935  HH2 NTE F  15     137.619  60.652  11.205  1.00  0.00           H
ATOM   3936  CT  NTE F  15     137.331  62.556  10.184  1.00  0.00           C
ATOM   3937  HT5 NTE F  15     137.038  63.626  10.249  1.00  0.00           H
ATOM   3938  HT6 NTE F  15     136.551  62.055   9.571  1.00  0.00           H
ATOM   3939  OI  NTE F  15     138.537  62.497   9.466  1.00  0.00           O
ATOM   3940  CK  NTE F  15     138.655  63.370   8.348  1.00  0.00           C
ATOM   3941  HK1 NTE F  15     138.819  64.401   8.730  1.00  0.00           H
ATOM   3942  HK2 NTE F  15     137.776  63.350   7.669  1.00  0.00           H
ATOM   3943  HK3 NTE F  15     139.502  63.004   7.730  1.00  0.00           H
ATOM   3944  C   NTE F  15     129.635  57.348  12.789  1.00  0.00           C
ATOM   3945  O   NTE F  15     128.469  57.226  12.450  1.00  0.00           O
ATOM   3946  N   NTE F  16     130.539  56.398  12.435  1.00  0.00           N
ATOM   3947  CA  NTE F  16     131.943  56.498  12.478  1.00  0.00           C
ATOM   3948  HA1 NTE F  16     132.462  55.521  12.584  1.00  0.00           H
ATOM   3949  HA2 NTE F  16     132.346  57.182  13.255  1.00  0.00           H
ATOM   3950  CA5 NTE F  16     130.060  55.269  11.616  1.00  0.00           C
ATOM   3951  HA3 NTE F  16     129.141  55.501  11.036  1.00  0.00           H
ATOM   3952  HA4 NTE F  16     130.851  55.102  10.854  1.00  0.00           H
ATOM   3953  CB  NTE F  16     130.069  53.912  12.267  1.00  0.00           C
ATOM   3954  HB1 NTE F  16     129.740  53.087  11.599  1.00  0.00           H
ATOM   3955  HB2 NTE F  16     129.331  53.932  13.097  1.00  0.00           H
ATOM   3956  OG  NTE F  16     131.304  53.602  12.917  1.00  0.00           O
ATOM   3957  CD  NTE F  16     131.832  52.451  12.296  1.00  0.00           C
ATOM   3958  HD1 NTE F  16     132.797  52.274  12.816  1.00  0.00           H
ATOM   3959  HD2 NTE F  16     131.998  52.581  11.205  1.00  0.00           H
ATOM   3960  CE  NTE F  16     131.157  51.078  12.425  1.00  0.00           C
ATOM   3961  HE1 NTE F  16     130.441  50.897  11.595  1.00  0.00           H
ATOM   3962  HE2 NTE F  16     130.555  51.008  13.356  1.00  0.00           H
ATOM   3963  OZ  NTE F  16     132.091  49.928  12.453  1.00  0.00           O
ATOM   3964  CH  NTE F  16     131.422  48.640  12.672  1.00  0.00           C
ATOM   3965  HH1 NTE F  16     130.796  48.564  13.587  1.00  0.00           H
ATOM   3966  HH2 NTE F  16     132.323  48.023  12.872  1.00  0.00           H
ATOM   3967  CT  NTE F  16     130.640  48.132  11.410  1.00  0.00           C
ATOM   3968  HT5 NTE F  16     131.376  48.205  10.581  1.00  0.00           H
ATOM   3969  HT6 NTE F  16     130.532  47.036  11.553  1.00  0.00           H
ATOM   3970  OI  NTE F  16     129.380  48.866  11.257  1.00  0.00           O
ATOM   3971  CK  NTE F  16     128.548  48.305  10.226  1.00  0.00           C
ATOM   3972  HK1 NTE F  16     128.694  47.204  10.231  1.00  0.00           H
ATOM   3973  HK2 NTE F  16     127.468  48.477  10.420  1.00  0.00           H
ATOM   3974  HK3 NTE F  16     128.734  48.837   9.269  1.00  0.00           H
ATOM   3975  C   NTE F  16     132.500  57.126  11.218  1.00  0.00           C
ATOM   3976  O   NTE F  16     131.764  57.838  10.529  1.00  0.00           O
ATOM   3977  N   NTE F  17     133.843  57.227  11.082  1.00  0.00           N
ATOM   3978  CA  NTE F  17     134.809  56.564  11.843  1.00  0.00           C
ATOM   3979  HA1 NTE F  17     135.779  57.098  11.759  1.00  0.00           H
ATOM   3980  HA2 NTE F  17     134.561  56.427  12.917  1.00  0.00           H
ATOM   3981  CA5 NTE F  17     134.452  58.185  10.108  1.00  0.00           C
ATOM   3982  HA3 NTE F  17     133.672  58.798   9.607  1.00  0.00           H
ATOM   3983  HA4 NTE F  17     135.097  58.965  10.568  1.00  0.00           H
ATOM   3984  CB  NTE F  17     135.330  57.448   9.013  1.00  0.00           C
ATOM   3985  HB1 NTE F  17     136.174  56.901   9.485  1.00  0.00           H
ATOM   3986  HB2 NTE F  17     134.684  56.699   8.507  1.00  0.00           H
ATOM   3987  OG  NTE F  17     135.885  58.191   7.957  1.00  0.00           O
ATOM   3988  CD  NTE F  17     136.883  59.058   8.545  1.00  0.00           C
ATOM   3989  HD1 NTE F  17     136.463  59.975   9.012  1.00  0.00           H
ATOM   3990  HD2 NTE F  17     137.401  58.500   9.353  1.00  0.00           H
ATOM   3991  CE  NTE F  17     138.048  59.479   7.640  1.00  0.00           C
ATOM   3992  HE1 NTE F  17     138.532  58.527   7.333  1.00  0.00           H
ATOM   3993  HE2 NTE F  17     138.779  60.032   8.268  1.00  0.00           H
ATOM   3994  OZ  NTE F  17     137.661  60.328   6.529  1.00  0.00           O
ATOM   3995  CH  NTE F  17     138.749  60.655   5.691  1.00  0.00           C
ATOM   3996  HH1 NTE F  17     139.542  61.146   6.294  1.00  0.00           H
ATOM   3997  HH2 NTE F  17     139.115  59.689   5.282  1.00  0.00           H
ATOM   3998  CT  NTE F  17     138.354  61.558   4.504  1.00  0.00           C
ATOM   3999  HT5 NTE F  17     139.157  62.049   3.913  1.00  0.00           H
ATOM   4000  HT6 NTE F  17     137.714  62.391   4.863  1.00  0.00           H
ATOM   4001  OI  NTE F  17     137.511  60.826   3.636  1.00  0.00           O
ATOM   4002  CK  NTE F  17     136.989  61.666   2.633  1.00  0.00           C
ATOM   4003  HK1 NTE F  17     135.895  61.482   2.568  1.00  0.00           H
ATOM   4004  HK2 NTE F  17     137.232  61.347   1.597  1.00  0.00           H
ATOM   4005  HK3 NTE F  17     137.165  62.756   2.756  1.00  0.00           H
ATOM   4006  C   NTE F  17     135.055  55.099  11.290  1.00  0.00           C
ATOM   4007  O   NTE F  17     134.194  54.621  10.515  1.00  0.00           O
ATOM   4008  N   NTE F  18     136.176  54.331  11.650  1.00  0.00           N
ATOM   4009  CA  NTE F  18     137.169  54.747  12.623  1.00  0.00           C
ATOM   4010  HA1 NTE F  18     137.460  53.796  13.120  1.00  0.00           H
ATOM   4011  HA2 NTE F  18     136.753  55.403  13.417  1.00  0.00           H
ATOM   4012  CA5 NTE F  18     136.397  52.998  11.205  1.00  0.00           C
ATOM   4013  HA3 NTE F  18     136.043  52.859  10.161  1.00  0.00           H
ATOM   4014  HA4 NTE F  18     137.502  52.878  11.191  1.00  0.00           H
ATOM   4015  CB  NTE F  18     135.847  51.800  12.108  1.00  0.00           C
ATOM   4016  HB1 NTE F  18     134.745  51.940  12.100  1.00  0.00           H
ATOM   4017  HB2 NTE F  18     136.051  51.970  13.187  1.00  0.00           H
ATOM   4018  OG  NTE F  18     136.231  50.561  11.690  1.00  0.00           O
ATOM   4019  CD  NTE F  18     136.098  49.502  12.747  1.00  0.00           C
ATOM   4020  HD1 NTE F  18     135.237  49.691  13.424  1.00  0.00           H
ATOM   4021  HD2 NTE F  18     137.046  49.621  13.314  1.00  0.00           H
ATOM   4022  CE  NTE F  18     136.089  48.070  12.150  1.00  0.00           C
ATOM   4023  HE1 NTE F  18     136.067  47.197  12.837  1.00  0.00           H
ATOM   4024  HE2 NTE F  18     137.021  47.909  11.568  1.00  0.00           H
ATOM   4025  OZ  NTE F  18     135.007  47.879  11.287  1.00  0.00           O
ATOM   4026  CH  NTE F  18     135.093  46.724  10.465  1.00  0.00           C
ATOM   4027  HH1 NTE F  18     135.192  45.863  11.160  1.00  0.00           H
ATOM   4028  HH2 NTE F  18     135.968  46.605   9.790  1.00  0.00           H
ATOM   4029  CT  NTE F  18     133.817  46.433   9.700  1.00  0.00           C
ATOM   4030  HT5 NTE F  18     133.780  45.405   9.281  1.00  0.00           H
ATOM   4031  HT6 NTE F  18     132.976  46.437  10.426  1.00  0.00           H
ATOM   4032  OI  NTE F  18     133.589  47.310   8.603  1.00  0.00           O
ATOM   4033  CK  NTE F  18     134.427  47.073   7.488  1.00  0.00           C
ATOM   4034  HK1 NTE F  18     135.512  47.260   7.632  1.00  0.00           H
ATOM   4035  HK2 NTE F  18     134.332  46.010   7.180  1.00  0.00           H
ATOM   4036  HK3 NTE F  18     134.064  47.696   6.643  1.00  0.00           H
ATOM   4037  C   NTE F  18     138.375  55.416  11.934  1.00  0.00           C
ATOM   4038  O   NTE F  18     138.121  56.054  10.909  1.00  0.00           O
ATOM   4039  N   NTE F  19     139.587  55.390  12.540  1.00  0.00           N
ATOM   4040  CA  NTE F  19     139.847  54.895  13.863  1.00  0.00           C
ATOM   4041  HA1 NTE F  19     140.643  55.490  14.359  1.00  0.00           H
ATOM   4042  HA2 NTE F  19     138.964  55.022  14.525  1.00  0.00           H
ATOM   4043  CA5 NTE F  19     140.719  55.983  11.824  1.00  0.00           C
ATOM   4044  HA3 NTE F  19     141.570  55.278  11.940  1.00  0.00           H
ATOM   4045  HA4 NTE F  19     140.617  56.066  10.721  1.00  0.00           H
ATOM   4046  CB  NTE F  19     141.122  57.314  12.427  1.00  0.00           C
ATOM   4047  HB1 NTE F  19     141.441  57.192  13.485  1.00  0.00           H
ATOM   4048  HB2 NTE F  19     141.964  57.716  11.823  1.00  0.00           H
ATOM   4049  OG  NTE F  19     140.105  58.241  12.517  1.00  0.00           O
ATOM   4050  CD  NTE F  19     140.449  59.371  13.316  1.00  0.00           C
ATOM   4051  HD1 NTE F  19     139.517  59.969  13.405  1.00  0.00           H
ATOM   4052  HD2 NTE F  19     140.587  59.024  14.362  1.00  0.00           H
ATOM   4053  CE  NTE F  19     141.542  60.221  12.665  1.00  0.00           C
ATOM   4054  HE1 NTE F  19     141.280  60.679  11.688  1.00  0.00           H
ATOM   4055  HE2 NTE F  19     142.452  59.593  12.555  1.00  0.00           H
ATOM   4056  OZ  NTE F  19     141.769  61.296  13.510  1.00  0.00           O
ATOM   4057  CH  NTE F  19     142.978  61.935  13.192  1.00  0.00           C
ATOM   4058  HH1 NTE F  19     143.903  61.537  13.662  1.00  0.00           H
ATOM   4059  HH2 NTE F  19     143.244  61.655  12.151  1.00  0.00           H
ATOM   4060  CT  NTE F  19     142.998  63.415  13.468  1.00  0.00           C
ATOM   4061  HT5 NTE F  19     144.058  63.745  13.438  1.00  0.00           H
ATOM   4062  HT6 NTE F  19     142.522  63.596  14.456  1.00  0.00           H
ATOM   4063  OI  NTE F  19     142.356  64.193  12.420  1.00  0.00           O
ATOM   4064  CK  NTE F  19     140.961  64.241  12.674  1.00  0.00           C
ATOM   4065  HK1 NTE F  19     140.473  63.292  12.364  1.00  0.00           H
ATOM   4066  HK2 NTE F  19     140.520  65.020  12.016  1.00  0.00           H
ATOM   4067  HK3 NTE F  19     140.707  64.431  13.739  1.00  0.00           H
ATOM   4068  C   NTE F  19     140.242  53.440  13.821  1.00  0.00           C
ATOM   4069  O   NTE F  19     139.944  52.850  12.794  1.00  0.00           O
ATOM   4070  N   NTE F  20     140.900  52.830  14.832  1.00  0.00           N
ATOM   4071  CA  NTE F  20     141.150  53.536  16.125  1.00  0.00           C
ATOM   4072  HA1 NTE F  20     141.337  52.784  16.920  1.00  0.00           H
ATOM   4073  HA2 NTE F  20     140.211  54.030  16.456  1.00  0.00           H
ATOM   4074  CA5 NTE F  20     141.049  51.360  14.832  1.00  0.00           C
ATOM   4075  HA3 NTE F  20     141.092  50.884  13.830  1.00  0.00           H
ATOM   4076  HA4 NTE F  20     142.055  51.101  15.227  1.00  0.00           H
ATOM   4077  CB  NTE F  20     139.958  50.589  15.487  1.00  0.00           C
ATOM   4078  HB1 NTE F  20     139.006  50.990  15.078  1.00  0.00           H
ATOM   4079  HB2 NTE F  20     140.026  50.787  16.578  1.00  0.00           H
ATOM   4080  OG  NTE F  20     140.106  49.216  15.115  1.00  0.00           O
ATOM   4081  CD  NTE F  20     139.181  48.313  15.768  1.00  0.00           C
ATOM   4082  HD1 NTE F  20     138.102  48.544  15.640  1.00  0.00           H
ATOM   4083  HD2 NTE F  20     139.245  48.559  16.850  1.00  0.00           H
ATOM   4084  CE  NTE F  20     139.476  46.798  15.531  1.00  0.00           C
ATOM   4085  HE1 NTE F  20     138.907  46.310  16.352  1.00  0.00           H
ATOM   4086  HE2 NTE F  20     140.544  46.492  15.504  1.00  0.00           H
ATOM   4087  OZ  NTE F  20     138.916  46.436  14.299  1.00  0.00           O
ATOM   4088  CH  NTE F  20     139.642  46.856  13.127  1.00  0.00           C
ATOM   4089  HH1 NTE F  20     140.746  46.791  13.237  1.00  0.00           H
ATOM   4090  HH2 NTE F  20     139.414  47.923  12.917  1.00  0.00           H
ATOM   4091  CT  NTE F  20     139.197  45.955  11.924  1.00  0.00           C
ATOM   4092  HT5 NTE F  20     138.087  45.923  11.970  1.00  0.00           H
ATOM   4093  HT6 NTE F  20     139.595  46.270  10.936  1.00  0.00           H
ATOM   4094  OI  NTE F  20     139.518  44.568  11.936  1.00  0.00           O
ATOM   4095  CK  NTE F  20     140.868  44.355  11.454  1.00  0.00           C
ATOM   4096  HK1 NTE F  20     141.214  43.416  11.936  1.00  0.00           H
ATOM   4097  HK2 NTE F  20     141.042  44.302  10.358  1.00  0.00           H
ATOM   4098  HK3 NTE F  20     141.458  45.269  11.679  1.00  0.00           H
ATOM   4099  C   NTE F  20     142.400  54.333  16.016  1.00  0.00           C
ATOM   4100  O   NTE F  20     143.142  54.217  15.045  1.00  0.00           O
ATOM   4101  N   NTE F  21     142.754  55.252  17.015  1.00  0.00           N
ATOM   4102  CA  NTE F  21     142.090  55.326  18.324  1.00  0.00           C
ATOM   4103  HA1 NTE F  21     141.893  54.316  18.743  1.00  0.00           H
ATOM   4104  HA2 NTE F  21     142.690  55.804  19.128  1.00  0.00           H
ATOM   4105  CA5 NTE F  21     144.067  55.917  16.867  1.00  0.00           C
ATOM   4106  HA3 NTE F  21     144.606  55.949  17.838  1.00  0.00           H
ATOM   4107  HA4 NTE F  21     144.774  55.263  16.313  1.00  0.00           H
ATOM   4108  CB  NTE F  21     144.074  57.254  16.069  1.00  0.00           C
ATOM   4109  HB1 NTE F  21     145.118  57.536  15.813  1.00  0.00           H
ATOM   4110  HB2 NTE F  21     143.561  57.095  15.096  1.00  0.00           H
ATOM   4111  OG  NTE F  21     143.416  58.233  16.842  1.00  0.00           O
ATOM   4112  CD  NTE F  21     143.254  59.411  16.100  1.00  0.00           C
ATOM   4113  HD1 NTE F  21     144.288  59.767  15.906  1.00  0.00           H
ATOM   4114  HD2 NTE F  21     142.771  59.053  15.166  1.00  0.00           H
ATOM   4115  CE  NTE F  21     142.341  60.388  16.734  1.00  0.00           C
ATOM   4116  HE1 NTE F  21     141.356  59.940  16.985  1.00  0.00           H
ATOM   4117  HE2 NTE F  21     142.140  61.239  16.048  1.00  0.00           H
ATOM   4118  OZ  NTE F  21     142.775  60.882  17.986  1.00  0.00           O
ATOM   4119  CH  NTE F  21     143.778  61.901  17.975  1.00  0.00           C
ATOM   4120  HH1 NTE F  21     144.764  61.390  18.002  1.00  0.00           H
ATOM   4121  HH2 NTE F  21     143.581  62.521  17.074  1.00  0.00           H
ATOM   4122  CT  NTE F  21     143.558  62.755  19.229  1.00  0.00           C
ATOM   4123  HT5 NTE F  21     142.490  63.051  19.312  1.00  0.00           H
ATOM   4124  HT6 NTE F  21     144.083  63.727  19.116  1.00  0.00           H
ATOM   4125  OI  NTE F  21     143.864  62.084  20.481  1.00  0.00           O
ATOM   4126  CK  NTE F  21     143.423  62.806  21.627  1.00  0.00           C
ATOM   4127  HK1 NTE F  21     143.797  62.314  22.551  1.00  0.00           H
ATOM   4128  HK2 NTE F  21     142.317  62.890  21.687  1.00  0.00           H
ATOM   4129  HK3 NTE F  21     143.981  63.765  21.690  1.00  0.00           H
ATOM   4130  C   NTE F  21     140.758  56.110  18.376  1.00  0.00           C
ATOM   4131  NT  NTE F  21     140.794  57.436  18.139  1.00  0.00           N
ATOM   4132  HT1 NTE F  21     139.937  57.943  18.234  1.00  0.00           H
ATOM   4133  HT2 NTE F  21     141.692  57.875  18.166  1.00  0.00           H
ATOM   4134  O   NTE F  21     139.663  55.618  18.653  1.00  0.00           O
ATOM   4135  CAY ACT G   1      94.919  59.541  19.558  1.00  0.00           C
ATOM   4136  HY1 ACT G   1      94.062  60.057  19.075  1.00  0.00           H
ATOM   4137  HY2 ACT G   1      94.653  59.237  20.593  1.00  0.00           H
ATOM   4138  HY3 ACT G   1      95.060  58.608  18.972  1.00  0.00           H
ATOM   4139  CY  ACT G   1      96.156  60.375  19.375  1.00  0.00           C
ATOM   4140  OY  ACT G   1      96.927  60.093  18.488  1.00  0.00           O
ATOM   4141  N   NDC G   2      96.214  61.629  19.969  1.00  0.00           N
ATOM   4142  CA  NDC G   2      97.173  62.670  19.584  1.00  0.00           C
ATOM   4143  HA1 NDC G   2      97.832  62.319  18.761  1.00  0.00           H
ATOM   4144  HA2 NDC G   2      96.634  63.579  19.241  1.00  0.00           H
ATOM   4145  CA5 NDC G   2      95.180  62.132  20.921  1.00  0.00           C
ATOM   4146  HA3 NDC G   2      94.591  61.336  21.423  1.00  0.00           H
ATOM   4147  HA4 NDC G   2      95.703  62.579  21.794  1.00  0.00           H
ATOM   4148  CB  NDC G   2      94.102  63.119  20.290  1.00  0.00           C
ATOM   4149  HB1 NDC G   2      94.628  63.930  19.741  1.00  0.00           H
ATOM   4150  HB2 NDC G   2      93.486  62.623  19.510  1.00  0.00           H
ATOM   4151  CG  NDC G   2      93.194  63.956  21.287  1.00  0.00           C
ATOM   4152  HG1 NDC G   2      92.661  63.180  21.877  1.00  0.00           H
ATOM   4153  HG2 NDC G   2      93.850  64.660  21.841  1.00  0.00           H
ATOM   4154  CD  NDC G   2      92.287  64.893  20.486  1.00  0.00           C
ATOM   4155  HD1 NDC G   2      92.880  65.666  19.953  1.00  0.00           H
ATOM   4156  HD2 NDC G   2      91.810  64.261  19.706  1.00  0.00           H
ATOM   4157  CE  NDC G   2      91.193  65.530  21.324  1.00  0.00           C
ATOM   4158  HE1 NDC G   2      90.499  64.751  21.708  1.00  0.00           H
ATOM   4159  HE2 NDC G   2      91.486  66.098  22.233  1.00  0.00           H
ATOM   4160  CZ  NDC G   2      90.311  66.396  20.395  1.00  0.00           C
ATOM   4161  HZ1 NDC G   2      90.914  67.175  19.880  1.00  0.00           H
ATOM   4162  HZ2 NDC G   2      89.873  65.759  19.597  1.00  0.00           H
ATOM   4163  CH  NDC G   2      89.207  67.139  21.211  1.00  0.00           C
ATOM   4164  HH1 NDC G   2      88.665  66.300  21.697  1.00  0.00           H
ATOM   4165  HH2 NDC G   2      89.630  67.863  21.940  1.00  0.00           H
ATOM   4166  CT  NDC G   2      88.146  67.789  20.369  1.00  0.00           C
ATOM   4167  HT5 NDC G   2      88.703  68.470  19.692  1.00  0.00           H
ATOM   4168  HT6 NDC G   2      87.725  67.066  19.638  1.00  0.00           H
ATOM   4169  CI  NDC G   2      87.110  68.465  21.218  1.00  0.00           C
ATOM   4170  HI1 NDC G   2      86.760  67.819  22.052  1.00  0.00           H
ATOM   4171  HI2 NDC G   2      87.624  69.357  21.636  1.00  0.00           H
ATOM   4172  CK  NDC G   2      85.818  68.901  20.402  1.00  0.00           C
ATOM   4173  HK1 NDC G   2      85.078  69.333  21.109  1.00  0.00           H
ATOM   4174  HK2 NDC G   2      85.398  68.005  19.899  1.00  0.00           H
ATOM   4175  HK3 NDC G   2      86.115  69.671  19.658  1.00  0.00           H
ATOM   4176  C   NDC G   2      98.184  62.988  20.692  1.00  0.00           C
ATOM   4177  O   NDC G   2      98.957  62.078  20.964  1.00  0.00           O
ATOM   4178  N   NDC G   3      98.564  64.305  20.971  1.00  0.00           N
ATOM   4179  CA  NDC G   3      97.775  65.509  20.608  1.00  0.00           C
ATOM   4180  HA1 NDC G   3      98.462  66.371  20.751  1.00  0.00           H
ATOM   4181  HA2 NDC G   3      97.447  65.508  19.547  1.00  0.00           H
ATOM   4182  CA5 NDC G   3      99.757  64.516  21.805  1.00  0.00           C
ATOM   4183  HA3 NDC G   3      99.598  65.183  22.679  1.00  0.00           H
ATOM   4184  HA4 NDC G   3     100.146  63.593  22.285  1.00  0.00           H
ATOM   4185  CB  NDC G   3     100.862  65.031  20.936  1.00  0.00           C
ATOM   4186  HB1 NDC G   3     101.278  64.278  20.233  1.00  0.00           H
ATOM   4187  HB2 NDC G   3     100.447  65.944  20.457  1.00  0.00           H
ATOM   4188  CG  NDC G   3     102.045  65.576  21.822  1.00  0.00           C
ATOM   4189  HG1 NDC G   3     101.605  66.170  22.652  1.00  0.00           H
ATOM   4190  HG2 NDC G   3     102.622  64.763  22.311  1.00  0.00           H
ATOM   4191  CD  NDC G   3     103.016  66.467  21.034  1.00  0.00           C
ATOM   4192  HD1 NDC G   3     103.688  65.939  20.325  1.00  0.00           H
ATOM   4193  HD2 NDC G   3     102.518  67.265  20.443  1.00  0.00           H
ATOM   4194  CE  NDC G   3     103.896  67.250  21.918  1.00  0.00           C
ATOM   4195  HE1 NDC G   3     103.402  67.716  22.797  1.00  0.00           H
ATOM   4196  HE2 NDC G   3     104.594  66.505  22.356  1.00  0.00           H
ATOM   4197  CZ  NDC G   3     104.784  68.325  21.213  1.00  0.00           C
ATOM   4198  HZ1 NDC G   3     105.431  67.805  20.476  1.00  0.00           H
ATOM   4199  HZ2 NDC G   3     104.101  68.958  20.607  1.00  0.00           H
ATOM   4200  CH  NDC G   3     105.656  69.179  22.163  1.00  0.00           C
ATOM   4201  HH1 NDC G   3     106.102  68.415  22.835  1.00  0.00           H
ATOM   4202  HH2 NDC G   3     105.129  69.950  22.765  1.00  0.00           H
ATOM   4203  CT  NDC G   3     106.936  69.833  21.473  1.00  0.00           C
ATOM   4204  HT5 NDC G   3     107.401  69.099  20.781  1.00  0.00           H
ATOM   4205  HT6 NDC G   3     106.698  70.690  20.807  1.00  0.00           H
ATOM   4206  CI  NDC G   3     107.954  70.526  22.405  1.00  0.00           C
ATOM   4207  HI1 NDC G   3     107.453  71.144  23.180  1.00  0.00           H
ATOM   4208  HI2 NDC G   3     108.484  69.718  22.953  1.00  0.00           H
ATOM   4209  CK  NDC G   3     109.091  71.264  21.722  1.00  0.00           C
ATOM   4210  HK1 NDC G   3     109.665  71.746  22.541  1.00  0.00           H
ATOM   4211  HK2 NDC G   3     108.617  72.092  21.153  1.00  0.00           H
ATOM   4212  HK3 NDC G   3     109.829  70.721  21.094  1.00  0.00           H
ATOM   4213  C   NDC G   3      96.632  65.829  21.553  1.00  0.00           C
ATOM   4214  O   NDC G   3      96.134  64.915  22.209  1.00  0.00           O
ATOM   4215  N   NDC G   4      96.377  67.147  21.855  1.00  0.00           N
ATOM   4216  CA  NDC G   4      97.153  68.313  21.651  1.00  0.00           C
ATOM   4217  HA1 NDC G   4      97.625  68.394  20.649  1.00  0.00           H
ATOM   4218  HA2 NDC G   4      96.486  69.198  21.735  1.00  0.00           H
ATOM   4219  CA5 NDC G   4      95.214  67.439  22.764  1.00  0.00           C
ATOM   4220  HA3 NDC G   4      94.826  66.543  23.295  1.00  0.00           H
ATOM   4221  HA4 NDC G   4      95.439  68.222  23.519  1.00  0.00           H
ATOM   4222  CB  NDC G   4      94.049  68.039  22.029  1.00  0.00           C
ATOM   4223  HB1 NDC G   4      94.415  68.835  21.346  1.00  0.00           H
ATOM   4224  HB2 NDC G   4      93.646  67.256  21.352  1.00  0.00           H
ATOM   4225  CG  NDC G   4      92.970  68.781  22.870  1.00  0.00           C
ATOM   4226  HG1 NDC G   4      92.416  68.156  23.602  1.00  0.00           H
ATOM   4227  HG2 NDC G   4      93.475  69.578  23.456  1.00  0.00           H
ATOM   4228  CD  NDC G   4      91.923  69.582  22.012  1.00  0.00           C
ATOM   4229  HD1 NDC G   4      92.515  70.247  21.347  1.00  0.00           H
ATOM   4230  HD2 NDC G   4      91.403  68.945  21.266  1.00  0.00           H
ATOM   4231  CE  NDC G   4      90.911  70.418  22.818  1.00  0.00           C
ATOM   4232  HE1 NDC G   4      90.435  69.723  23.543  1.00  0.00           H
ATOM   4233  HE2 NDC G   4      91.569  71.111  23.384  1.00  0.00           H
ATOM   4234  CZ  NDC G   4      89.891  71.260  22.001  1.00  0.00           C
ATOM   4235  HZ1 NDC G   4      90.396  72.036  21.386  1.00  0.00           H
ATOM   4236  HZ2 NDC G   4      89.285  70.641  21.306  1.00  0.00           H
ATOM   4237  CH  NDC G   4      88.793  71.925  22.870  1.00  0.00           C
ATOM   4238  HH1 NDC G   4      88.268  71.184  23.510  1.00  0.00           H
ATOM   4239  HH2 NDC G   4      89.378  72.411  23.681  1.00  0.00           H
ATOM   4240  CT  NDC G   4      88.006  72.964  22.065  1.00  0.00           C
ATOM   4241  HT5 NDC G   4      88.622  73.748  21.577  1.00  0.00           H
ATOM   4242  HT6 NDC G   4      87.317  72.517  21.317  1.00  0.00           H
ATOM   4243  CI  NDC G   4      86.923  73.588  22.976  1.00  0.00           C
ATOM   4244  HI1 NDC G   4      86.349  72.719  23.364  1.00  0.00           H
ATOM   4245  HI2 NDC G   4      87.631  74.033  23.706  1.00  0.00           H
ATOM   4246  CK  NDC G   4      85.939  74.461  22.254  1.00  0.00           C
ATOM   4247  HK1 NDC G   4      85.138  74.751  22.967  1.00  0.00           H
ATOM   4248  HK2 NDC G   4      85.444  73.976  21.386  1.00  0.00           H
ATOM   4249  HK3 NDC G   4      86.530  75.347  21.935  1.00  0.00           H
ATOM   4250  C   NDC G   4      98.349  68.459  22.589  1.00  0.00           C
ATOM   4251  O   NDC G   4      99.045  67.515  22.952  1.00  0.00           O
ATOM   4252  N   NDC G   5      98.768  69.816  22.914  1.00  0.00           N
ATOM   4253  CA  NDC G   5      97.965  71.028  22.681  1.00  0.00           C
ATOM   4254  HA1 NDC G   5      98.651  71.887  22.846  1.00  0.00           H
ATOM   4255  HA2 NDC G   5      97.628  71.011  21.622  1.00  0.00           H
ATOM   4256  CA5 NDC G   5     100.036  70.021  23.709  1.00  0.00           C
ATOM   4257  HA3 NDC G   5      99.704  70.521  24.643  1.00  0.00           H
ATOM   4258  HA4 NDC G   5     100.611  69.105  23.963  1.00  0.00           H
ATOM   4259  CB  NDC G   5     101.130  70.838  22.970  1.00  0.00           C
ATOM   4260  HB1 NDC G   5     101.557  70.187  22.177  1.00  0.00           H
ATOM   4261  HB2 NDC G   5     100.778  71.780  22.497  1.00  0.00           H
ATOM   4262  CG  NDC G   5     102.329  71.294  23.925  1.00  0.00           C
ATOM   4263  HG1 NDC G   5     101.869  71.879  24.750  1.00  0.00           H
ATOM   4264  HG2 NDC G   5     102.729  70.386  24.425  1.00  0.00           H
ATOM   4265  CD  NDC G   5     103.338  72.232  23.253  1.00  0.00           C
ATOM   4266  HD1 NDC G   5     103.821  71.651  22.439  1.00  0.00           H
ATOM   4267  HD2 NDC G   5     102.692  73.033  22.834  1.00  0.00           H
ATOM   4268  CE  NDC G   5     104.411  72.639  24.196  1.00  0.00           C
ATOM   4269  HE1 NDC G   5     104.038  73.169  25.099  1.00  0.00           H
ATOM   4270  HE2 NDC G   5     104.940  71.720  24.529  1.00  0.00           H
ATOM   4271  CZ  NDC G   5     105.328  73.676  23.511  1.00  0.00           C
ATOM   4272  HZ1 NDC G   5     105.743  73.378  22.525  1.00  0.00           H
ATOM   4273  HZ2 NDC G   5     104.614  74.498  23.289  1.00  0.00           H
ATOM   4274  CH  NDC G   5     106.526  74.135  24.398  1.00  0.00           C
ATOM   4275  HH1 NDC G   5     106.884  73.261  24.982  1.00  0.00           H
ATOM   4276  HH2 NDC G   5     106.072  74.785  25.176  1.00  0.00           H
ATOM   4277  CT  NDC G   5     107.587  74.949  23.669  1.00  0.00           C
ATOM   4278  HT5 NDC G   5     108.095  74.243  22.977  1.00  0.00           H
ATOM   4279  HT6 NDC G   5     107.064  75.746  23.098  1.00  0.00           H
ATOM   4280  CI  NDC G   5     108.715  75.540  24.510  1.00  0.00           C
ATOM   4281  HI1 NDC G   5     108.260  76.209  25.272  1.00  0.00           H
ATOM   4282  HI2 NDC G   5     109.105  74.627  25.007  1.00  0.00           H
ATOM   4283  CK  NDC G   5     109.742  76.282  23.691  1.00  0.00           C
ATOM   4284  HK1 NDC G   5     110.491  76.791  24.336  1.00  0.00           H
ATOM   4285  HK2 NDC G   5     109.355  77.115  23.066  1.00  0.00           H
ATOM   4286  HK3 NDC G   5     110.262  75.572  23.012  1.00  0.00           H
ATOM   4287  C   NDC G   5      96.742  71.254  23.569  1.00  0.00           C
ATOM   4288  O   NDC G   5      96.087  70.271  23.933  1.00  0.00           O
ATOM   4289  N   NDC G   6      96.412  72.508  24.004  1.00  0.00           N
ATOM   4290  CA  NDC G   6      97.275  73.678  23.782  1.00  0.00           C
ATOM   4291  HA1 NDC G   6      97.641  73.648  22.734  1.00  0.00           H
ATOM   4292  HA2 NDC G   6      96.669  74.608  23.838  1.00  0.00           H
ATOM   4293  CA5 NDC G   6      95.228  72.690  24.833  1.00  0.00           C
ATOM   4294  HA3 NDC G   6      94.888  71.738  25.294  1.00  0.00           H
ATOM   4295  HA4 NDC G   6      95.696  73.338  25.604  1.00  0.00           H
ATOM   4296  CB  NDC G   6      94.002  73.193  24.019  1.00  0.00           C
ATOM   4297  HB1 NDC G   6      94.269  73.982  23.284  1.00  0.00           H
ATOM   4298  HB2 NDC G   6      93.437  72.381  23.515  1.00  0.00           H
ATOM   4299  CG  NDC G   6      93.035  73.844  25.018  1.00  0.00           C
ATOM   4300  HG1 NDC G   6      92.557  73.124  25.716  1.00  0.00           H
ATOM   4301  HG2 NDC G   6      93.549  74.550  25.705  1.00  0.00           H
ATOM   4302  CD  NDC G   6      91.972  74.734  24.272  1.00  0.00           C
ATOM   4303  HD1 NDC G   6      92.416  75.592  23.724  1.00  0.00           H
ATOM   4304  HD2 NDC G   6      91.645  74.047  23.462  1.00  0.00           H
ATOM   4305  CE  NDC G   6      90.910  75.358  25.134  1.00  0.00           C
ATOM   4306  HE1 NDC G   6      90.450  74.578  25.776  1.00  0.00           H
ATOM   4307  HE2 NDC G   6      91.365  76.165  25.749  1.00  0.00           H
ATOM   4308  CZ  NDC G   6      89.780  75.887  24.245  1.00  0.00           C
ATOM   4309  HZ1 NDC G   6      90.106  76.734  23.603  1.00  0.00           H
ATOM   4310  HZ2 NDC G   6      89.414  75.100  23.551  1.00  0.00           H
ATOM   4311  CH  NDC G   6      88.678  76.509  25.167  1.00  0.00           C
ATOM   4312  HH1 NDC G   6      88.183  75.713  25.764  1.00  0.00           H
ATOM   4313  HH2 NDC G   6      89.172  77.371  25.664  1.00  0.00           H
ATOM   4314  CT  NDC G   6      87.522  77.178  24.416  1.00  0.00           C
ATOM   4315  HT5 NDC G   6      87.832  78.074  23.836  1.00  0.00           H
ATOM   4316  HT6 NDC G   6      87.066  76.484  23.678  1.00  0.00           H
ATOM   4317  CI  NDC G   6      86.485  77.681  25.316  1.00  0.00           C
ATOM   4318  HI1 NDC G   6      86.210  76.781  25.907  1.00  0.00           H
ATOM   4319  HI2 NDC G   6      86.876  78.414  26.053  1.00  0.00           H
ATOM   4320  CK  NDC G   6      85.265  78.272  24.687  1.00  0.00           C
ATOM   4321  HK1 NDC G   6      85.570  78.975  23.883  1.00  0.00           H
ATOM   4322  HK2 NDC G   6      84.485  78.659  25.378  1.00  0.00           H
ATOM   4323  HK3 NDC G   6      84.767  77.457  24.119  1.00  0.00           H
ATOM   4324  C   NDC G   6      98.427  73.834  24.705  1.00  0.00           C
ATOM   4325  O   NDC G   6      99.239  72.941  24.897  1.00  0.00           O
ATOM   4326  N   NDC G   7      98.714  75.130  25.163  1.00  0.00           N
ATOM   4327  CA  NDC G   7      98.009  76.391  24.823  1.00  0.00           C
ATOM   4328  HA1 NDC G   7      98.702  77.256  24.903  1.00  0.00           H
ATOM   4329  HA2 NDC G   7      97.737  76.467  23.749  1.00  0.00           H
ATOM   4330  CA5 NDC G   7      99.815  75.323  25.998  1.00  0.00           C
ATOM   4331  HA3 NDC G   7      99.733  76.215  26.656  1.00  0.00           H
ATOM   4332  HA4 NDC G   7     100.126  74.420  26.564  1.00  0.00           H
ATOM   4333  CB  NDC G   7     101.089  75.719  25.248  1.00  0.00           C
ATOM   4334  HB1 NDC G   7     101.445  74.807  24.724  1.00  0.00           H
ATOM   4335  HB2 NDC G   7     100.841  76.511  24.509  1.00  0.00           H
ATOM   4336  CG  NDC G   7     102.191  76.114  26.237  1.00  0.00           C
ATOM   4337  HG1 NDC G   7     101.788  76.889  26.924  1.00  0.00           H
ATOM   4338  HG2 NDC G   7     102.597  75.230  26.774  1.00  0.00           H
ATOM   4339  CD  NDC G   7     103.379  76.756  25.487  1.00  0.00           C
ATOM   4340  HD1 NDC G   7     103.961  76.004  24.913  1.00  0.00           H
ATOM   4341  HD2 NDC G   7     102.949  77.498  24.781  1.00  0.00           H
ATOM   4342  CE  NDC G   7     104.366  77.545  26.441  1.00  0.00           C
ATOM   4343  HE1 NDC G   7     103.934  78.437  26.944  1.00  0.00           H
ATOM   4344  HE2 NDC G   7     104.788  76.899  27.240  1.00  0.00           H
ATOM   4345  CZ  NDC G   7     105.437  78.227  25.611  1.00  0.00           C
ATOM   4346  HZ1 NDC G   7     106.108  77.477  25.139  1.00  0.00           H
ATOM   4347  HZ2 NDC G   7     104.918  78.760  24.786  1.00  0.00           H
ATOM   4348  CH  NDC G   7     106.212  79.263  26.392  1.00  0.00           C
ATOM   4349  HH1 NDC G   7     106.501  78.721  27.319  1.00  0.00           H
ATOM   4350  HH2 NDC G   7     105.515  80.067  26.711  1.00  0.00           H
ATOM   4351  CT  NDC G   7     107.498  79.842  25.624  1.00  0.00           C
ATOM   4352  HT5 NDC G   7     108.005  79.046  25.038  1.00  0.00           H
ATOM   4353  HT6 NDC G   7     107.073  80.509  24.844  1.00  0.00           H
ATOM   4354  CI  NDC G   7     108.399  80.554  26.568  1.00  0.00           C
ATOM   4355  HI1 NDC G   7     107.813  81.293  27.154  1.00  0.00           H
ATOM   4356  HI2 NDC G   7     108.816  79.770  27.237  1.00  0.00           H
ATOM   4357  CK  NDC G   7     109.464  81.236  25.708  1.00  0.00           C
ATOM   4358  HK1 NDC G   7     110.383  81.607  26.210  1.00  0.00           H
ATOM   4359  HK2 NDC G   7     109.165  81.935  24.898  1.00  0.00           H
ATOM   4360  HK3 NDC G   7     109.824  80.343  25.155  1.00  0.00           H
ATOM   4361  C   NDC G   7      96.831  76.742  25.762  1.00  0.00           C
ATOM   4362  O   NDC G   7      96.072  75.847  26.167  1.00  0.00           O
ATOM   4363  N   NDC G   8      96.501  78.029  26.023  1.00  0.00           N
ATOM   4364  CA  NDC G   8      97.289  79.254  25.739  1.00  0.00           C
ATOM   4365  HA1 NDC G   8      97.653  79.223  24.690  1.00  0.00           H
ATOM   4366  HA2 NDC G   8      96.633  80.147  25.821  1.00  0.00           H
ATOM   4367  CA5 NDC G   8      95.435  78.253  26.952  1.00  0.00           C
ATOM   4368  HA3 NDC G   8      95.124  77.404  27.599  1.00  0.00           H
ATOM   4369  HA4 NDC G   8      95.735  78.991  27.726  1.00  0.00           H
ATOM   4370  CB  NDC G   8      94.160  78.693  26.110  1.00  0.00           C
ATOM   4371  HB1 NDC G   8      94.366  79.642  25.570  1.00  0.00           H
ATOM   4372  HB2 NDC G   8      93.827  77.810  25.524  1.00  0.00           H
ATOM   4373  CG  NDC G   8      93.013  79.267  26.957  1.00  0.00           C
ATOM   4374  HG1 NDC G   8      92.642  78.683  27.827  1.00  0.00           H
ATOM   4375  HG2 NDC G   8      93.366  80.245  27.349  1.00  0.00           H
ATOM   4376  CD  NDC G   8      91.784  79.684  26.139  1.00  0.00           C
ATOM   4377  HD1 NDC G   8      92.163  80.428  25.406  1.00  0.00           H
ATOM   4378  HD2 NDC G   8      91.408  78.825  25.543  1.00  0.00           H
ATOM   4379  CE  NDC G   8      90.675  80.200  27.093  1.00  0.00           C
ATOM   4380  HE1 NDC G   8      90.436  79.405  27.831  1.00  0.00           H
ATOM   4381  HE2 NDC G   8      90.972  81.095  27.681  1.00  0.00           H
ATOM   4382  CZ  NDC G   8      89.370  80.624  26.391  1.00  0.00           C
ATOM   4383  HZ1 NDC G   8      89.553  81.386  25.603  1.00  0.00           H
ATOM   4384  HZ2 NDC G   8      89.012  79.767  25.782  1.00  0.00           H
ATOM   4385  CH  NDC G   8      88.306  81.205  27.341  1.00  0.00           C
ATOM   4386  HH1 NDC G   8      87.966  80.513  28.141  1.00  0.00           H
ATOM   4387  HH2 NDC G   8      88.785  82.088  27.815  1.00  0.00           H
ATOM   4388  CT  NDC G   8      87.200  81.884  26.598  1.00  0.00           C
ATOM   4389  HT5 NDC G   8      87.658  82.635  25.919  1.00  0.00           H
ATOM   4390  HT6 NDC G   8      86.486  81.181  26.116  1.00  0.00           H
ATOM   4391  CI  NDC G   8      86.260  82.643  27.566  1.00  0.00           C
ATOM   4392  HI1 NDC G   8      85.783  81.814  28.132  1.00  0.00           H
ATOM   4393  HI2 NDC G   8      86.724  83.384  28.251  1.00  0.00           H
ATOM   4394  CK  NDC G   8      85.125  83.410  26.831  1.00  0.00           C
ATOM   4395  HK1 NDC G   8      84.768  83.031  25.849  1.00  0.00           H
ATOM   4396  HK2 NDC G   8      85.533  84.404  26.552  1.00  0.00           H
ATOM   4397  HK3 NDC G   8      84.300  83.562  27.559  1.00  0.00           H
ATOM   4398  C   NDC G   8      98.398  79.470  26.790  1.00  0.00           C
ATOM   4399  O   NDC G   8      99.075  78.501  27.135  1.00  0.00           O
ATOM   4400  N   NDC G   9      98.692  80.727  27.276  1.00  0.00           N
ATOM   4401  CA  NDC G   9      97.940  81.941  27.095  1.00  0.00           C
ATOM   4402  HA1 NDC G   9      98.666  82.759  27.293  1.00  0.00           H
ATOM   4403  HA2 NDC G   9      97.524  82.145  26.085  1.00  0.00           H
ATOM   4404  CA5 NDC G   9      99.789  80.836  28.266  1.00  0.00           C
ATOM   4405  HA3 NDC G   9      99.652  81.673  28.984  1.00  0.00           H
ATOM   4406  HA4 NDC G   9      99.880  79.922  28.890  1.00  0.00           H
ATOM   4407  CB  NDC G   9     101.069  81.114  27.507  1.00  0.00           C
ATOM   4408  HB1 NDC G   9     101.376  80.290  26.828  1.00  0.00           H
ATOM   4409  HB2 NDC G   9     100.841  81.923  26.781  1.00  0.00           H
ATOM   4410  CG  NDC G   9     102.285  81.519  28.416  1.00  0.00           C
ATOM   4411  HG1 NDC G   9     102.040  82.313  29.154  1.00  0.00           H
ATOM   4412  HG2 NDC G   9     102.693  80.620  28.925  1.00  0.00           H
ATOM   4413  CD  NDC G   9     103.377  82.071  27.466  1.00  0.00           C
ATOM   4414  HD1 NDC G   9     103.531  81.355  26.631  1.00  0.00           H
ATOM   4415  HD2 NDC G   9     103.058  83.035  27.014  1.00  0.00           H
ATOM   4416  CE  NDC G   9     104.686  82.323  28.141  1.00  0.00           C
ATOM   4417  HE1 NDC G   9     104.453  82.958  29.023  1.00  0.00           H
ATOM   4418  HE2 NDC G   9     105.123  81.391  28.558  1.00  0.00           H
ATOM   4419  CZ  NDC G   9     105.715  83.135  27.238  1.00  0.00           C
ATOM   4420  HZ1 NDC G   9     106.000  82.464  26.400  1.00  0.00           H
ATOM   4421  HZ2 NDC G   9     105.198  84.040  26.854  1.00  0.00           H
ATOM   4422  CH  NDC G   9     106.875  83.617  28.071  1.00  0.00           C
ATOM   4423  HH1 NDC G   9     107.418  82.731  28.465  1.00  0.00           H
ATOM   4424  HH2 NDC G   9     106.521  84.198  28.949  1.00  0.00           H
ATOM   4425  CT  NDC G   9     108.003  84.265  27.301  1.00  0.00           C
ATOM   4426  HT5 NDC G   9     108.355  83.570  26.508  1.00  0.00           H
ATOM   4427  HT6 NDC G   9     107.550  85.139  26.787  1.00  0.00           H
ATOM   4428  CI  NDC G   9     109.157  84.810  28.189  1.00  0.00           C
ATOM   4429  HI1 NDC G   9     108.794  85.654  28.815  1.00  0.00           H
ATOM   4430  HI2 NDC G   9     109.498  84.016  28.887  1.00  0.00           H
ATOM   4431  CK  NDC G   9     110.420  85.353  27.433  1.00  0.00           C
ATOM   4432  HK1 NDC G   9     110.821  84.481  26.873  1.00  0.00           H
ATOM   4433  HK2 NDC G   9     111.273  85.611  28.097  1.00  0.00           H
ATOM   4434  HK3 NDC G   9     110.131  86.251  26.846  1.00  0.00           H
ATOM   4435  C   NDC G   9      96.780  82.053  28.023  1.00  0.00           C
ATOM   4436  O   NDC G   9      95.985  81.134  28.204  1.00  0.00           O
ATOM   4437  N   NDC G  10      96.305  83.341  28.374  1.00  0.00           N
ATOM   4438  CA  NDC G  10      97.133  84.547  28.122  1.00  0.00           C
ATOM   4439  HA1 NDC G  10      97.569  84.466  27.104  1.00  0.00           H
ATOM   4440  HA2 NDC G  10      96.507  85.463  28.059  1.00  0.00           H
ATOM   4441  CA5 NDC G  10      95.198  83.543  29.231  1.00  0.00           C
ATOM   4442  HA3 NDC G  10      94.974  82.665  29.873  1.00  0.00           H
ATOM   4443  HA4 NDC G  10      95.343  84.430  29.884  1.00  0.00           H
ATOM   4444  CB  NDC G  10      93.866  83.904  28.471  1.00  0.00           C
ATOM   4445  HB1 NDC G  10      94.114  84.707  27.745  1.00  0.00           H
ATOM   4446  HB2 NDC G  10      93.643  82.976  27.902  1.00  0.00           H
ATOM   4447  CG  NDC G  10      92.570  84.334  29.225  1.00  0.00           C
ATOM   4448  HG1 NDC G  10      92.166  83.530  29.876  1.00  0.00           H
ATOM   4449  HG2 NDC G  10      92.839  85.122  29.961  1.00  0.00           H
ATOM   4450  CD  NDC G  10      91.498  84.894  28.331  1.00  0.00           C
ATOM   4451  HD1 NDC G  10      91.757  85.824  27.781  1.00  0.00           H
ATOM   4452  HD2 NDC G  10      90.983  84.219  27.615  1.00  0.00           H
ATOM   4453  CE  NDC G  10      90.387  85.324  29.299  1.00  0.00           C
ATOM   4454  HE1 NDC G  10      90.092  84.414  29.864  1.00  0.00           H
ATOM   4455  HE2 NDC G  10      90.734  85.936  30.160  1.00  0.00           H
ATOM   4456  CZ  NDC G  10      89.299  86.050  28.539  1.00  0.00           C
ATOM   4457  HZ1 NDC G  10      89.724  87.052  28.315  1.00  0.00           H
ATOM   4458  HZ2 NDC G  10      88.945  85.495  27.644  1.00  0.00           H
ATOM   4459  CH  NDC G  10      87.962  86.345  29.379  1.00  0.00           C
ATOM   4460  HH1 NDC G  10      87.569  85.362  29.716  1.00  0.00           H
ATOM   4461  HH2 NDC G  10      88.177  86.952  30.284  1.00  0.00           H
ATOM   4462  CT  NDC G  10      86.847  86.960  28.546  1.00  0.00           C
ATOM   4463  HT5 NDC G  10      87.140  87.957  28.155  1.00  0.00           H
ATOM   4464  HT6 NDC G  10      86.651  86.255  27.710  1.00  0.00           H
ATOM   4465  CI  NDC G  10      85.557  87.168  29.323  1.00  0.00           C
ATOM   4466  HI1 NDC G  10      85.211  86.133  29.533  1.00  0.00           H
ATOM   4467  HI2 NDC G  10      85.732  87.878  30.160  1.00  0.00           H
ATOM   4468  CK  NDC G  10      84.423  87.729  28.371  1.00  0.00           C
ATOM   4469  HK1 NDC G  10      84.964  88.528  27.822  1.00  0.00           H
ATOM   4470  HK2 NDC G  10      83.496  88.049  28.894  1.00  0.00           H
ATOM   4471  HK3 NDC G  10      84.139  86.915  27.671  1.00  0.00           H
ATOM   4472  C   NDC G  10      98.304  84.854  29.032  1.00  0.00           C
ATOM   4473  O   NDC G  10      99.006  83.924  29.435  1.00  0.00           O
ATOM   4474  N   NDC G  11      98.675  86.162  29.280  1.00  0.00           N
ATOM   4475  CA  NDC G  11      97.860  87.354  28.951  1.00  0.00           C
ATOM   4476  HA1 NDC G  11      98.419  88.314  28.982  1.00  0.00           H
ATOM   4477  HA2 NDC G  11      97.507  87.331  27.898  1.00  0.00           H
ATOM   4478  CA5 NDC G  11      99.902  86.491  30.005  1.00  0.00           C
ATOM   4479  HA3 NDC G  11      99.767  87.408  30.616  1.00  0.00           H
ATOM   4480  HA4 NDC G  11     100.244  85.672  30.673  1.00  0.00           H
ATOM   4481  CB  NDC G  11     100.949  86.841  29.010  1.00  0.00           C
ATOM   4482  HB1 NDC G  11     101.220  85.955  28.396  1.00  0.00           H
ATOM   4483  HB2 NDC G  11     100.646  87.679  28.347  1.00  0.00           H
ATOM   4484  CG  NDC G  11     102.242  87.275  29.802  1.00  0.00           C
ATOM   4485  HG1 NDC G  11     102.026  88.154  30.446  1.00  0.00           H
ATOM   4486  HG2 NDC G  11     102.701  86.438  30.371  1.00  0.00           H
ATOM   4487  CD  NDC G  11     103.450  87.838  28.911  1.00  0.00           C
ATOM   4488  HD1 NDC G  11     103.763  86.933  28.348  1.00  0.00           H
ATOM   4489  HD2 NDC G  11     103.166  88.690  28.258  1.00  0.00           H
ATOM   4490  CE  NDC G  11     104.567  88.276  29.825  1.00  0.00           C
ATOM   4491  HE1 NDC G  11     104.328  89.247  30.309  1.00  0.00           H
ATOM   4492  HE2 NDC G  11     104.661  87.511  30.625  1.00  0.00           H
ATOM   4493  CZ  NDC G  11     105.830  88.358  28.925  1.00  0.00           C
ATOM   4494  HZ1 NDC G  11     106.038  87.331  28.557  1.00  0.00           H
ATOM   4495  HZ2 NDC G  11     105.846  89.094  28.092  1.00  0.00           H
ATOM   4496  CH  NDC G  11     107.043  88.781  29.755  1.00  0.00           C
ATOM   4497  HH1 NDC G  11     107.180  88.036  30.568  1.00  0.00           H
ATOM   4498  HH2 NDC G  11     106.913  89.818  30.133  1.00  0.00           H
ATOM   4499  CT  NDC G  11     108.422  88.906  28.999  1.00  0.00           C
ATOM   4500  HT5 NDC G  11     108.713  87.927  28.562  1.00  0.00           H
ATOM   4501  HT6 NDC G  11     108.231  89.510  28.086  1.00  0.00           H
ATOM   4502  CI  NDC G  11     109.613  89.567  29.728  1.00  0.00           C
ATOM   4503  HI1 NDC G  11     109.163  90.546  30.000  1.00  0.00           H
ATOM   4504  HI2 NDC G  11     109.908  88.947  30.601  1.00  0.00           H
ATOM   4505  CK  NDC G  11     110.800  89.759  28.827  1.00  0.00           C
ATOM   4506  HK1 NDC G  11     111.612  90.301  29.358  1.00  0.00           H
ATOM   4507  HK2 NDC G  11     110.472  90.465  28.034  1.00  0.00           H
ATOM   4508  HK3 NDC G  11     111.086  88.872  28.222  1.00  0.00           H
ATOM   4509  C   NDC G  11      96.601  87.650  29.843  1.00  0.00           C
ATOM   4510  O   NDC G  11      96.009  86.721  30.365  1.00  0.00           O
ATOM   4511  N   NTE G  12      96.248  88.921  30.143  1.00  0.00           N
ATOM   4512  CA  NTE G  12      97.012  90.181  29.980  1.00  0.00           C
ATOM   4513  HA1 NTE G  12      96.364  91.083  29.980  1.00  0.00           H
ATOM   4514  HA2 NTE G  12      97.484  90.222  28.976  1.00  0.00           H
ATOM   4515  CA5 NTE G  12      95.132  89.054  31.087  1.00  0.00           C
ATOM   4516  HA3 NTE G  12      95.018  88.312  31.906  1.00  0.00           H
ATOM   4517  HA4 NTE G  12      95.197  90.047  31.580  1.00  0.00           H
ATOM   4518  CB  NTE G  12      93.808  89.009  30.246  1.00  0.00           C
ATOM   4519  HB1 NTE G  12      93.456  88.022  29.876  1.00  0.00           H
ATOM   4520  HB2 NTE G  12      93.858  89.733  29.405  1.00  0.00           H
ATOM   4521  OG  NTE G  12      92.753  89.517  31.102  1.00  0.00           O
ATOM   4522  CD  NTE G  12      91.555  89.628  30.437  1.00  0.00           C
ATOM   4523  HD1 NTE G  12      91.162  88.649  30.089  1.00  0.00           H
ATOM   4524  HD2 NTE G  12      91.678  90.262  29.534  1.00  0.00           H
ATOM   4525  CE  NTE G  12      90.367  90.151  31.213  1.00  0.00           C
ATOM   4526  HE1 NTE G  12      90.640  91.052  31.801  1.00  0.00           H
ATOM   4527  HE2 NTE G  12      90.130  89.445  32.037  1.00  0.00           H
ATOM   4528  OZ  NTE G  12      89.272  90.393  30.354  1.00  0.00           O
ATOM   4529  CH  NTE G  12      88.150  90.390  31.161  1.00  0.00           C
ATOM   4530  HH1 NTE G  12      88.239  90.929  32.128  1.00  0.00           H
ATOM   4531  HH2 NTE G  12      87.934  89.350  31.489  1.00  0.00           H
ATOM   4532  CT  NTE G  12      86.921  90.882  30.450  1.00  0.00           C
ATOM   4533  HT5 NTE G  12      87.247  91.848  30.009  1.00  0.00           H
ATOM   4534  HT6 NTE G  12      86.672  90.128  29.673  1.00  0.00           H
ATOM   4535  OI  NTE G  12      85.817  91.050  31.336  1.00  0.00           O
ATOM   4536  CK  NTE G  12      84.582  91.328  30.693  1.00  0.00           C
ATOM   4537  HK1 NTE G  12      84.632  92.267  30.101  1.00  0.00           H
ATOM   4538  HK2 NTE G  12      84.404  90.477  30.001  1.00  0.00           H
ATOM   4539  HK3 NTE G  12      83.716  91.379  31.388  1.00  0.00           H
ATOM   4540  C   NTE G  12      98.201  90.397  30.935  1.00  0.00           C
ATOM   4541  O   NTE G  12      98.636  89.442  31.372  1.00  0.00           O
ATOM   4542  N   NTE G  13      98.686  91.639  31.278  1.00  0.00           N
ATOM   4543  CA  NTE G  13      98.193  93.022  30.908  1.00  0.00           C
ATOM   4544  HA1 NTE G  13      99.124  93.628  30.910  1.00  0.00           H
ATOM   4545  HA2 NTE G  13      97.691  93.051  29.918  1.00  0.00           H
ATOM   4546  CA5 NTE G  13      99.800  91.734  32.241  1.00  0.00           C
ATOM   4547  HA3 NTE G  13      99.740  92.712  32.765  1.00  0.00           H
ATOM   4548  HA4 NTE G  13      99.823  90.890  32.963  1.00  0.00           H
ATOM   4549  CB  NTE G  13     101.215  91.755  31.522  1.00  0.00           C
ATOM   4550  HB1 NTE G  13     101.561  90.762  31.165  1.00  0.00           H
ATOM   4551  HB2 NTE G  13     101.032  92.420  30.651  1.00  0.00           H
ATOM   4552  OG  NTE G  13     102.170  92.320  32.447  1.00  0.00           O
ATOM   4553  CD  NTE G  13     103.349  92.693  31.730  1.00  0.00           C
ATOM   4554  HD1 NTE G  13     103.427  92.136  30.772  1.00  0.00           H
ATOM   4555  HD2 NTE G  13     103.397  93.790  31.564  1.00  0.00           H
ATOM   4556  CE  NTE G  13     104.579  92.368  32.643  1.00  0.00           C
ATOM   4557  HE1 NTE G  13     104.579  91.274  32.832  1.00  0.00           H
ATOM   4558  HE2 NTE G  13     104.527  92.794  33.668  1.00  0.00           H
ATOM   4559  OZ  NTE G  13     105.873  92.626  32.150  1.00  0.00           O
ATOM   4560  CH  NTE G  13     106.880  92.476  33.155  1.00  0.00           C
ATOM   4561  HH1 NTE G  13     106.457  92.850  34.111  1.00  0.00           H
ATOM   4562  HH2 NTE G  13     107.155  91.417  33.349  1.00  0.00           H
ATOM   4563  CT  NTE G  13     108.130  93.259  32.754  1.00  0.00           C
ATOM   4564  HT5 NTE G  13     108.239  93.269  31.649  1.00  0.00           H
ATOM   4565  HT6 NTE G  13     109.065  92.796  33.139  1.00  0.00           H
ATOM   4566  OI  NTE G  13     108.214  94.601  33.228  1.00  0.00           O
ATOM   4567  CK  NTE G  13     109.514  95.087  33.005  1.00  0.00           C
ATOM   4568  HK1 NTE G  13     109.922  94.836  32.003  1.00  0.00           H
ATOM   4569  HK2 NTE G  13     110.205  94.609  33.733  1.00  0.00           H
ATOM   4570  HK3 NTE G  13     109.508  96.172  33.244  1.00  0.00           H
ATOM   4571  C   NTE G  13      97.062  93.475  31.895  1.00  0.00           C
ATOM   4572  O   NTE G  13      96.183  92.601  32.124  1.00  0.00           O
ATOM   4573  N   NTE G  14      96.843  94.787  32.158  1.00  0.00           N
ATOM   4574  CA  NTE G  14      97.784  95.847  31.885  1.00  0.00           C
ATOM   4575  HA1 NTE G  14      97.274  96.834  31.856  1.00  0.00           H
ATOM   4576  HA2 NTE G  14      98.258  95.745  30.885  1.00  0.00           H
ATOM   4577  CA5 NTE G  14      95.750  95.253  32.971  1.00  0.00           C
ATOM   4578  HA3 NTE G  14      95.532  94.513  33.771  1.00  0.00           H
ATOM   4579  HA4 NTE G  14      96.077  96.208  33.434  1.00  0.00           H
ATOM   4580  CB  NTE G  14      94.457  95.431  32.193  1.00  0.00           C
ATOM   4581  HB1 NTE G  14      94.218  94.437  31.758  1.00  0.00           H
ATOM   4582  HB2 NTE G  14      94.505  96.200  31.393  1.00  0.00           H
ATOM   4583  OG  NTE G  14      93.431  95.827  33.112  1.00  0.00           O
ATOM   4584  CD  NTE G  14      92.185  96.056  32.515  1.00  0.00           C
ATOM   4585  HD1 NTE G  14      92.360  96.501  31.513  1.00  0.00           H
ATOM   4586  HD2 NTE G  14      91.656  96.735  33.217  1.00  0.00           H
ATOM   4587  CE  NTE G  14      91.244  94.837  32.434  1.00  0.00           C
ATOM   4588  HE1 NTE G  14      91.626  94.163  33.231  1.00  0.00           H
ATOM   4589  HE2 NTE G  14      91.420  94.250  31.507  1.00  0.00           H
ATOM   4590  OZ  NTE G  14      89.881  95.179  32.551  1.00  0.00           O
ATOM   4591  CH  NTE G  14      89.013  94.063  32.609  1.00  0.00           C
ATOM   4592  HH1 NTE G  14      89.139  93.622  33.621  1.00  0.00           H
ATOM   4593  HH2 NTE G  14      89.349  93.313  31.861  1.00  0.00           H
ATOM   4594  CT  NTE G  14      87.554  94.404  32.332  1.00  0.00           C
ATOM   4595  HT5 NTE G  14      87.391  95.106  31.487  1.00  0.00           H
ATOM   4596  HT6 NTE G  14      87.067  93.465  31.994  1.00  0.00           H
ATOM   4597  OI  NTE G  14      86.744  94.784  33.500  1.00  0.00           O
ATOM   4598  CK  NTE G  14      87.191  95.993  34.096  1.00  0.00           C
ATOM   4599  HK1 NTE G  14      86.471  96.317  34.878  1.00  0.00           H
ATOM   4600  HK2 NTE G  14      88.185  95.834  34.566  1.00  0.00           H
ATOM   4601  HK3 NTE G  14      87.093  96.774  33.312  1.00  0.00           H
ATOM   4602  C   NTE G  14      98.860  96.085  32.849  1.00  0.00           C
ATOM   4603  O   NTE G  14      98.980  95.219  33.734  1.00  0.00           O
ATOM   4604  N   NTE G  15      99.235  97.372  33.081  1.00  0.00           N
ATOM   4605  CA  NTE G  15      98.757  98.648  32.501  1.00  0.00           C
ATOM   4606  HA1 NTE G  15      99.679  99.266  32.548  1.00  0.00           H
ATOM   4607  HA2 NTE G  15      98.360  98.517  31.472  1.00  0.00           H
ATOM   4608  CA5 NTE G  15     100.350  97.444  34.030  1.00  0.00           C
ATOM   4609  HA3 NTE G  15     100.446  98.484  34.409  1.00  0.00           H
ATOM   4610  HA4 NTE G  15     100.329  96.809  34.941  1.00  0.00           H
ATOM   4611  CB  NTE G  15     101.706  97.188  33.272  1.00  0.00           C
ATOM   4612  HB1 NTE G  15     101.593  96.259  32.673  1.00  0.00           H
ATOM   4613  HB2 NTE G  15     101.956  97.985  32.540  1.00  0.00           H
ATOM   4614  OG  NTE G  15     102.723  96.990  34.248  1.00  0.00           O
ATOM   4615  CD  NTE G  15     103.813  96.127  33.855  1.00  0.00           C
ATOM   4616  HD1 NTE G  15     103.392  95.102  33.942  1.00  0.00           H
ATOM   4617  HD2 NTE G  15     103.949  96.417  32.791  1.00  0.00           H
ATOM   4618  CE  NTE G  15     105.096  96.351  34.686  1.00  0.00           C
ATOM   4619  HE1 NTE G  15     105.938  95.659  34.471  1.00  0.00           H
ATOM   4620  HE2 NTE G  15     104.894  95.997  35.719  1.00  0.00           H
ATOM   4621  OZ  NTE G  15     105.702  97.637  34.558  1.00  0.00           O
ATOM   4622  CH  NTE G  15     106.899  97.804  35.231  1.00  0.00           C
ATOM   4623  HH1 NTE G  15     106.951  97.094  36.085  1.00  0.00           H
ATOM   4624  HH2 NTE G  15     107.717  97.392  34.602  1.00  0.00           H
ATOM   4625  CT  NTE G  15     107.418  99.214  35.542  1.00  0.00           C
ATOM   4626  HT5 NTE G  15     106.688  99.640  36.263  1.00  0.00           H
ATOM   4627  HT6 NTE G  15     107.325  99.774  34.586  1.00  0.00           H
ATOM   4628  OI  NTE G  15     108.754  99.240  36.074  1.00  0.00           O
ATOM   4629  CK  NTE G  15     109.083 100.629  36.201  1.00  0.00           C
ATOM   4630  HK1 NTE G  15     108.837 101.136  35.244  1.00  0.00           H
ATOM   4631  HK2 NTE G  15     110.142 100.782  36.501  1.00  0.00           H
ATOM   4632  HK3 NTE G  15     108.413 101.089  36.960  1.00  0.00           H
ATOM   4633  C   NTE G  15      97.660  99.379  33.299  1.00  0.00           C
ATOM   4634  O   NTE G  15      96.684  98.670  33.651  1.00  0.00           O
ATOM   4635  N   NTE G  16      97.732 100.670  33.706  1.00  0.00           N
ATOM   4636  CA  NTE G  16      98.832 101.609  33.453  1.00  0.00           C
ATOM   4637  HA1 NTE G  16      98.496 102.666  33.388  1.00  0.00           H
ATOM   4638  HA2 NTE G  16      99.289 101.233  32.512  1.00  0.00           H
ATOM   4639  CA5 NTE G  16      96.481 101.212  34.256  1.00  0.00           C
ATOM   4640  HA3 NTE G  16      95.821 100.530  34.833  1.00  0.00           H
ATOM   4641  HA4 NTE G  16      96.778 101.953  35.029  1.00  0.00           H
ATOM   4642  CB  NTE G  16      95.550 102.081  33.312  1.00  0.00           C
ATOM   4643  HB1 NTE G  16      95.220 101.579  32.377  1.00  0.00           H
ATOM   4644  HB2 NTE G  16      96.135 102.992  33.063  1.00  0.00           H
ATOM   4645  OG  NTE G  16      94.383 102.441  34.051  1.00  0.00           O
ATOM   4646  CD  NTE G  16      93.338 102.869  33.174  1.00  0.00           C
ATOM   4647  HD1 NTE G  16      93.235 102.322  32.212  1.00  0.00           H
ATOM   4648  HD2 NTE G  16      93.378 103.974  33.073  1.00  0.00           H
ATOM   4649  CE  NTE G  16      91.977 102.732  33.887  1.00  0.00           C
ATOM   4650  HE1 NTE G  16      91.245 103.353  33.328  1.00  0.00           H
ATOM   4651  HE2 NTE G  16      92.151 103.084  34.927  1.00  0.00           H
ATOM   4652  OZ  NTE G  16      91.382 101.421  33.932  1.00  0.00           O
ATOM   4653  CH  NTE G  16      90.380 101.409  34.982  1.00  0.00           C
ATOM   4654  HH1 NTE G  16      89.668 102.238  34.783  1.00  0.00           H
ATOM   4655  HH2 NTE G  16      90.928 101.529  35.941  1.00  0.00           H
ATOM   4656  CT  NTE G  16      89.472 100.189  34.951  1.00  0.00           C
ATOM   4657  HT5 NTE G  16      88.481 100.479  35.360  1.00  0.00           H
ATOM   4658  HT6 NTE G  16      89.253  99.835  33.921  1.00  0.00           H
ATOM   4659  OI  NTE G  16      89.976  99.157  35.689  1.00  0.00           O
ATOM   4660  CK  NTE G  16      89.197  97.998  35.475  1.00  0.00           C
ATOM   4661  HK1 NTE G  16      89.569  97.511  34.547  1.00  0.00           H
ATOM   4662  HK2 NTE G  16      89.301  97.380  36.392  1.00  0.00           H
ATOM   4663  HK3 NTE G  16      88.124  98.233  35.311  1.00  0.00           H
ATOM   4664  C   NTE G  16      99.968 101.532  34.540  1.00  0.00           C
ATOM   4665  O   NTE G  16      99.850 100.561  35.292  1.00  0.00           O
ATOM   4666  N   NTE G  17     100.966 102.425  34.737  1.00  0.00           N
ATOM   4667  CA  NTE G  17     101.155 103.523  33.850  1.00  0.00           C
ATOM   4668  HA1 NTE G  17     102.224 103.810  33.941  1.00  0.00           H
ATOM   4669  HA2 NTE G  17     100.978 103.219  32.796  1.00  0.00           H
ATOM   4670  CA5 NTE G  17     101.749 102.302  35.974  1.00  0.00           C
ATOM   4671  HA3 NTE G  17     102.254 103.279  36.132  1.00  0.00           H
ATOM   4672  HA4 NTE G  17     101.045 102.008  36.781  1.00  0.00           H
ATOM   4673  CB  NTE G  17     102.948 101.280  35.803  1.00  0.00           C
ATOM   4674  HB1 NTE G  17     102.533 100.315  35.442  1.00  0.00           H
ATOM   4675  HB2 NTE G  17     103.588 101.718  35.008  1.00  0.00           H
ATOM   4676  OG  NTE G  17     103.574 100.896  37.060  1.00  0.00           O
ATOM   4677  CD  NTE G  17     104.768 101.710  37.254  1.00  0.00           C
ATOM   4678  HD1 NTE G  17     105.610 101.394  36.601  1.00  0.00           H
ATOM   4679  HD2 NTE G  17     104.552 102.787  37.087  1.00  0.00           H
ATOM   4680  CE  NTE G  17     105.328 101.692  38.734  1.00  0.00           C
ATOM   4681  HE1 NTE G  17     105.908 100.764  38.930  1.00  0.00           H
ATOM   4682  HE2 NTE G  17     104.413 101.728  39.362  1.00  0.00           H
ATOM   4683  OZ  NTE G  17     106.069 102.885  38.968  1.00  0.00           O
ATOM   4684  CH  NTE G  17     106.715 102.858  40.223  1.00  0.00           C
ATOM   4685  HH1 NTE G  17     106.596 103.880  40.644  1.00  0.00           H
ATOM   4686  HH2 NTE G  17     106.336 102.086  40.926  1.00  0.00           H
ATOM   4687  CT  NTE G  17     108.210 102.553  40.091  1.00  0.00           C
ATOM   4688  HT5 NTE G  17     108.271 101.632  39.472  1.00  0.00           H
ATOM   4689  HT6 NTE G  17     108.603 102.256  41.086  1.00  0.00           H
ATOM   4690  OI  NTE G  17     108.932 103.610  39.462  1.00  0.00           O
ATOM   4691  CK  NTE G  17     109.416 104.686  40.281  1.00  0.00           C
ATOM   4692  HK1 NTE G  17     110.130 104.109  40.906  1.00  0.00           H
ATOM   4693  HK2 NTE G  17     108.574 105.056  40.904  1.00  0.00           H
ATOM   4694  HK3 NTE G  17     109.825 105.551  39.717  1.00  0.00           H
ATOM   4695  C   NTE G  17     100.322 104.806  34.117  1.00  0.00           C
ATOM   4696  O   NTE G  17      99.172 104.697  34.509  1.00  0.00           O
ATOM   4697  N   NTE G  18     100.674 105.910  33.477  1.00  0.00           N
ATOM   4698  CA  NTE G  18     101.823 106.141  32.611  1.00  0.00           C
ATOM   4699  HA1 NTE G  18     101.683 106.958  31.871  1.00  0.00           H
ATOM   4700  HA2 NTE G  18     102.137 105.247  32.031  1.00  0.00           H
ATOM   4701  CA5 NTE G  18      99.764 106.991  33.632  1.00  0.00           C
ATOM   4702  HA3 NTE G  18      99.245 107.079  34.610  1.00  0.00           H
ATOM   4703  HA4 NTE G  18     100.408 107.894  33.568  1.00  0.00           H
ATOM   4704  CB  NTE G  18      98.688 107.136  32.453  1.00  0.00           C
ATOM   4705  HB1 NTE G  18      98.068 106.214  32.469  1.00  0.00           H
ATOM   4706  HB2 NTE G  18      99.269 107.244  31.512  1.00  0.00           H
ATOM   4707  OG  NTE G  18      97.807 108.280  32.677  1.00  0.00           O
ATOM   4708  CD  NTE G  18      96.729 108.386  31.689  1.00  0.00           C
ATOM   4709  HD1 NTE G  18      95.998 107.550  31.722  1.00  0.00           H
ATOM   4710  HD2 NTE G  18      97.108 108.312  30.647  1.00  0.00           H
ATOM   4711  CE  NTE G  18      95.900 109.723  31.930  1.00  0.00           C
ATOM   4712  HE1 NTE G  18      95.320 109.556  32.863  1.00  0.00           H
ATOM   4713  HE2 NTE G  18      95.275 109.859  31.021  1.00  0.00           H
ATOM   4714  OZ  NTE G  18      96.634 110.923  32.151  1.00  0.00           O
ATOM   4715  CH  NTE G  18      95.748 112.060  32.079  1.00  0.00           C
ATOM   4716  HH1 NTE G  18      95.013 111.999  32.910  1.00  0.00           H
ATOM   4717  HH2 NTE G  18      95.085 112.047  31.188  1.00  0.00           H
ATOM   4718  CT  NTE G  18      96.572 113.387  31.998  1.00  0.00           C
ATOM   4719  HT5 NTE G  18      97.197 113.460  31.082  1.00  0.00           H
ATOM   4720  HT6 NTE G  18      95.854 114.233  31.951  1.00  0.00           H
ATOM   4721  OI  NTE G  18      97.340 113.724  33.149  1.00  0.00           O
ATOM   4722  CK  NTE G  18      98.639 113.096  33.098  1.00  0.00           C
ATOM   4723  HK1 NTE G  18      98.638 112.017  32.833  1.00  0.00           H
ATOM   4724  HK2 NTE G  18      99.290 113.652  32.390  1.00  0.00           H
ATOM   4725  HK3 NTE G  18      99.168 113.095  34.075  1.00  0.00           H
ATOM   4726  C   NTE G  18     103.092 106.376  33.458  1.00  0.00           C
ATOM   4727  O   NTE G  18     102.964 106.269  34.675  1.00  0.00           O
ATOM   4728  N   NTE G  19     104.287 106.688  32.834  1.00  0.00           N
ATOM   4729  CA  NTE G  19     104.512 106.477  31.374  1.00  0.00           C
ATOM   4730  HA1 NTE G  19     105.568 106.267  31.101  1.00  0.00           H
ATOM   4731  HA2 NTE G  19     103.911 105.654  30.931  1.00  0.00           H
ATOM   4732  CA5 NTE G  19     105.525 106.912  33.617  1.00  0.00           C
ATOM   4733  HA3 NTE G  19     105.392 106.991  34.717  1.00  0.00           H
ATOM   4734  HA4 NTE G  19     106.229 106.057  33.523  1.00  0.00           H
ATOM   4735  CB  NTE G  19     106.303 108.099  33.077  1.00  0.00           C
ATOM   4736  HB1 NTE G  19     107.251 108.124  33.656  1.00  0.00           H
ATOM   4737  HB2 NTE G  19     106.646 107.964  32.029  1.00  0.00           H
ATOM   4738  OG  NTE G  19     105.673 109.342  33.296  1.00  0.00           O
ATOM   4739  CD  NTE G  19     106.181 110.380  32.511  1.00  0.00           C
ATOM   4740  HD1 NTE G  19     107.263 110.151  32.409  1.00  0.00           H
ATOM   4741  HD2 NTE G  19     105.753 110.354  31.486  1.00  0.00           H
ATOM   4742  CE  NTE G  19     105.909 111.768  33.130  1.00  0.00           C
ATOM   4743  HE1 NTE G  19     104.827 111.937  33.316  1.00  0.00           H
ATOM   4744  HE2 NTE G  19     106.287 112.545  32.433  1.00  0.00           H
ATOM   4745  OZ  NTE G  19     106.544 111.905  34.367  1.00  0.00           O
ATOM   4746  CH  NTE G  19     106.446 113.249  34.872  1.00  0.00           C
ATOM   4747  HH1 NTE G  19     107.264 113.792  34.350  1.00  0.00           H
ATOM   4748  HH2 NTE G  19     105.559 113.680  34.361  1.00  0.00           H
ATOM   4749  CT  NTE G  19     106.623 113.354  36.371  1.00  0.00           C
ATOM   4750  HT5 NTE G  19     107.606 112.868  36.546  1.00  0.00           H
ATOM   4751  HT6 NTE G  19     105.857 112.726  36.875  1.00  0.00           H
ATOM   4752  OI  NTE G  19     106.513 114.773  36.594  1.00  0.00           O
ATOM   4753  CK  NTE G  19     106.655 115.147  37.974  1.00  0.00           C
ATOM   4754  HK1 NTE G  19     106.013 116.014  38.241  1.00  0.00           H
ATOM   4755  HK2 NTE G  19     107.685 115.494  38.204  1.00  0.00           H
ATOM   4756  HK3 NTE G  19     106.355 114.385  38.724  1.00  0.00           H
ATOM   4757  C   NTE G  19     104.112 107.728  30.546  1.00  0.00           C
ATOM   4758  O   NTE G  19     103.426 108.576  31.087  1.00  0.00           O
ATOM   4759  N   NTE G  20     104.561 107.910  29.261  1.00  0.00           N
ATOM   4760  CA  NTE G  20     105.449 106.997  28.556  1.00  0.00           C
ATOM   4761  HA1 NTE G  20     105.224 107.005  27.468  1.00  0.00           H
ATOM   4762  HA2 NTE G  20     105.271 105.976  28.957  1.00  0.00           H
ATOM   4763  CA5 NTE G  20     104.157 109.034  28.555  1.00  0.00           C
ATOM   4764  HA3 NTE G  20     103.922 109.881  29.235  1.00  0.00           H
ATOM   4765  HA4 NTE G  20     105.015 109.385  27.943  1.00  0.00           H
ATOM   4766  CB  NTE G  20     102.909 108.856  27.672  1.00  0.00           C
ATOM   4767  HB1 NTE G  20     102.015 108.544  28.252  1.00  0.00           H
ATOM   4768  HB2 NTE G  20     103.089 107.972  27.024  1.00  0.00           H
ATOM   4769  OG  NTE G  20     102.667 109.985  26.929  1.00  0.00           O
ATOM   4770  CD  NTE G  20     101.411 109.964  26.220  1.00  0.00           C
ATOM   4771  HD1 NTE G  20     100.676 109.632  26.985  1.00  0.00           H
ATOM   4772  HD2 NTE G  20     101.610 109.303  25.350  1.00  0.00           H
ATOM   4773  CE  NTE G  20     101.124 111.342  25.796  1.00  0.00           C
ATOM   4774  HE1 NTE G  20     101.337 111.998  26.668  1.00  0.00           H
ATOM   4775  HE2 NTE G  20     100.065 111.472  25.485  1.00  0.00           H
ATOM   4776  OZ  NTE G  20     102.004 111.687  24.624  1.00  0.00           O
ATOM   4777  CH  NTE G  20     101.443 112.754  23.810  1.00  0.00           C
ATOM   4778  HH1 NTE G  20     101.273 113.690  24.383  1.00  0.00           H
ATOM   4779  HH2 NTE G  20     100.450 112.436  23.429  1.00  0.00           H
ATOM   4780  CT  NTE G  20     102.394 113.078  22.623  1.00  0.00           C
ATOM   4781  HT5 NTE G  20     102.581 112.126  22.082  1.00  0.00           H
ATOM   4782  HT6 NTE G  20     101.848 113.744  21.922  1.00  0.00           H
ATOM   4783  OI  NTE G  20     103.555 113.737  23.051  1.00  0.00           O
ATOM   4784  CK  NTE G  20     104.321 114.279  21.993  1.00  0.00           C
ATOM   4785  HK1 NTE G  20     105.265 114.774  22.306  1.00  0.00           H
ATOM   4786  HK2 NTE G  20     104.601 113.490  21.262  1.00  0.00           H
ATOM   4787  HK3 NTE G  20     103.644 114.960  21.434  1.00  0.00           H
ATOM   4788  C   NTE G  20     106.865 107.459  28.694  1.00  0.00           C
ATOM   4789  O   NTE G  20     107.131 108.367  29.449  1.00  0.00           O
ATOM   4790  N   NTE G  21     107.865 106.950  27.867  1.00  0.00           N
ATOM   4791  CA  NTE G  21     107.637 106.452  26.501  1.00  0.00           C
ATOM   4792  HA1 NTE G  21     106.854 107.031  25.967  1.00  0.00           H
ATOM   4793  HA2 NTE G  21     108.638 106.639  26.057  1.00  0.00           H
ATOM   4794  CA5 NTE G  21     109.296 107.193  28.231  1.00  0.00           C
ATOM   4795  HA3 NTE G  21     109.713 108.081  27.709  1.00  0.00           H
ATOM   4796  HA4 NTE G  21     109.423 107.492  29.293  1.00  0.00           H
ATOM   4797  CB  NTE G  21     110.375 106.079  28.066  1.00  0.00           C
ATOM   4798  HB1 NTE G  21     110.419 105.754  27.004  1.00  0.00           H
ATOM   4799  HB2 NTE G  21     111.346 106.598  28.216  1.00  0.00           H
ATOM   4800  OG  NTE G  21     110.041 104.913  28.829  1.00  0.00           O
ATOM   4801  CD  NTE G  21     110.995 103.850  28.791  1.00  0.00           C
ATOM   4802  HD1 NTE G  21     111.103 103.710  27.694  1.00  0.00           H
ATOM   4803  HD2 NTE G  21     111.947 104.162  29.272  1.00  0.00           H
ATOM   4804  CE  NTE G  21     110.387 102.667  29.636  1.00  0.00           C
ATOM   4805  HE1 NTE G  21     110.063 102.990  30.648  1.00  0.00           H
ATOM   4806  HE2 NTE G  21     111.166 101.878  29.699  1.00  0.00           H
ATOM   4807  OZ  NTE G  21     109.218 102.068  29.084  1.00  0.00           O
ATOM   4808  CH  NTE G  21     109.383 100.895  28.305  1.00  0.00           C
ATOM   4809  HH1 NTE G  21     109.886 101.142  27.346  1.00  0.00           H
ATOM   4810  HH2 NTE G  21     109.960 100.077  28.788  1.00  0.00           H
ATOM   4811  CT  NTE G  21     107.977 100.317  28.007  1.00  0.00           C
ATOM   4812  HT5 NTE G  21     107.462 100.498  28.975  1.00  0.00           H
ATOM   4813  HT6 NTE G  21     108.027  99.252  27.697  1.00  0.00           H
ATOM   4814  OI  NTE G  21     107.222 101.149  27.075  1.00  0.00           O
ATOM   4815  CK  NTE G  21     105.821 100.715  27.017  1.00  0.00           C
ATOM   4816  HK1 NTE G  21     105.214 101.468  26.470  1.00  0.00           H
ATOM   4817  HK2 NTE G  21     105.391 100.404  27.993  1.00  0.00           H
ATOM   4818  HK3 NTE G  21     105.750  99.706  26.558  1.00  0.00           H
ATOM   4819  C   NTE G  21     107.160 105.084  26.515  1.00  0.00           C
ATOM   4820  NT  NTE G  21     107.947 104.043  27.033  1.00  0.00           N
ATOM   4821  HT1 NTE G  21     107.637 103.105  26.876  1.00  0.00           H
ATOM   4822  HT2 NTE G  21     108.544 104.184  27.822  1.00  0.00           H
ATOM   4823  O   NTE G  21     106.059 104.848  26.003  1.00  0.00           O
ATOM   4824  CAY ACT H   1     123.078  96.316  31.472  1.00  0.00           C
ATOM   4825  HY1 ACT H   1     122.060  95.964  31.746  1.00  0.00           H
ATOM   4826  HY2 ACT H   1     122.988  96.700  30.434  1.00  0.00           H
ATOM   4827  HY3 ACT H   1     123.236  97.241  32.067  1.00  0.00           H
ATOM   4828  CY  ACT H   1     123.914  95.178  31.650  1.00  0.00           C
ATOM   4829  OY  ACT H   1     125.006  95.274  32.252  1.00  0.00           O
ATOM   4830  N   NDC H   2     123.590  93.977  31.079  1.00  0.00           N
ATOM   4831  CA  NDC H   2     124.331  92.766  31.426  1.00  0.00           C
ATOM   4832  HA1 NDC H   2     124.614  92.827  32.499  1.00  0.00           H
ATOM   4833  HA2 NDC H   2     123.661  91.884  31.340  1.00  0.00           H
ATOM   4834  CA5 NDC H   2     122.607  93.721  30.051  1.00  0.00           C
ATOM   4835  HA3 NDC H   2     122.454  94.657  29.471  1.00  0.00           H
ATOM   4836  HA4 NDC H   2     122.985  93.036  29.263  1.00  0.00           H
ATOM   4837  CB  NDC H   2     121.375  93.142  30.703  1.00  0.00           C
ATOM   4838  HB1 NDC H   2     121.673  92.344  31.417  1.00  0.00           H
ATOM   4839  HB2 NDC H   2     120.881  93.864  31.387  1.00  0.00           H
ATOM   4840  CG  NDC H   2     120.290  92.435  29.789  1.00  0.00           C
ATOM   4841  HG1 NDC H   2     119.960  93.254  29.115  1.00  0.00           H
ATOM   4842  HG2 NDC H   2     120.790  91.591  29.267  1.00  0.00           H
ATOM   4843  CD  NDC H   2     119.127  91.847  30.561  1.00  0.00           C
ATOM   4844  HD1 NDC H   2     119.668  91.207  31.290  1.00  0.00           H
ATOM   4845  HD2 NDC H   2     118.686  92.661  31.175  1.00  0.00           H
ATOM   4846  CE  NDC H   2     118.207  90.995  29.700  1.00  0.00           C
ATOM   4847  HE1 NDC H   2     117.659  91.673  29.010  1.00  0.00           H
ATOM   4848  HE2 NDC H   2     118.850  90.302  29.117  1.00  0.00           H
ATOM   4849  CZ  NDC H   2     117.152  90.296  30.517  1.00  0.00           C
ATOM   4850  HZ1 NDC H   2     117.458  89.564  31.295  1.00  0.00           H
ATOM   4851  HZ2 NDC H   2     116.522  91.076  30.994  1.00  0.00           H
ATOM   4852  CH  NDC H   2     116.136  89.519  29.648  1.00  0.00           C
ATOM   4853  HH1 NDC H   2     115.632  90.310  29.051  1.00  0.00           H
ATOM   4854  HH2 NDC H   2     116.551  88.874  28.845  1.00  0.00           H
ATOM   4855  CT  NDC H   2     115.061  88.796  30.459  1.00  0.00           C
ATOM   4856  HT5 NDC H   2     115.593  88.204  31.233  1.00  0.00           H
ATOM   4857  HT6 NDC H   2     114.284  89.474  30.873  1.00  0.00           H
ATOM   4858  CI  NDC H   2     114.221  87.824  29.603  1.00  0.00           C
ATOM   4859  HI1 NDC H   2     113.590  88.338  28.846  1.00  0.00           H
ATOM   4860  HI2 NDC H   2     114.801  87.222  28.871  1.00  0.00           H
ATOM   4861  CK  NDC H   2     113.270  86.943  30.437  1.00  0.00           C
ATOM   4862  HK1 NDC H   2     112.757  87.658  31.116  1.00  0.00           H
ATOM   4863  HK2 NDC H   2     113.755  86.102  30.977  1.00  0.00           H
ATOM   4864  HK3 NDC H   2     112.583  86.437  29.726  1.00  0.00           H
ATOM   4865  C   NDC H   2     125.526  92.505  30.575  1.00  0.00           C
ATOM   4866  O   NDC H   2     126.331  93.449  30.360  1.00  0.00           O
ATOM   4867  N   NDC H   3     125.810  91.250  30.024  1.00  0.00           N
ATOM   4868  CA  NDC H   3     125.166  89.987  30.202  1.00  0.00           C
ATOM   4869  HA1 NDC H   3     125.879  89.136  30.147  1.00  0.00           H
ATOM   4870  HA2 NDC H   3     124.687  90.046  31.202  1.00  0.00           H
ATOM   4871  CA5 NDC H   3     126.986  91.050  29.138  1.00  0.00           C
ATOM   4872  HA3 NDC H   3     126.709  90.417  28.268  1.00  0.00           H
ATOM   4873  HA4 NDC H   3     127.259  91.925  28.509  1.00  0.00           H
ATOM   4874  CB  NDC H   3     128.216  90.525  29.867  1.00  0.00           C
ATOM   4875  HB1 NDC H   3     128.568  91.203  30.674  1.00  0.00           H
ATOM   4876  HB2 NDC H   3     127.886  89.645  30.460  1.00  0.00           H
ATOM   4877  CG  NDC H   3     129.401  90.060  29.028  1.00  0.00           C
ATOM   4878  HG1 NDC H   3     128.830  89.456  28.291  1.00  0.00           H
ATOM   4879  HG2 NDC H   3     129.886  90.867  28.438  1.00  0.00           H
ATOM   4880  CD  NDC H   3     130.265  89.177  29.863  1.00  0.00           C
ATOM   4881  HD1 NDC H   3     130.667  89.786  30.700  1.00  0.00           H
ATOM   4882  HD2 NDC H   3     129.617  88.479  30.436  1.00  0.00           H
ATOM   4883  CE  NDC H   3     131.198  88.355  28.885  1.00  0.00           C
ATOM   4884  HE1 NDC H   3     130.604  87.723  28.191  1.00  0.00           H
ATOM   4885  HE2 NDC H   3     131.760  89.089  28.269  1.00  0.00           H
ATOM   4886  CZ  NDC H   3     132.252  87.504  29.502  1.00  0.00           C
ATOM   4887  HZ1 NDC H   3     132.911  88.117  30.152  1.00  0.00           H
ATOM   4888  HZ2 NDC H   3     131.908  86.752  30.244  1.00  0.00           H
ATOM   4889  CH  NDC H   3     133.182  86.872  28.476  1.00  0.00           C
ATOM   4890  HH1 NDC H   3     133.643  87.671  27.858  1.00  0.00           H
ATOM   4891  HH2 NDC H   3     132.684  86.154  27.789  1.00  0.00           H
ATOM   4892  CT  NDC H   3     134.304  86.039  29.061  1.00  0.00           C
ATOM   4893  HT5 NDC H   3     134.818  86.768  29.723  1.00  0.00           H
ATOM   4894  HT6 NDC H   3     134.040  85.115  29.618  1.00  0.00           H
ATOM   4895  CI  NDC H   3     135.321  85.680  28.014  1.00  0.00           C
ATOM   4896  HI1 NDC H   3     134.937  84.965  27.256  1.00  0.00           H
ATOM   4897  HI2 NDC H   3     135.531  86.621  27.462  1.00  0.00           H
ATOM   4898  CK  NDC H   3     136.592  85.084  28.594  1.00  0.00           C
ATOM   4899  HK1 NDC H   3     137.336  85.046  27.771  1.00  0.00           H
ATOM   4900  HK2 NDC H   3     136.505  84.125  29.149  1.00  0.00           H
ATOM   4901  HK3 NDC H   3     137.055  85.856  29.246  1.00  0.00           H
ATOM   4902  C   NDC H   3     124.085  89.717  29.246  1.00  0.00           C
ATOM   4903  O   NDC H   3     123.265  90.640  29.067  1.00  0.00           O
ATOM   4904  N   NDC H   4     123.795  88.430  28.905  1.00  0.00           N
ATOM   4905  CA  NDC H   4     124.532  87.195  29.187  1.00  0.00           C
ATOM   4906  HA1 NDC H   4     124.977  87.213  30.206  1.00  0.00           H
ATOM   4907  HA2 NDC H   4     123.838  86.328  29.180  1.00  0.00           H
ATOM   4908  CA5 NDC H   4     122.741  88.265  28.029  1.00  0.00           C
ATOM   4909  HA3 NDC H   4     122.498  89.179  27.445  1.00  0.00           H
ATOM   4910  HA4 NDC H   4     122.928  87.447  27.301  1.00  0.00           H
ATOM   4911  CB  NDC H   4     121.499  87.756  28.757  1.00  0.00           C
ATOM   4912  HB1 NDC H   4     121.800  86.947  29.457  1.00  0.00           H
ATOM   4913  HB2 NDC H   4     121.026  88.497  29.436  1.00  0.00           H
ATOM   4914  CG  NDC H   4     120.585  87.007  27.748  1.00  0.00           C
ATOM   4915  HG1 NDC H   4     120.087  87.695  27.032  1.00  0.00           H
ATOM   4916  HG2 NDC H   4     121.270  86.335  27.188  1.00  0.00           H
ATOM   4917  CD  NDC H   4     119.485  86.164  28.511  1.00  0.00           C
ATOM   4918  HD1 NDC H   4     120.070  85.452  29.131  1.00  0.00           H
ATOM   4919  HD2 NDC H   4     119.044  86.848  29.266  1.00  0.00           H
ATOM   4920  CE  NDC H   4     118.500  85.383  27.682  1.00  0.00           C
ATOM   4921  HE1 NDC H   4     118.234  85.989  26.790  1.00  0.00           H
ATOM   4922  HE2 NDC H   4     119.057  84.519  27.261  1.00  0.00           H
ATOM   4923  CZ  NDC H   4     117.256  84.840  28.443  1.00  0.00           C
ATOM   4924  HZ1 NDC H   4     117.605  83.976  29.048  1.00  0.00           H
ATOM   4925  HZ2 NDC H   4     116.804  85.700  28.982  1.00  0.00           H
ATOM   4926  CH  NDC H   4     116.104  84.381  27.506  1.00  0.00           C
ATOM   4927  HH1 NDC H   4     115.743  85.186  26.831  1.00  0.00           H
ATOM   4928  HH2 NDC H   4     116.431  83.491  26.926  1.00  0.00           H
ATOM   4929  CT  NDC H   4     114.851  83.835  28.317  1.00  0.00           C
ATOM   4930  HT5 NDC H   4     115.287  83.131  29.058  1.00  0.00           H
ATOM   4931  HT6 NDC H   4     114.218  84.539  28.897  1.00  0.00           H
ATOM   4932  CI  NDC H   4     113.775  82.944  27.639  1.00  0.00           C
ATOM   4933  HI1 NDC H   4     113.241  83.737  27.073  1.00  0.00           H
ATOM   4934  HI2 NDC H   4     114.294  82.267  26.927  1.00  0.00           H
ATOM   4935  CK  NDC H   4     112.768  82.091  28.470  1.00  0.00           C
ATOM   4936  HK1 NDC H   4     112.191  82.711  29.189  1.00  0.00           H
ATOM   4937  HK2 NDC H   4     113.247  81.208  28.943  1.00  0.00           H
ATOM   4938  HK3 NDC H   4     111.994  81.690  27.781  1.00  0.00           H
ATOM   4939  C   NDC H   4     125.831  87.029  28.287  1.00  0.00           C
ATOM   4940  O   NDC H   4     126.508  87.979  27.994  1.00  0.00           O
ATOM   4941  N   NDC H   5     126.193  85.755  27.874  1.00  0.00           N
ATOM   4942  CA  NDC H   5     125.440  84.522  28.181  1.00  0.00           C
ATOM   4943  HA1 NDC H   5     126.140  83.660  28.169  1.00  0.00           H
ATOM   4944  HA2 NDC H   5     125.019  84.684  29.196  1.00  0.00           H
ATOM   4945  CA5 NDC H   5     127.317  85.528  26.995  1.00  0.00           C
ATOM   4946  HA3 NDC H   5     127.179  84.537  26.513  1.00  0.00           H
ATOM   4947  HA4 NDC H   5     127.600  86.318  26.266  1.00  0.00           H
ATOM   4948  CB  NDC H   5     128.532  85.175  27.823  1.00  0.00           C
ATOM   4949  HB1 NDC H   5     129.017  86.031  28.339  1.00  0.00           H
ATOM   4950  HB2 NDC H   5     128.260  84.407  28.578  1.00  0.00           H
ATOM   4951  CG  NDC H   5     129.597  84.427  27.028  1.00  0.00           C
ATOM   4952  HG1 NDC H   5     129.122  83.613  26.440  1.00  0.00           H
ATOM   4953  HG2 NDC H   5     130.090  85.200  26.401  1.00  0.00           H
ATOM   4954  CD  NDC H   5     130.670  83.882  27.988  1.00  0.00           C
ATOM   4955  HD1 NDC H   5     130.955  84.775  28.584  1.00  0.00           H
ATOM   4956  HD2 NDC H   5     130.147  83.080  28.552  1.00  0.00           H
ATOM   4957  CE  NDC H   5     131.898  83.333  27.261  1.00  0.00           C
ATOM   4958  HE1 NDC H   5     131.438  82.662  26.505  1.00  0.00           H
ATOM   4959  HE2 NDC H   5     132.332  84.228  26.766  1.00  0.00           H
ATOM   4960  CZ  NDC H   5     132.792  82.442  28.144  1.00  0.00           C
ATOM   4961  HZ1 NDC H   5     133.313  83.099  28.872  1.00  0.00           H
ATOM   4962  HZ2 NDC H   5     132.155  81.696  28.666  1.00  0.00           H
ATOM   4963  CH  NDC H   5     133.877  81.732  27.361  1.00  0.00           C
ATOM   4964  HH1 NDC H   5     134.363  82.449  26.666  1.00  0.00           H
ATOM   4965  HH2 NDC H   5     133.431  80.977  26.678  1.00  0.00           H
ATOM   4966  CT  NDC H   5     134.912  80.949  28.108  1.00  0.00           C
ATOM   4967  HT5 NDC H   5     135.478  81.677  28.728  1.00  0.00           H
ATOM   4968  HT6 NDC H   5     134.362  80.296  28.819  1.00  0.00           H
ATOM   4969  CI  NDC H   5     135.855  80.150  27.190  1.00  0.00           C
ATOM   4970  HI1 NDC H   5     135.228  79.499  26.543  1.00  0.00           H
ATOM   4971  HI2 NDC H   5     136.382  80.851  26.508  1.00  0.00           H
ATOM   4972  CK  NDC H   5     136.817  79.269  28.044  1.00  0.00           C
ATOM   4973  HK1 NDC H   5     137.161  78.411  27.428  1.00  0.00           H
ATOM   4974  HK2 NDC H   5     136.479  78.708  28.941  1.00  0.00           H
ATOM   4975  HK3 NDC H   5     137.656  79.912  28.385  1.00  0.00           H
ATOM   4976  C   NDC H   5     124.252  84.163  27.281  1.00  0.00           C
ATOM   4977  O   NDC H   5     123.695  85.155  26.774  1.00  0.00           O
ATOM   4978  N   NDC H   6     123.822  82.913  26.990  1.00  0.00           N
ATOM   4979  CA  NDC H   6     124.642  81.734  27.341  1.00  0.00           C
ATOM   4980  HA1 NDC H   6     125.201  81.903  28.286  1.00  0.00           H
ATOM   4981  HA2 NDC H   6     124.012  80.833  27.503  1.00  0.00           H
ATOM   4982  CA5 NDC H   6     122.731  82.766  26.057  1.00  0.00           C
ATOM   4983  HA3 NDC H   6     122.605  83.691  25.454  1.00  0.00           H
ATOM   4984  HA4 NDC H   6     123.062  82.012  25.311  1.00  0.00           H
ATOM   4985  CB  NDC H   6     121.504  82.367  26.854  1.00  0.00           C
ATOM   4986  HB1 NDC H   6     121.788  81.406  27.334  1.00  0.00           H
ATOM   4987  HB2 NDC H   6     121.336  83.096  27.676  1.00  0.00           H
ATOM   4988  CG  NDC H   6     120.189  82.200  25.964  1.00  0.00           C
ATOM   4989  HG1 NDC H   6     119.903  83.214  25.612  1.00  0.00           H
ATOM   4990  HG2 NDC H   6     120.603  81.588  25.134  1.00  0.00           H
ATOM   4991  CD  NDC H   6     119.099  81.398  26.734  1.00  0.00           C
ATOM   4992  HD1 NDC H   6     119.545  80.583  27.344  1.00  0.00           H
ATOM   4993  HD2 NDC H   6     118.544  82.015  27.472  1.00  0.00           H
ATOM   4994  CE  NDC H   6     118.072  80.725  25.817  1.00  0.00           C
ATOM   4995  HE1 NDC H   6     117.637  81.452  25.097  1.00  0.00           H
ATOM   4996  HE2 NDC H   6     118.507  79.954  25.146  1.00  0.00           H
ATOM   4997  CZ  NDC H   6     117.018  79.973  26.610  1.00  0.00           C
ATOM   4998  HZ1 NDC H   6     117.338  79.034  27.112  1.00  0.00           H
ATOM   4999  HZ2 NDC H   6     116.688  80.672  27.407  1.00  0.00           H
ATOM   5000  CH  NDC H   6     115.707  79.725  25.782  1.00  0.00           C
ATOM   5001  HH1 NDC H   6     115.278  80.730  25.584  1.00  0.00           H
ATOM   5002  HH2 NDC H   6     115.988  79.193  24.848  1.00  0.00           H
ATOM   5003  CT  NDC H   6     114.830  78.742  26.512  1.00  0.00           C
ATOM   5004  HT5 NDC H   6     115.454  77.862  26.779  1.00  0.00           H
ATOM   5005  HT6 NDC H   6     114.420  79.164  27.454  1.00  0.00           H
ATOM   5006  CI  NDC H   6     113.629  78.256  25.736  1.00  0.00           C
ATOM   5007  HI1 NDC H   6     113.900  77.753  24.783  1.00  0.00           H
ATOM   5008  HI2 NDC H   6     113.247  77.382  26.305  1.00  0.00           H
ATOM   5009  CK  NDC H   6     112.544  79.236  25.438  1.00  0.00           C
ATOM   5010  HK1 NDC H   6     113.086  80.136  25.076  1.00  0.00           H
ATOM   5011  HK2 NDC H   6     111.890  79.418  26.318  1.00  0.00           H
ATOM   5012  HK3 NDC H   6     111.878  78.937  24.601  1.00  0.00           H
ATOM   5013  C   NDC H   6     125.734  81.492  26.323  1.00  0.00           C
ATOM   5014  O   NDC H   6     126.226  82.466  25.741  1.00  0.00           O
ATOM   5015  N   NDC H   7     126.143  80.231  25.991  1.00  0.00           N
ATOM   5016  CA  NDC H   7     125.428  78.974  26.259  1.00  0.00           C
ATOM   5017  HA1 NDC H   7     126.131  78.130  26.090  1.00  0.00           H
ATOM   5018  HA2 NDC H   7     125.203  78.861  27.341  1.00  0.00           H
ATOM   5019  CA5 NDC H   7     127.354  80.104  25.256  1.00  0.00           C
ATOM   5020  HA3 NDC H   7     127.090  79.264  24.578  1.00  0.00           H
ATOM   5021  HA4 NDC H   7     127.705  80.956  24.636  1.00  0.00           H
ATOM   5022  CB  NDC H   7     128.552  79.739  26.178  1.00  0.00           C
ATOM   5023  HB1 NDC H   7     128.895  80.617  26.766  1.00  0.00           H
ATOM   5024  HB2 NDC H   7     128.231  79.028  26.969  1.00  0.00           H
ATOM   5025  CG  NDC H   7     129.597  78.962  25.355  1.00  0.00           C
ATOM   5026  HG1 NDC H   7     129.230  78.023  24.886  1.00  0.00           H
ATOM   5027  HG2 NDC H   7     130.005  79.564  24.515  1.00  0.00           H
ATOM   5028  CD  NDC H   7     130.768  78.488  26.134  1.00  0.00           C
ATOM   5029  HD1 NDC H   7     131.330  79.359  26.533  1.00  0.00           H
ATOM   5030  HD2 NDC H   7     130.409  77.883  26.995  1.00  0.00           H
ATOM   5031  CE  NDC H   7     131.776  77.729  25.256  1.00  0.00           C
ATOM   5032  HE1 NDC H   7     131.234  76.824  24.906  1.00  0.00           H
ATOM   5033  HE2 NDC H   7     132.102  78.237  24.323  1.00  0.00           H
ATOM   5034  CZ  NDC H   7     132.968  77.316  26.106  1.00  0.00           C
ATOM   5035  HZ1 NDC H   7     133.390  78.243  26.549  1.00  0.00           H
ATOM   5036  HZ2 NDC H   7     132.631  76.670  26.945  1.00  0.00           H
ATOM   5037  CH  NDC H   7     134.032  76.623  25.238  1.00  0.00           C
ATOM   5038  HH1 NDC H   7     134.227  77.336  24.409  1.00  0.00           H
ATOM   5039  HH2 NDC H   7     133.483  75.792  24.746  1.00  0.00           H
ATOM   5040  CT  NDC H   7     135.268  76.271  26.017  1.00  0.00           C
ATOM   5041  HT5 NDC H   7     135.660  77.262  26.329  1.00  0.00           H
ATOM   5042  HT6 NDC H   7     134.983  75.760  26.962  1.00  0.00           H
ATOM   5043  CI  NDC H   7     136.431  75.705  25.075  1.00  0.00           C
ATOM   5044  HI1 NDC H   7     136.056  74.834  24.495  1.00  0.00           H
ATOM   5045  HI2 NDC H   7     136.679  76.589  24.449  1.00  0.00           H
ATOM   5046  CK  NDC H   7     137.712  75.215  25.725  1.00  0.00           C
ATOM   5047  HK1 NDC H   7     138.412  74.810  24.963  1.00  0.00           H
ATOM   5048  HK2 NDC H   7     137.483  74.434  26.481  1.00  0.00           H
ATOM   5049  HK3 NDC H   7     138.223  75.941  26.392  1.00  0.00           H
ATOM   5050  C   NDC H   7     124.220  78.737  25.414  1.00  0.00           C
ATOM   5051  O   NDC H   7     123.474  79.679  25.132  1.00  0.00           O
ATOM   5052  N   NDC H   8     123.806  77.472  25.098  1.00  0.00           N
ATOM   5053  CA  NDC H   8     124.695  76.290  25.185  1.00  0.00           C
ATOM   5054  HA1 NDC H   8     125.156  76.344  26.195  1.00  0.00           H
ATOM   5055  HA2 NDC H   8     124.128  75.335  25.158  1.00  0.00           H
ATOM   5056  CA5 NDC H   8     122.623  77.247  24.290  1.00  0.00           C
ATOM   5057  HA3 NDC H   8     122.189  78.158  23.825  1.00  0.00           H
ATOM   5058  HA4 NDC H   8     122.832  76.613  23.402  1.00  0.00           H
ATOM   5059  CB  NDC H   8     121.362  76.605  25.065  1.00  0.00           C
ATOM   5060  HB1 NDC H   8     121.633  75.611  25.482  1.00  0.00           H
[truncated: 11,340,304 more chars]
